# Supplementary material for: Diffusion-based deep learning method for augmenting ultrastructural imaging and volume electron microscopy
Source: Nat Commun. 2024 Jun 1;15:4677. doi: 10.1038/s41467-024-49125-z (PMC11144272; doi:10.1038/s41467-024-49125-z)
Supplement: Supplementary file 21 — Source Data [file 41467_2024_49125_MOESM21_ESM.zip]

Archive with 23 entries (22 files):
- source data/
- source data/supp23.csv
- __MACOSX/source data/._supp23.csv
- source data/supp20.csv
- __MACOSX/source data/._supp20.csv
- source data/.DS_Store
- __MACOSX/source data/._.DS_Store
- source data/figure1c.csv
- __MACOSX/source data/._figure1c.csv
- source data/supp3.csv
- __MACOSX/source data/._supp3.csv
- source data/figure1b_1.csv
- __MACOSX/source data/._figure1b_1.csv
- source data/supp4.csv
- __MACOSX/source data/._supp4.csv
- source data/figure1b_2.csv
- __MACOSX/source data/._figure1b_2.csv
- source data/figure2c.csv
- __MACOSX/source data/._figure2c.csv
- source data/supp15.csv
- __MACOSX/source data/._supp15.csv
- source data/figure2d.csv
- __MACOSX/source data/._figure2d.csv
