# Supplementary material for: Diffusion-based deep learning method for augmenting ultrastructural imaging and volume electron microscopy
Source: Nat Commun. 2024 Jun 1;15:4677. doi: 10.1038/s41467-024-49125-z (PMC11144272; doi:10.1038/s41467-024-49125-z)
Supplement: Supplementary file 21 — Source Data [file 41467_2024_49125_MOESM21_ESM.zip › source data/supp23.csv]

LPIPS	FSIM	Resolution	Method
0.194901425	0.937450712	0.989868566	Interpolation
0.175852071	0.927926035	0.964469428	Interpolation
0.199430656	0.939715328	0.995907542	Interpolation
0.225690896	0.952845448	1.030921194	Interpolation
0.172975399	0.926487699	0.960633865	Interpolation
0.172975891	0.926487946	0.960634522	Interpolation
0.227376384	0.953688192	1.033168513	Interpolation
0.203023042	0.941511521	1.000697389	Interpolation
0.165915768	0.922957884	0.951221025	Interpolation
0.196276801	0.938138401	0.991702402	Interpolation
0.166097469	0.923048735	0.951463292	Interpolation
0.166028107	0.923014054	0.95137081	Interpolation
0.187258868	0.933629434	0.979678491	Interpolation
0.122601593	0.901300796	0.94346879	Interpolation
0.128252465	0.904126233	0.901003287	Interpolation
0.163131374	0.921565687	0.947508499	Interpolation
0.149615066	0.914807533	0.929486755	Interpolation
0.18942742	0.93471371	0.982569893	Interpolation
0.152759278	0.916379639	0.933679037	Interpolation
0.137630889	0.908815444	0.913507852	Interpolation
0.223969463	0.951984732	1.028625951	Interpolation
0.173226711	0.926613355	0.960968948	Interpolation
0.182025846	0.931012923	0.972701128	Interpolation
0.137257554	0.908628777	0.913010073	Interpolation
0.163668518	0.921834259	0.948224691	Interpolation
0.183327678	0.931663839	0.974436904	Interpolation
0.145470193	0.912735096	0.923960257	Interpolation
0.191270941	0.93563547	0.985027921	Interpolation
0.161980839	0.92099042	0.945974452	Interpolation
0.171249188	0.925624594	0.95833225	Interpolation
0.161948802	0.920974401	0.945931736	Interpolation
0.235568346	0.957784173	1.044091127	Interpolation
0.179595083	0.929797542	0.969460111	Interpolation
0.148268672	0.914134336	0.927691563	Interpolation
0.204676347	0.942338174	1.002901796	Interpolation
0.143374691	0.911687345	0.921166254	Interpolation
0.186265908	0.933132954	0.978354544	Interpolation
0.121209896	0.900604948	0.941613195	Interpolation
0.140154419	0.910077209	0.916872558	Interpolation
0.185905837	0.932952919	0.977874449	Interpolation
0.202153997	0.941076999	0.999538663	Interpolation
0.185141048	0.932570524	0.976854731	Interpolation
0.176530552	0.928265276	0.965374069	Interpolation
0.170966889	0.925483445	0.957955852	Interpolation
0.13564434	0.90782217	0.91085912	Interpolation
0.158404674	0.919202337	0.941206232	Interpolation
0.166180837	0.923090418	0.951574449	Interpolation
0.211713667	0.945856833	1.012284889	Interpolation
0.190308549	0.935154274	0.983744732	Interpolation
0.127108795	0.903554398	0.949478394	Interpolation
0.189722519	0.93486126	0.982963359	Interpolation
0.168447532	0.924223766	0.954596709	Interpolation
0.15969234	0.91984617	0.94292312	Interpolation
0.198350289	0.939175144	0.994467052	Interpolation
0.210929986	0.945464993	1.011239981	Interpolation
0.207938404	0.943969202	1.007251205	Interpolation
0.154823474	0.917411737	0.936431299	Interpolation
0.170723629	0.925361814	0.957631505	Interpolation
0.189937903	0.934968951	0.983250537	Interpolation
0.209266354	0.944633177	1.009021805	Interpolation
0.165624773	0.922812386	0.95083303	Interpolation
0.174430231	0.927215115	0.962573641	Interpolation
0.146809951	0.913404975	0.925746601	Interpolation
0.144113801	0.912056901	0.922151735	Interpolation
0.204375775	0.942187887	1.002501033	Interpolation
0.220687201	0.9503436	1.024249601	Interpolation
0.177839696	0.928919848	0.967119595	Interpolation
0.210105987	0.945052993	1.010141316	Interpolation
0.190849081	0.93542454	0.984465441	Interpolation
0.160646407	0.920323204	0.94419521	Interpolation
0.190841868	0.935420934	0.984455824	Interpolation
0.226141097	0.953070548	1.031521463	Interpolation
0.178925219	0.929462609	0.968566958	Interpolation
0.22693931	0.953469655	1.032585746	Interpolation
0.101407647	0.900703823	0.915210196	Interpolation
0.204657075	0.942328538	1.0028761	Interpolation
0.182611412	0.931305706	0.973481883	Interpolation
0.171029779	0.92551489	0.958039706	Interpolation
0.182752823	0.931376412	0.973670431	Interpolation
0.120372933	0.900186466	0.940497243	Interpolation
0.173409843	0.926704922	0.961213124	Interpolation
0.190713377	0.935356689	0.984284503	Interpolation
0.224336821	0.952168411	1.029115762	Interpolation
0.164451893	0.922225947	0.949269191	Interpolation
0.155745192	0.917872596	0.937660256	Interpolation
0.164947289	0.922473644	0.949929718	Interpolation
0.207462064	0.943731032	1.006616085	Interpolation
0.189862533	0.934931267	0.983150044	Interpolation
0.164107194	0.922053597	0.948809592	Interpolation
0.195398023	0.937699011	0.990530697	Interpolation
0.182912326	0.931456163	0.973883102	Interpolation
0.20905935	0.944529675	1.0087458	Interpolation
0.158938407	0.919469204	0.941917876	Interpolation
0.170170136	0.925085068	0.956893514	Interpolation
0.168236755	0.924118378	0.954315674	Interpolation
0.136094552	0.908047276	0.911459402	Interpolation
0.188883608	0.934441804	0.981844811	Interpolation
0.187831658	0.933915829	0.980442211	Interpolation
0.180153404	0.930076702	0.970204538	Interpolation
0.172962386	0.926481193	0.960616515	Interpolation
0.137538878	0.908769439	0.91338517	Interpolation
0.16738064	0.92369032	0.953174187	Interpolation
0.169718565	0.924859282	0.956291419	Interpolation
0.155931682	0.917965841	0.937908909	Interpolation
0.175161429	0.927580714	0.963548572	Interpolation
0.192121526	0.936060763	0.986162034	Interpolation
0.236585577	0.958292789	1.045447436	Interpolation
0.185237334	0.932618667	0.976983113	Interpolation
0.187726512	0.933863256	0.980302016	Interpolation
0.177766623	0.928883311	0.967022163	Interpolation
0.122436864	0.901218432	0.943249151	Interpolation
0.179204584	0.929602292	0.968939445	Interpolation
0.181806906	0.930903453	0.972409208	Interpolation
0.213897263	0.966948632	1.018529684	Interpolation
0.174229171	0.927114586	0.962305561	Interpolation
0.18904642	0.93452321	0.982061894	Interpolation
0.178958647	0.929479323	0.968611529	Interpolation
0.144939659	0.912469829	0.923252878	Interpolation
0.214284684	0.947142342	1.015712913	Interpolation
0.202557991	0.941278995	1.000077321	Interpolation
0.203730958	0.941865479	1.001641278	Interpolation
0.152718376	0.916359188	0.933624502	Interpolation
0.222083829	0.951041915	1.026111772	Interpolation
0.137944468	0.908972234	0.913925957	Interpolation
0.197605713	0.938802856	0.993474284	Interpolation
0.245713669	0.962856834	1.007618225	Interpolation
0.15028391	0.915141955	0.930378547	Interpolation
0.163011068	0.921505534	0.947348091	Interpolation
0.182989541	0.93149477	0.973986055	Interpolation
0.16489573	0.922447865	0.949860974	Interpolation
0.133480097	0.906740049	0.907973463	Interpolation
0.182056889	0.931028445	0.972742519	Interpolation
0.148130889	0.914065444	0.927507851	Interpolation
0.194207773	0.937103886	0.988943697	Interpolation
0.152417273	0.916208636	0.933223031	Interpolation
0.226498032	0.953249016	1.031997376	Interpolation
0.156502401	0.918251201	0.938669868	Interpolation
0.170338155	0.925169077	0.957117539	Interpolation
0.204405517	0.942202758	1.002540689	Interpolation
0.143074071	0.911537035	0.920765427	Interpolation
0.186823798	0.933411899	0.979098397	Interpolation
0.219214283	0.949607141	1.02228571	Interpolation
0.131775503	0.905887751	0.905700671	Interpolation
0.185539016	0.932769508	0.977385354	Interpolation
0.187796484	0.933898242	0.980395312	Interpolation
0.203454686	0.941727343	1.001272915	Interpolation
0.142891479	0.911445739	0.920521972	Interpolation
0.140386302	0.910193151	0.917181735	Interpolation
0.195658247	0.937829123	0.990877663	Interpolation
0.18890954	0.93445477	0.981879387	Interpolation
0.187514786	0.933757393	0.980019714	Interpolation
0.190393446	0.935196723	0.983857928	Interpolation
0.159599258	0.919799629	0.942799011	Interpolation
0.186967611	0.933483805	0.979290148	Interpolation
0.188792174	0.934396087	0.981722899	Interpolation
0.158569457	0.919284729	0.941425943	Interpolation
0.235973235	0.957986618	1.04463098	Interpolation
0.194214988	0.937107494	0.988953317	Interpolation
0.144260895	0.912130448	0.92234786	Interpolation
0.199696608	0.939848304	0.996262144	Interpolation
0.15075955	0.915379775	0.931012733	Interpolation
0.203612538	0.941806269	1.001483384	Interpolation
0.214757867	0.947378934	1.016343823	Interpolation
0.15537953	0.917689765	0.937172707	Interpolation
0.208901284	0.944450642	1.008535045	Interpolation
0.192383428	0.936191714	0.986511237	Interpolation
0.204661805	0.942330902	1.002882406	Interpolation
0.236903789	0.958451895	1.045871719	Interpolation
0.172638357	0.926319178	0.960184475	Interpolation
0.157387915	0.918693958	0.939850553	Interpolation
0.153314567	0.916657284	0.934419423	Interpolation
0.155525691	0.917762846	0.937367589	Interpolation
0.177686949	0.928843474	0.966915932	Interpolation
0.190234559	0.93511728	0.983646079	Interpolation
0.188300724	0.934150362	0.981067632	Interpolation
0.204815497	0.942407749	1.00308733	Interpolation
0.180390057	0.930195028	0.970520076	Interpolation
0.223606022	0.951803011	1.028141363	Interpolation
0.172060295	0.926030148	0.959413727	Interpolation
0.221605075	0.970802537	1.028806767	Interpolation
0.19877002	0.93938501	0.995026694	Interpolation
0.154285273	0.917142637	0.935713698	Interpolation
0.147873225	0.913936613	0.9271643	Interpolation
0.194474172	0.937237086	0.989298897	Interpolation
0.173296116	0.926648058	0.961061489	Interpolation
0.201420015	0.940710007	0.99856002	Interpolation
0.194197129	0.937098564	0.988929505	Interpolation
0.177815133	0.928907566	0.967086843	Interpolation
0.154596188	0.917298094	0.936128251	Interpolation
0.134554583	0.907277292	0.909406111	Interpolation
0.166604551	0.923302276	0.952139402	Interpolation
0.205691964	0.942845982	1.004255952	Interpolation
0.186422812	0.933211406	0.97856375	Interpolation
0.142627837	0.911313918	0.920170449	Interpolation
0.185195428	0.932597714	0.976927237	Interpolation
0.191559521	0.935779761	0.985412695	Interpolation
0.153484277	0.916742138	0.934645703	Interpolation
0.184611753	0.932305877	0.976149004	Interpolation
0.181746262	0.930873131	0.972328349	Interpolation
0.145710891	0.912855446	0.924281188	Interpolation
0.190733621	0.93536681	0.984311494	Interpolation
0.196823536	0.938411768	0.992431381	Interpolation
0.212491537	0.946245769	1.01332205	Interpolation
0.211614062	0.945807031	1.012152082	Interpolation
0.138669919	0.909334959	0.914893225	Interpolation
0.151865249	0.915932624	0.932486998	Interpolation
0.195451058	0.937725529	0.990601411	Interpolation
0.195413579	0.937706789	0.990551438	Interpolation
0.195451431	0.937725715	0.990601907	Interpolation
0.255581945	0.977790972	1.07410926	Interpolation
0.197126715	0.938563358	0.99283562	Interpolation
0.214066969	0.947033485	1.015422626	Interpolation
0.208620053	0.944310026	1.008160071	Interpolation
0.199541738	0.939770869	0.99605565	Interpolation
0.170541923	0.925270961	0.95738923	Interpolation
0.202769077	0.941384538	1.000358769	Interpolation
0.156815244	0.918407622	0.939086991	Interpolation
0.172895442	0.926447721	0.960527256	Interpolation
0.165439094	0.922719547	0.950585458	Interpolation
0.182456224	0.931228112	0.973274966	Interpolation
0.249439757	0.964719879	1.012586343	Interpolation
0.123982044	0.901991022	0.945309392	Interpolation
0.200587806	0.940293903	0.997450408	Interpolation
0.131618524	0.905809262	0.905491365	Interpolation
0.165842044	0.922921022	0.951122725	Interpolation
0.212668518	0.946334259	1.013558024	Interpolation
0.181928401	0.9309642	0.972571201	Interpolation
0.147667657	0.913833828	0.926890209	Interpolation
0.158540889	0.919270444	0.941387852	Interpolation
0.200387932	0.940193966	0.99718391	Interpolation
0.158089001	0.919044501	0.940785335	Interpolation
0.186493758	0.933246879	0.978658344	Interpolation
0.181367155	0.930683578	0.971822874	Interpolation
0.16045199	0.920225995	0.943935986	Interpolation
0.244318323	0.962159161	1.005757764	Interpolation
0.199017571	0.939508785	0.995356761	Interpolation
0.119245722	0.909622861	0.938994297	Interpolation
0.185593629	0.932796815	0.977458173	Interpolation
0.160146406	0.920073203	0.943528541	Interpolation
0.205573	0.9427865	1.004097333	Interpolation
0.156224378	0.918112189	0.93829917	Interpolation
0.176557907	0.928278953	0.965410542	Interpolation
0.195149618	0.937574809	0.990199491	Interpolation
0.205972656	0.942986328	1.004630208	Interpolation
0.143991108	0.911995554	0.921988144	Interpolation
0.169964963	0.924982481	0.956619951	Interpolation
0.165751641	0.92287582	0.951002188	Interpolation
0.160400123	0.920200062	0.943866831	Interpolation
0.232963627	0.956481814	1.04061817	Interpolation
0.192149451	0.936074726	0.986199268	Interpolation
0.142173481	0.911086741	0.919564642	Interpolation
0.207535858	0.943767929	1.006714478	Interpolation
0.243664686	0.961832343	1.004886248	Interpolation
0.210973958	0.945486979	1.01129861	Interpolation
0.134418901	0.907209451	0.909225201	Interpolation
0.165472978	0.922736489	0.950630637	Interpolation
0.218007334	0.949003667	1.020676446	Interpolation
0.158769916	0.919384958	0.941693221	Interpolation
0.193314583	0.936657291	0.987752777	Interpolation
0.203239022	0.941619511	1.000985362	Interpolation
0.152192086	0.916096043	0.932922781	Interpolation
0.178214239	0.92910712	0.967618986	Interpolation
0.09276198	0.89138099	0.890349306	Interpolation
0.149268371	0.914634185	0.929024494	Interpolation
0.172422955	0.926211478	0.959897274	Interpolation
0.142566505	0.911283252	0.920088673	Interpolation
0.228972339	0.95448617	1.035296452	Interpolation
0.137095759	0.908547879	0.912794345	Interpolation
0.166798665	0.923399333	0.952398221	Interpolation
0.183922217	0.931961109	0.975229623	Interpolation
0.223238199	0.951619099	1.027650932	Interpolation
0.136924135	0.908462068	0.912565514	Interpolation
0.214894913	0.947447456	1.01652655	Interpolation
0.180306992	0.930153496	0.970409322	Interpolation
0.15055474	0.91527737	0.930739654	Interpolation
0.193863104	0.936931552	0.988484139	Interpolation
0.185971791	0.932985895	0.977962388	Interpolation
0.161993494	0.920996747	0.945991325	Interpolation
0.182094063	0.931047031	0.972792083	Interpolation
0.168440592	0.924220296	0.954587456	Interpolation
0.18340552	0.93170276	0.974540694	Interpolation
0.19986392	0.93993196	0.996485227	Interpolation
0.227580504	0.953790252	1.033440673	Interpolation
0.142865535	0.911432768	0.92048738	Interpolation
0.243991001	0.961995501	1.005321335	Interpolation
0.121437366	0.900718683	0.941916488	Interpolation
0.175446447	0.927723224	0.963928596	Interpolation
0.197649516	0.938824758	0.993532688	Interpolation
0.188429756	0.934214878	0.981239675	Interpolation
0.161319014	0.920659507	0.945092019	Interpolation
0.173756332	0.926878166	0.96167511	Interpolation
0.165209972	0.922604986	0.950279963	Interpolation
0.162319057	0.921159529	0.94642541	Interpolation
0.205488063	0.942744031	1.003984084	Interpolation
0.190710465	0.935355232	0.984280619	Interpolation
0.159212712	0.919606356	0.942283616	Interpolation
0.206987996	0.943493998	1.005983995	Interpolation
0.189218986	0.934609493	0.982291981	Interpolation
0.204385864	0.942192932	1.002514485	Interpolation
0.198888865	0.939444433	0.995185154	Interpolation
0.15513015	0.917565075	0.9368402	Interpolation
0.163194569	0.921597284	0.947592758	Interpolation
0.202418808	0.941209404	0.999891744	Interpolation
0.198311108	0.939155554	0.994414811	Interpolation
0.179372952	0.929686476	0.969163936	Interpolation
0.183519821	0.931759911	0.974693095	Interpolation
0.218329947	0.949164973	1.021106596	Interpolation
0.162252858	0.921126429	0.946337144	Interpolation
0.196412921	0.938206461	0.991883895	Interpolation
0.17393422	0.92696711	0.961912294	Interpolation
0.173469564	0.926734782	0.961292752	Interpolation
0.212963306	0.946481653	1.013951074	Interpolation
0.20476249	0.942381245	1.003016654	Interpolation
0.204405289	0.942202645	1.002540385	Interpolation
0.219164364	0.949582182	1.022219152	Interpolation
0.180630115	0.930315058	0.970840154	Interpolation
0.200458589	0.940229295	0.997278119	Interpolation
0.170691997	0.925345999	0.95758933	Interpolation
0.189724991	0.934862495	0.982966654	Interpolation
0.176095708	0.928047854	0.964794278	Interpolation
0.182909879	0.931454939	0.973879839	Interpolation
0.197854711	0.938927355	0.993806281	Interpolation
0.15545338	0.91772669	0.937271173	Interpolation
0.242771618	0.961385809	1.003695491	Interpolation
0.149819479	0.914909739	0.929759305	Interpolation
0.143574342	0.911787171	0.921432455	Interpolation
0.214743326	0.947371663	1.016324435	Interpolation
0.203749881	0.94187494	1.001666508	Interpolation
0.198723595	0.939361797	0.994964793	Interpolation
0.198850365	0.939425183	0.99513382	Interpolation
0.179632597	0.929816298	0.969510129	Interpolation
0.153082369	0.916541184	0.934109825	Interpolation
0.182274137	0.931137068	0.973032182	Interpolation
0.159685149	0.919842574	0.942913532	Interpolation
0.209253592	0.944626796	1.009004789	Interpolation
0.175588279	0.927794139	0.964117705	Interpolation
0.155235084	0.917617542	0.936980112	Interpolation
0.170358425	0.925179212	0.957144566	Interpolation
0.192387944	0.936193972	0.986517258	Interpolation
0.163088263	0.921544132	0.947451018	Interpolation
0.155333388	0.917666694	0.937111184	Interpolation
0.187310616	0.933655308	0.979747488	Interpolation
0.187348997	0.933674499	0.979798663	Interpolation
0.164791705	0.922395852	0.949722273	Interpolation
0.165868851	0.922934425	0.951158468	Interpolation
0.186961498	0.933480749	0.979281997	Interpolation
0.13655747	0.908278735	0.912076626	Interpolation
0.137776087	0.908888043	0.913701449	Interpolation
0.158446673	0.919223337	0.941262231	Interpolation
0.173596585	0.926798293	0.961462114	Interpolation
0.189327227	0.934663613	0.982436303	Interpolation
0.224260687	0.952130343	1.029014249	Interpolation
0.205729789	0.942864894	1.004306385	Interpolation
0.175201844	0.927600922	0.963602459	Interpolation
0.179429514	0.929714757	0.969239352	Interpolation
0.149924119	0.91496206	0.929898825	Interpolation
0.179444606	0.929722303	0.969259475	Interpolation
0.171340241	0.92567012	0.958453654	Interpolation
0.189681557	0.934840778	0.982908742	Interpolation
0.155183072	0.917591536	0.936910762	Interpolation
0.195580395	0.937790198	0.990773861	Interpolation
0.225982167	0.952991084	1.031309557	Interpolation
0.176737196	0.928368598	0.965649594	Interpolation
0.192051352	0.936025676	0.986068469	Interpolation
0.20070432	0.94035216	0.99760576	Interpolation
0.167963386	0.923981693	0.953951181	Interpolation
0.186722774	0.933361387	0.978963699	Interpolation
0.180377772	0.930188886	0.970503696	Interpolation
0.182930283	0.931465141	0.973907044	Interpolation
0.156809706	0.918404853	0.939079609	Interpolation
0.180735305	0.930367653	0.970980407	Interpolation
0.194939949	0.937469974	0.989919932	Interpolation
0.223534308	0.951767154	1.028045744	Interpolation
0.208778125	0.944389062	1.008370833	Interpolation
0.244595474	0.962297737	1.006127298	Interpolation
0.156979573	0.918489787	0.939306097	Interpolation
0.206169619	0.94308481	1.004892825	Interpolation
0.18550026	0.93275013	0.97733368	Interpolation
0.245694088	0.962847044	1.007592117	Interpolation
0.155751051	0.917875526	0.937668069	Interpolation
0.154808345	0.917404172	0.936411126	Interpolation
0.162018221	0.92100911	0.946024294	Interpolation
0.116283128	0.908141564	0.935044171	Interpolation
0.164227349	0.922113675	0.948969799	Interpolation
0.15722602	0.91861301	0.939634694	Interpolation
0.184511814	0.932255907	0.976015751	Interpolation
0.190252679	0.93512634	0.983670239	Interpolation
0.236285125	0.958142563	1.045046834	Interpolation
0.208512715	0.944256358	1.008016954	Interpolation
0.16269289	0.921346445	0.946923854	Interpolation
0.15304756	0.91652378	0.934063413	Interpolation
0.194757575	0.937378788	0.989676767	Interpolation
0.140393004	0.910196502	0.917190672	Interpolation
0.234943763	0.957471881	1.043258351	Interpolation
0.215383204	0.947691602	1.017177605	Interpolation
0.16592473	0.922962365	0.951232974	Interpolation
0.128605964	0.904302982	0.901474619	Interpolation
0.220616171	0.950308086	1.024154895	Interpolation
0.176563805	0.928281902	0.965418406	Interpolation
0.217134489	0.948567245	1.019512652	Interpolation
0.13216717	0.906083585	0.906222894	Interpolation
0.162018749	0.921009375	0.946024999	Interpolation
0.180157311	0.930078655	0.970209748	Interpolation
0.181409418	0.930704709	0.971879224	Interpolation
0.166498036	0.923249018	0.951997381	Interpolation
0.198685498	0.939342749	0.994913997	Interpolation
0.147971387	0.913985694	0.927295183	Interpolation
0.175728615	0.927864308	0.964304821	Interpolation
0.183608869	0.931804434	0.974811825	Interpolation
0.195433165	0.937716583	0.990577553	Interpolation
0.201348446	0.940674223	0.998464595	Interpolation
0.146260737	0.913130369	0.925014316	Interpolation
0.133976575	0.906988287	0.908635433	Interpolation
0.218330305	0.949165152	1.021107073	Interpolation
0.18996942	0.93498471	0.98329256	Interpolation
0.157545404	0.918772702	0.940060539	Interpolation
0.226534559	0.95326728	1.032046079	Interpolation
0.183470239	0.93173512	0.974626985	Interpolation
0.215378916	0.947689458	1.017171887	Interpolation
0.182025554	0.931012777	0.972700739	Interpolation
0.241822438	0.960911219	1.002429917	Interpolation
0.232660225	0.956330113	1.040213634	Interpolation
0.172531076	0.926265538	0.960041434	Interpolation
0.209147129	0.944573564	1.008862838	Interpolation
0.199361278	0.939680639	0.995815038	Interpolation
0.221058947	0.950529473	1.024745262	Interpolation
0.151052296	0.915526148	0.931403062	Interpolation
0.200581544	0.940290772	0.997442058	Interpolation
0.211752735	0.945876367	1.012336979	Interpolation
0.127237815	0.903618908	0.949650421	Interpolation
0.144502245	0.912251122	0.922669659	Interpolation
0.118823035	0.909411517	0.938430713	Interpolation
0.171917795	0.925958897	0.959223727	Interpolation
0.201526268	0.940763134	0.99870169	Interpolation
0.225070712	0.952535356	1.030094282	Interpolation
0.182222843	0.931111422	0.972963791	Interpolation
0.228858466	0.954429233	1.035144622	Interpolation
0.138596956	0.909298478	0.914795942	Interpolation
0.128898527	0.904449263	0.901864702	Interpolation
0.178333569	0.929166785	0.967778092	Interpolation
0.191521963	0.935760982	0.985362618	Interpolation
0.179019158	0.929509579	0.96869221	Interpolation
0.117976737	0.908988368	0.937302316	Interpolation
0.177326399	0.928663199	0.966435198	Interpolation
0.140865915	0.910432957	0.91782122	Interpolation
0.200090176	0.940045088	0.996786902	Interpolation
0.190997947	0.935498974	0.98466393	Interpolation
0.151803606	0.915901803	0.932404809	Interpolation
0.164583992	0.922291996	0.949445323	Interpolation
0.148223594	0.914111797	0.927631459	Interpolation
0.178119627	0.929059814	0.967492836	Interpolation
0.20865427	0.944327135	1.008205693	Interpolation
0.150428219	0.915214109	0.930570958	Interpolation
0.195121395	0.937560698	0.990161861	Interpolation
0.164092271	0.922046136	0.948789695	Interpolation
0.156213815	0.918106908	0.938285087	Interpolation
0.176789089	0.928394545	0.965718786	Interpolation
0.14894273	0.914471365	0.928590307	Interpolation
0.163390521	0.92169526	0.947854028	Interpolation
0.144063663	0.912031832	0.922084884	Interpolation
0.238941754	0.959470877	1.048589005	Interpolation
0.181057907	0.930528953	0.971410542	Interpolation
0.159008235	0.919504117	0.94201098	Interpolation
0.186419397	0.933209699	0.978559196	Interpolation
0.176630159	0.928315079	0.965506878	Interpolation
0.173370912	0.926685456	0.961161216	Interpolation
0.198425001	0.939212501	0.994566668	Interpolation
0.202725231	0.941362616	1.000300308	Interpolation
0.164084966	0.922042483	0.948779954	Interpolation
0.162725453	0.921362726	0.94696727	Interpolation
0.171748449	0.925874225	0.958997932	Interpolation
0.110942365	0.905471183	0.927923153	Interpolation
0.134544268	0.907272134	0.909392358	Interpolation
0.221006228	0.950503114	1.024674971	Interpolation
0.229349031	0.954674516	1.035798709	Interpolation
0.172528919	0.926264459	0.960038558	Interpolation
0.197296709	0.938648354	0.993062279	Interpolation
0.189337505	0.934668752	0.982450006	Interpolation
0.232366424	0.976183212	1.043155232	Interpolation
0.213587247	0.946793624	1.014782996	Interpolation
0.176162472	0.928081236	0.964883296	Interpolation
0.151333787	0.915666893	0.931778382	Interpolation
0.13180661	0.905903305	0.905742147	Interpolation
0.186103909	0.933051955	0.978138545	Interpolation
0.157309478	0.918654739	0.93974597	Interpolation
0.137332389	0.908666194	0.913109852	Interpolation
0.160602813	0.920301407	0.944137085	Interpolation
0.14755356	0.91377678	0.92673808	Interpolation
0.230614249	0.955307125	1.037485665	Interpolation
0.206449193	0.943224596	1.00526559	Interpolation
0.179760821	0.92988041	0.969681094	Interpolation
0.224398324	0.952199162	1.029197766	Interpolation
0.182321049	0.931160525	0.973094732	Interpolation
0.154161474	0.917080737	0.935548632	Interpolation
0.225693722	0.952846861	1.030924963	Interpolation
0.196167301	0.938083651	0.991556402	Interpolation
0.148882615	0.914441308	0.928510154	Interpolation
0.17428984	0.92714492	0.962386453	Interpolation
0.153731452	0.916865726	0.93497527	Interpolation
0.138516008	0.909258004	0.914688011	Interpolation
0.207785326	0.943892663	1.007047102	Interpolation
0.237282499	0.95864125	1.046376666	Interpolation
0.138042973	0.909021486	0.914057297	Interpolation
0.196889077	0.938444539	0.992518769	Interpolation
0.160480723	0.920240361	0.943974297	Interpolation
0.165386238	0.922693119	0.950514985	Interpolation
0.162228182	0.921114091	0.946304243	Interpolation
0.154080277	0.917040138	0.935440369	Interpolation
0.181455649	0.930727824	0.971940865	Interpolation
0.155071497	0.917535748	0.936761995	Interpolation
0.188113705	0.934056852	0.980818273	Interpolation
0.178492857	0.929246428	0.967990476	Interpolation
0.172831559	0.926415779	0.960442078	Interpolation
0.15277309	0.916386545	0.933697454	Interpolation
0.16269686	0.92134843	0.946929147	Interpolation
0.202661737	0.941330868	1.000215649	Interpolation
0.195027516	0.937513758	0.990036688	Interpolation
0.150673343	0.915336671	0.93089779	Interpolation
0.182979969	0.931489985	0.973973292	Interpolation
0.202541614	0.941270807	1.000055485	Interpolation
0.129917842	0.904958921	0.903223789	Interpolation
0.196300806	0.938150403	0.991734408	Interpolation
0.160121287	0.920060644	0.94349505	Interpolation
0.19711796	0.93855898	0.992823947	Interpolation
0.157102225	0.918551113	0.939469634	Interpolation
0.125853537	0.902926768	0.947804716	Interpolation
0.131173727	0.905586863	0.904898302	Interpolation
0.181442548	0.930721274	0.971923398	Interpolation
0.187791675	0.933895838	0.9803889	Interpolation
0.152870501	0.916435251	0.933827335	Interpolation
0.199157774	0.939578887	0.995543698	Interpolation
0.130154398	0.905077199	0.903539198	Interpolation
0.178017606	0.929008803	0.967356808	Interpolation
0.143669514	0.911834757	0.921559352	Interpolation
0.160444917	0.920222458	0.943926556	Interpolation
0.18142196	0.93071098	0.971895947	Interpolation
0.154187599	0.9170938	0.935583465	Interpolation
0.168463334	0.924231667	0.954617778	Interpolation
0.210188784	0.945094392	1.010251712	Interpolation
0.162693244	0.921346622	0.946924325	Interpolation
0.205070763	0.942535382	1.003427684	Interpolation
0.146108794	0.913054397	0.924811726	Interpolation
0.195894125	0.937947063	0.991192167	Interpolation
0.223247059	0.951623529	1.027662745	Interpolation
0.105850665	0.902925332	0.92113422	Interpolation
0.156093142	0.918046571	0.93812419	Interpolation
0.197312164	0.938656082	0.993082885	Interpolation
0.173908638	0.926954319	0.961878185	Interpolation
0.191134376	0.935567188	0.984845835	Interpolation
0.161880444	0.920940222	0.945840593	Interpolation
0.182597694	0.931298847	0.973463591	Interpolation
0.175329683	0.927664841	0.963772911	Interpolation
0.215033462	0.947516731	1.016711282	Interpolation
0.187632625	0.933816313	0.980176834	Interpolation
0.19012808	0.93506404	0.983504106	Interpolation
0.167643691	0.923821846	0.953524921	Interpolation
0.165371813	0.922685907	0.950495751	Interpolation
0.167023254	0.923511627	0.952697672	Interpolation
0.191833564	0.935916782	0.985778086	Interpolation
0.167370466	0.923685233	0.953160621	Interpolation
0.188693246	0.934346623	0.981590994	Interpolation
0.242262024	0.961131012	1.003016032	Interpolation
0.206133741	0.943066871	1.004844988	Interpolation
0.170219294	0.925109647	0.956959059	Interpolation
0.216036418	0.948018209	1.018048557	Interpolation
0.167757739	0.923878869	0.953676985	Interpolation
0.118856264	0.909428132	0.938475019	Interpolation
0.149757411	0.914878705	0.929676548	Interpolation
0.123876242	0.901938121	0.945168323	Interpolation
0.169454595	0.924727298	0.955939461	Interpolation
0.180552551	0.930276276	0.970736735	Interpolation
0.230293119	0.95514656	1.037057492	Interpolation
0.189807821	0.934903911	0.983077095	Interpolation
0.173426984	0.926713492	0.961235979	Interpolation
0.204882167	0.942441084	1.003176223	Interpolation
0.113665941	0.90683297	0.931554588	Interpolation
0.187068437	0.933534218	0.979424582	Interpolation
0.203125956	0.941562978	1.000834608	Interpolation
0.135642413	0.907821206	0.91085655	Interpolation
0.214312621	0.947156311	1.015750162	Interpolation
0.190154892	0.935077446	0.983539856	Interpolation
0.167541363	0.923770681	0.953388483	Interpolation
0.198983456	0.939491728	0.995311275	Interpolation
0.248120786	0.964060393	1.010827714	Interpolation
0.185455988	0.932727994	0.97727465	Interpolation
0.187446618	0.933723309	0.979928823	Interpolation
0.166219173	0.923109587	0.951625564	Interpolation
0.154504669	0.917252334	0.936006225	Interpolation
0.204910074	0.942455037	1.003213433	Interpolation
0.154317485	0.917158743	0.935756647	Interpolation
0.182146987	0.931073494	0.972862649	Interpolation
0.165670277	0.922835138	0.950893702	Interpolation
0.194369395	0.937184697	0.989159193	Interpolation
0.190009863	0.935004932	0.983346484	Interpolation
0.211126198	0.945563099	1.011501598	Interpolation
0.164699508	0.922349754	0.949599344	Interpolation
0.171903752	0.925951876	0.959205003	Interpolation
0.150637089	0.915318544	0.930849451	Interpolation
0.166671202	0.923335601	0.95222827	Interpolation
0.191319015	0.935659507	0.98509202	Interpolation
0.202709658	0.941354829	1.000279545	Interpolation
0.15233504	0.91616752	0.933113387	Interpolation
0.206088178	0.943044089	1.004784237	Interpolation
0.220669136	0.950334568	1.024225514	Interpolation
0.192403047	0.936201524	0.986537396	Interpolation
0.236303874	0.958151937	1.045071833	Interpolation
0.156786324	0.918393162	0.939048432	Interpolation
0.142660359	0.911330179	0.920213812	Interpolation
0.126638393	0.903319196	0.94885119	Interpolation
0.224881329	0.952440665	1.029841772	Interpolation
0.19963097	0.939815485	0.996174626	Interpolation
0.17833246	0.92916623	0.967776613	Interpolation
0.188399059	0.934199529	0.981198745	Interpolation
0.146235329	0.913117664	0.924980438	Interpolation
0.213372559	0.96668628	1.017830079	Interpolation
0.183876635	0.931938318	0.975168847	Interpolation
0.183281844	0.931640922	0.974375792	Interpolation
0.201772999	0.940886499	0.999030665	Interpolation
0.194430277	0.937215138	0.989240369	Interpolation
0.186716521	0.93335826	0.978955361	Interpolation
0.156285766	0.918142883	0.938381022	Interpolation
0.194144051	0.937072025	0.988858734	Interpolation
0.236460735	0.958230367	1.04528098	Interpolation
0.220362601	0.950181301	1.023816802	Interpolation
0.227795599	0.953897799	1.033727465	Interpolation
0.16466353	0.922331765	0.949551373	Interpolation
0.150311855	0.915155928	0.930415807	Interpolation
0.176226392	0.928113196	0.964968523	Interpolation
0.181671747	0.930835874	0.972228996	Interpolation
0.212825746	0.946412873	1.013767661	Interpolation
0.129226061	0.904613031	0.902301415	Interpolation
0.22588651	0.952943255	1.031182013	Interpolation
0.175259763	0.927629882	0.963679684	Interpolation
0.167193568	0.923596784	0.952924757	Interpolation
0.149636869	0.914818434	0.929515825	Interpolation
0.1303543	0.90517715	0.903805733	Interpolation
0.204695118	0.942347559	1.002926823	Interpolation
0.182199539	0.93109977	0.972932719	Interpolation
0.141301173	0.910650587	0.918401564	Interpolation
0.141147637	0.910573818	0.918196849	Interpolation
0.169926459	0.92496323	0.956568612	Interpolation
0.230070646	0.955035323	1.036760861	Interpolation
0.172212259	0.92610613	0.959616346	Interpolation
0.134905711	0.907452856	0.909874282	Interpolation
0.172627708	0.926313854	0.960170277	Interpolation
0.171818293	0.925909146	0.959091057	Interpolation
0.109093401	0.8995467	0.912124534	Interpolation
0.178371154	0.929185577	0.967828205	Interpolation
0.173071964	0.926535982	0.960762619	Interpolation
0.200886191	0.940443095	0.997848255	Interpolation
0.235468683	0.957734341	1.043958244	Interpolation
0.213796951	0.946898475	1.015062601	Interpolation
0.171933339	0.92596667	0.959244452	Interpolation
0.146804223	0.913402111	0.925738964	Interpolation
0.217200794	0.968600397	1.022934392	Interpolation
0.181776553	0.930888277	0.972368737	Interpolation
0.180417879	0.930208939	0.970557172	Interpolation
0.179276247	0.929638124	0.969034997	Interpolation
0.185942543	0.932971271	0.97792339	Interpolation
0.175669188	0.927834594	0.964225584	Interpolation
0.16279014	0.92139507	0.94705352	Interpolation
0.163594232	0.921797116	0.948125642	Interpolation
0.179017402	0.929508701	0.968689869	Interpolation
0.163697257	0.921848628	0.948263009	Interpolation
0.158614627	0.919307313	0.941486169	Interpolation
0.183192907	0.931596453	0.974257209	Interpolation
0.172350683	0.926175342	0.959800911	Interpolation
0.22511979	0.952559895	1.03015972	Interpolation
0.100470906	0.900235453	0.913961208	Interpolation
0.212745206	0.946372603	1.013660274	Interpolation
0.217382556	0.948691278	1.019843408	Interpolation
0.117798293	0.908899147	0.937064391	Interpolation
0.169719372	0.924859686	0.956292496	Interpolation
0.168856774	0.924428387	0.955142365	Interpolation
0.137774649	0.908887325	0.913699532	Interpolation
0.156665499	0.91833275	0.938887332	Interpolation
0.146682725	0.913341362	0.925576966	Interpolation
0.232568113	0.956284057	1.040090818	Interpolation
0.208070352	0.944035176	1.007427136	Interpolation
0.218146653	0.949073326	1.020862204	Interpolation
0.201650162	0.940825081	0.998866883	Interpolation
0.146128447	0.913064223	0.924837929	Interpolation
0.164264392	0.922132196	0.949019189	Interpolation
0.194681237	0.937340618	0.989574982	Interpolation
0.143336166	0.911668083	0.921114888	Interpolation
0.201389953	0.940694976	0.998519937	Interpolation
0.172790238	0.926395119	0.960386984	Interpolation
0.168755376	0.924377688	0.955007168	Interpolation
0.201328799	0.9406644	0.998438399	Interpolation
0.193327899	0.93666395	0.987770532	Interpolation
0.169171015	0.924585508	0.955561353	Interpolation
0.214779894	0.947389947	1.016373192	Interpolation
0.1475681	0.91378405	0.926757467	Interpolation
0.198478068	0.939239034	0.994637424	Interpolation
0.197793038	0.938896519	0.99372405	Interpolation
0.170713607	0.925356803	0.957618142	Interpolation
0.189783991	0.934891995	0.983045321	Interpolation
0.142466593	0.911233296	0.919955457	Interpolation
0.207720811	0.943860405	1.006961081	Interpolation
0.174452936	0.927226468	0.962603915	Interpolation
0.164318309	0.922159155	0.949091079	Interpolation
0.211470277	0.945735138	1.011960369	Interpolation
0.158869689	0.919434845	0.941826252	Interpolation
0.137746161	0.908873081	0.913661548	Interpolation
0.133301125	0.906650562	0.907734833	Interpolation
0.198180299	0.939090149	0.994240398	Interpolation
0.141587119	0.91079356	0.918782826	Interpolation
0.232643825	0.956321913	1.040191767	Interpolation
0.117542118	0.908771059	0.936722824	Interpolation
0.230893691	0.955446846	1.037858255	Interpolation
0.186330524	0.933165262	0.978440699	Interpolation
0.177098607	0.928549303	0.966131476	Interpolation
0.163652427	0.921826214	0.948203237	Interpolation
0.191974083	0.935987042	0.985965445	Interpolation
0.178870959	0.929435479	0.968494612	Interpolation
0.213099056	0.946549528	1.014132075	Interpolation
0.183426829	0.931713415	0.974569106	Interpolation
0.184509053	0.932254526	0.97601207	Interpolation
0.169091634	0.924545817	0.955455512	Interpolation
0.178291631	0.929145816	0.967722175	Interpolation
0.189234053	0.934617027	0.982312071	Interpolation
0.128694948	0.904347474	0.901593264	Interpolation
0.139554437	0.909777219	0.916072583	Interpolation
0.202297923	0.941148961	0.999730564	Interpolation
0.185125963	0.932562982	0.976834618	Interpolation
0.1744805	0.92724025	0.962640667	Interpolation
0.180553018	0.930276509	0.970737357	Interpolation
0.190427451	0.935213726	0.983903268	Interpolation
0.16380721	0.921903605	0.948409613	Interpolation
0.156650858	0.918325429	0.938867811	Interpolation
0.185875358	0.932937679	0.97783381	Interpolation
0.150648817	0.915324408	0.930865089	Interpolation
0.192247583	0.936123791	0.98633011	Interpolation
0.128922492	0.904461246	0.901896656	Interpolation
0.210874669	0.945437335	1.011166225	Interpolation
0.194177924	0.937088962	0.988903899	Interpolation
0.187680892	0.933840446	0.980241189	Interpolation
0.20948073	0.944740365	1.009307639	Interpolation
0.229964233	0.954982117	1.036618978	Interpolation
0.210431102	0.945215551	1.010574803	Interpolation
0.124773773	0.902386887	0.946365031	Interpolation
0.141612691	0.910806345	0.918816921	Interpolation
0.161255443	0.920627721	0.945007257	Interpolation
0.180782732	0.930391366	0.971043642	Interpolation
0.195529771	0.937764885	0.990706361	Interpolation
0.158227686	0.919113843	0.940970247	Interpolation
0.185603003	0.932801501	0.977470671	Interpolation
0.157338512	0.918669256	0.939784683	Interpolation
0.161654466	0.920827233	0.945539288	Interpolation
0.137800167	0.908900084	0.913733556	Interpolation
0.152303003	0.916151501	0.93307067	Interpolation
0.139449462	0.909724731	0.915932616	Interpolation
0.150723802	0.915361901	0.93096507	Interpolation
0.211609254	0.945804627	1.012145672	Interpolation
0.151518033	0.915759017	0.932024044	Interpolation
0.218971462	0.969485731	1.025295283	Interpolation
0.194799537	0.937399769	0.989732716	Interpolation
0.185545084	0.932772542	0.977393445	Interpolation
0.154249267	0.917124633	0.935665689	Interpolation
0.201009296	0.940504648	0.998012395	Interpolation
0.162730865	0.921365433	0.946974487	Interpolation
0.183660294	0.931830147	0.974880393	Interpolation
0.216802536	0.968401268	1.022403382	Interpolation
0.177118203	0.928559102	0.966157604	Interpolation
0.2144782	0.9472391	1.015970933	Interpolation
0.158904707	0.919452354	0.941872943	Interpolation
0.178950345	0.929475173	0.96860046	Interpolation
0.233124019	0.95656201	1.040832025	Interpolation
0.161190988	0.920595494	0.944921318	Interpolation
0.234373457	0.957186728	1.042497942	Interpolation
0.201232558	0.940616279	0.998310077	Interpolation
0.163125997	0.921562998	0.947501329	Interpolation
0.198972232	0.939486116	0.99529631	Interpolation
0.209176633	0.944588317	1.008902178	Interpolation
0.198654299	0.939327149	0.994872398	Interpolation
0.132893258	0.906446629	0.907191011	Interpolation
0.158185885	0.919092942	0.940914513	Interpolation
0.172574441	0.92628722	0.960099255	Interpolation
0.177766997	0.928883499	0.967022663	Interpolation
0.198620163	0.939310081	0.994826884	Interpolation
0.18533103	0.932665515	0.97710804	Interpolation
0.139939669	0.909969835	0.916586226	Interpolation
0.191405936	0.935702968	0.985207914	Interpolation
0.198317572	0.939158786	0.99442343	Interpolation
0.196793713	0.938396857	0.992391618	Interpolation
0.212423422	0.946211711	1.013231229	Interpolation
0.205017665	0.942508832	1.003356886	Interpolation
0.193775402	0.936887701	0.988367203	Interpolation
0.177895029	0.928947514	0.967193372	Interpolation
0.130171172	0.905085586	0.903561563	Interpolation
0.192888547	0.936444273	0.987184729	Interpolation
0.186230631	0.933115315	0.978307507	Interpolation
0.188147365	0.934073683	0.980863153	Interpolation
0.141697543	0.910848771	0.918930057	Interpolation
0.147568304	0.913784152	0.926757738	Interpolation
0.211594586	0.945797293	1.012126114	Interpolation
0.178813345	0.929406673	0.968417794	Interpolation
0.200445021	0.94022251	0.997260028	Interpolation
0.180849551	0.930424776	0.971132735	Interpolation
0.180892684	0.930446342	0.971190246	Interpolation
0.208148514	0.944074257	1.007531352	Interpolation
0.164518658	0.922259329	0.949358211	Interpolation
0.182883623	0.931441812	0.973844831	Interpolation
0.166131741	0.923065871	0.951508988	Interpolation
0.166965113	0.923482557	0.952620151	Interpolation
0.170724836	0.925362418	0.957633115	Interpolation
0.186664013	0.933332007	0.978885351	Interpolation
0.165637541	0.922818771	0.950850055	Interpolation
0.217672684	0.948836342	1.020230245	Interpolation
0.153161781	0.91658089	0.934215708	Interpolation
0.174393851	0.927196925	0.962525134	Interpolation
0.166808068	0.923404034	0.952410758	Interpolation
0.223409337	0.951704668	1.027879115	Interpolation
0.185896643	0.932948322	0.977862191	Interpolation
0.210955336	0.945477668	1.011273782	Interpolation
0.135433189	0.907716594	0.910577585	Interpolation
0.188011508	0.934005754	0.980682011	Interpolation
0.206688924	0.943344462	1.005585232	Interpolation
0.18246852	0.93123426	0.97329136	Interpolation
0.211964411	0.945982206	1.012619215	Interpolation
0.164481346	0.922240673	0.949308462	Interpolation
0.222280423	0.951140212	1.026373898	Interpolation
0.248966944	0.964483472	1.011955925	Interpolation
0.169114843	0.924557422	0.955486458	Interpolation
0.166634924	0.923317462	0.952179899	Interpolation
0.223601534	0.951800767	1.028135379	Interpolation
0.227387164	0.953693582	1.033182886	Interpolation
0.164314199	0.9221571	0.949085599	Interpolation
0.167394395	0.923697198	0.953192527	Interpolation
0.171546462	0.925773231	0.958728616	Interpolation
0.139666485	0.909833242	0.91622198	Interpolation
0.152440442	0.916220221	0.933253922	Interpolation
0.149875777	0.914937888	0.929834369	Interpolation
0.156966073	0.918483037	0.939288097	Interpolation
0.178959453	0.929479727	0.968612605	Interpolation
0.187026442	0.933513221	0.979368589	Interpolation
0.226515015	0.953257507	1.03202002	Interpolation
0.150049379	0.915024689	0.930065838	Interpolation
0.209529672	0.944764836	1.009372896	Interpolation
0.173580335	0.926790167	0.961440446	Interpolation
0.178516089	0.929258044	0.968021452	Interpolation
0.200244585	0.940122292	0.99699278	Interpolation
0.146318339	0.91315917	0.925091119	Interpolation
0.191472292	0.935736146	0.98529639	Interpolation
0.184993566	0.932496783	0.976658088	Interpolation
0.194773538	0.937386769	0.989698051	Interpolation
0.188675059	0.93433753	0.981566746	Interpolation
0.213659004	0.966829502	1.018212006	Interpolation
0.1608678	0.9204339	0.944490401	Interpolation
0.164070091	0.922035046	0.948760122	Interpolation
0.161305784	0.920652892	0.945074379	Interpolation
0.163335686	0.921667843	0.947780915	Interpolation
0.160878386	0.920439193	0.944504515	Interpolation
0.215670496	0.947835248	1.017560661	Interpolation
0.222615127	0.951307564	1.02682017	Interpolation
0.162877611	0.921438806	0.947170148	Interpolation
0.155029333	0.917514666	0.936705777	Interpolation
0.194142467	0.937071233	0.988856622	Interpolation
0.163433309	0.921716654	0.947911078	Interpolation
0.198987955	0.939493977	0.995317273	Interpolation
0.186087691	0.933043845	0.978116921	Interpolation
0.134527677	0.907263838	0.909370235	Interpolation
0.226425156	0.953212578	1.031900208	Interpolation
0.23387633	0.956938165	1.041835107	Interpolation
0.161616339	0.92080817	0.945488452	Interpolation
0.168368953	0.924184477	0.954491938	Interpolation
0.188575962	0.934287981	0.981434616	Interpolation
0.190033704	0.935016852	0.983378272	Interpolation
0.199756328	0.939878164	0.996341771	Interpolation
0.240306136	0.960153068	1.000408182	Interpolation
0.174691583	0.927345792	0.962922111	Interpolation
0.156051083	0.918025541	0.93806811	Interpolation
0.138620423	0.909310212	0.914827231	Interpolation
0.158072099	0.919036049	0.940762798	Interpolation
0.179006191	0.929503095	0.968674921	Interpolation
0.233836736	0.956918368	1.041782315	Interpolation
0.164471661	0.922235831	0.949295548	Interpolation
0.186713639	0.933356819	0.978951518	Interpolation
0.179507313	0.929753657	0.969343084	Interpolation
0.215651798	0.947825899	1.017535731	Interpolation
0.215807973	0.967903986	1.021077297	Interpolation
0.164073937	0.922036968	0.948765249	Interpolation
0.165316817	0.922658408	0.950422422	Interpolation
0.211324826	0.945662413	1.011766435	Interpolation
0.200456745	0.940228372	0.99727566	Interpolation
0.23540122	0.95770061	1.043868293	Interpolation
0.197517846	0.938758923	0.993357127	Interpolation
0.169221237	0.924610619	0.955628316	Interpolation
0.197719645	0.938859822	0.993626193	Interpolation
0.213261107	0.946630554	1.014348143	Interpolation
0.204614465	0.942307233	1.002819287	Interpolation
0.195218221	0.93760911	0.990290961	Interpolation
0.212000241	0.94600012	1.012666988	Interpolation
0.215078868	0.947539434	1.016771824	Interpolation
0.22146477	0.950732385	1.02528636	Interpolation
0.199461297	0.939730648	0.995948396	Interpolation
0.174986458	0.927493229	0.963315277	Interpolation
0.184401411	0.932200705	0.975868547	Interpolation
0.216195269	0.948097634	1.018260359	Interpolation
0.15549193	0.917745965	0.937322573	Interpolation
0.191060199	0.9355301	0.984746932	Interpolation
0.168199836	0.924099918	0.954266448	Interpolation
0.180862345	0.930431172	0.971149793	Interpolation
0.218353556	0.949176778	1.021138075	Interpolation
0.185732972	0.932866486	0.977643963	Interpolation
0.181393096	0.930696548	0.971857462	Interpolation
0.139204316	0.909602158	0.915605754	Interpolation
0.202387607	0.941193803	0.999850143	Interpolation
0.199364525	0.939682263	0.995819367	Interpolation
0.244897642	0.962448821	1.006530189	Interpolation
0.170766653	0.925383326	0.957688871	Interpolation
0.18657451	0.933287255	0.978766013	Interpolation
0.187481511	0.933740755	0.979975347	Interpolation
0.227323598	0.953661799	1.033098131	Interpolation
0.177141134	0.928570567	0.966188179	Interpolation
0.188370646	0.934185323	0.981160861	Interpolation
0.198236895	0.939118448	0.99431586	Interpolation
0.185598274	0.932799137	0.977464365	Interpolation
0.166606992	0.923303496	0.952142655	Interpolation
0.1858227	0.93291135	0.9777636	Interpolation
0.212208952	0.946104476	1.01294527	Interpolation
0.149204541	0.914602271	0.928939388	Interpolation
0.18398909	0.931994545	0.975318787	Interpolation
0.158996376	0.919498188	0.941995167	Interpolation
0.215851399	0.947925699	1.017801865	Interpolation
0.134304393	0.907152196	0.909072524	Interpolation
0.163232345	0.921616172	0.947643126	Interpolation
0.191316356	0.935658178	0.985088475	Interpolation
0.226965721	0.95348286	1.032620961	Interpolation
0.178027492	0.929013746	0.96736999	Interpolation
0.163344014	0.921672007	0.947792019	Interpolation
0.236434712	0.958217356	1.045246283	Interpolation
0.136559583	0.908279791	0.912079444	Interpolation
0.114035821	0.907017911	0.932047762	Interpolation
0.193200434	0.936600217	0.987600578	Interpolation
0.164938373	0.922469187	0.949917831	Interpolation
0.149363015	0.914681508	0.929150687	Interpolation
0.201250693	0.940625347	0.998334258	Interpolation
0.187314021	0.933657011	0.979752029	Interpolation
0.163077641	0.921538821	0.947436855	Interpolation
0.141590868	0.910795434	0.918787824	Interpolation
0.20617372	0.94308686	1.004898293	Interpolation
0.199506035	0.939753018	0.996008047	Interpolation
0.177024724	0.928512362	0.966032965	Interpolation
0.23539911	0.957699555	1.04386548	Interpolation
0.147897457	0.913948729	0.927196609	Interpolation
0.134234245	0.907117122	0.908978993	Interpolation
0.159242758	0.919621379	0.942323677	Interpolation
0.17863242	0.92931621	0.968176559	Interpolation
0.187300183	0.933650092	0.979733578	Interpolation
0.172762918	0.926381459	0.960350558	Interpolation
0.190561662	0.935280831	0.984082216	Interpolation
0.142453817	0.911226909	0.919938423	Interpolation
0.223312938	0.951656469	1.027750584	Interpolation
0.177535465	0.928767732	0.966713953	Interpolation
0.213518875	0.946759437	1.014691833	Interpolation
0.19028176	0.93514088	0.983709014	Interpolation
0.193702597	0.936851298	0.988270129	Interpolation
0.197093018	0.938546509	0.992790691	Interpolation
0.193431257	0.936715628	0.987908342	Interpolation
0.199281683	0.939640841	0.99570891	Interpolation
0.219874576	0.949937288	1.023166101	Interpolation
0.185895635	0.932947818	0.977860847	Interpolation
0.201270113	0.940635056	0.99836015	Interpolation
0.177307929	0.928653965	0.966410572	Interpolation
0.223203516	0.951601758	1.027604689	Interpolation
0.159708231	0.919854115	0.942944308	Interpolation
0.234028213	0.957014106	1.042037617	Interpolation
0.178795261	0.929397631	0.968393682	Interpolation
0.137076747	0.908538373	0.912768996	Interpolation
0.183843132	0.931921566	0.975124177	Interpolation
0.15956845	0.919784225	0.942757934	Interpolation
0.205219306	0.942609653	1.003625742	Interpolation
0.160421281	0.92021064	0.943895041	Interpolation
0.166614497	0.923307249	0.952152663	Interpolation
0.123313778	0.901656889	0.944418371	Interpolation
0.16643081	0.923215405	0.951907747	Interpolation
0.10728362	0.90364181	0.923044827	Interpolation
0.132482915	0.906241458	0.906643887	Interpolation
0.20281244	0.94140622	1.000416586	Interpolation
0.203574005	0.941787002	1.001432006	Interpolation
0.192763727	0.936381863	0.987018302	Interpolation
0.150990716	0.915495358	0.931320954	Interpolation
0.178568659	0.92928433	0.968091546	Interpolation
0.179891924	0.929945962	0.969855898	Interpolation
0.145249059	0.91262453	0.923665412	Interpolation
0.225101949	0.952550975	1.030135932	Interpolation
0.206320869	0.943160434	1.005094492	Interpolation
0.173371075	0.926685537	0.961161433	Interpolation
0.180806575	0.930403288	0.971075434	Interpolation
0.186251484	0.933125742	0.978335312	Interpolation
0.118747954	0.909373977	0.938330605	Interpolation
0.172584679	0.926292339	0.960112905	Interpolation
0.159540473	0.919770236	0.94272063	Interpolation
0.1499514	0.9149757	0.9299352	Interpolation
0.171566991	0.925783496	0.958755988	Interpolation
0.233930596	0.956965298	1.041907461	Interpolation
0.199225286	0.939612643	0.995633714	Interpolation
0.16286463	0.921432315	0.94715284	Interpolation
0.197177483	0.938588742	0.992903311	Interpolation
0.155990332	0.956993554	1.014983886	CARE
0.148869505	0.952246337	1.003115842	CARE
0.135894456	0.943596304	0.981490759	CARE
0.125295948	0.936530632	0.963826581	CARE
0.14547335	0.949982233	0.997455583	CARE
0.140902281	0.946934854	0.989837135	CARE
0.148427898	0.951951932	1.002379831	CARE
0.144527577	0.949351718	0.995879295	CARE
0.150743291	0.953495527	1.006238818	CARE
0.126971472	0.937647648	0.96661912	CARE
0.154760911	0.956173941	1.012934852	CARE
0.137963994	0.944975996	0.98493999	CARE
0.166128913	0.963752609	1.031881522	CARE
0.124662183	0.936108122	0.962770305	CARE
0.161039457	0.960359638	1.023399095	CARE
0.137968662	0.944979108	0.98494777	CARE
0.12522873	0.93648582	0.96371455	CARE
0.127741712	0.938161142	0.967902854	CARE
0.13019479	0.939796527	0.971991317	CARE
0.141362489	0.947241659	0.990604149	CARE
0.142842532	0.948228355	0.993070887	CARE
0.1263945	0.937263	0.9656575	CARE
0.134634681	0.942756454	0.979391135	CARE
0.167134055	0.964422704	1.033556759	CARE
0.160913148	0.960275432	1.023188579	CARE
0.141544855	0.947363237	0.990908092	CARE
0.135570052	0.943380035	0.980950087	CARE
0.13680047	0.944200313	0.983000783	CARE
0.14420277	0.94913518	0.995337949	CARE
0.119658112	0.932772074	0.954430186	CARE
0.131139352	0.940426235	0.973565587	CARE
0.109971239	0.926314159	0.948285398	CARE
0.140988347	0.946992231	0.989980578	CARE
0.144707939	0.949471959	0.996179898	CARE
0.127752203	0.938168135	0.967920338	CARE
0.158609801	0.958739868	1.019349669	CARE
0.116613515	0.930742343	0.959355858	CARE
0.113034377	0.928356251	0.953390628	CARE
0.138366777	0.945244518	0.985611295	CARE
0.150706475	0.953470983	1.006177458	CARE
0.160258915	0.959839277	1.022098192	CARE
0.128116736	0.938411157	0.968527893	CARE
0.151180213	0.953786808	1.006967021	CARE
0.134422373	0.942614915	0.979037288	CARE
0.132410591	0.941273727	0.975684318	CARE
0.148254899	0.951836599	1.002091498	CARE
0.144784843	0.949523229	0.996308072	CARE
0.111354118	0.927236078	0.950590196	CARE
0.157148105	0.957765403	1.016913509	CARE
0.15570137	0.956800914	1.014502284	CARE
0.125616559	0.936744373	0.964360932	CARE
0.140937053	0.946958035	0.989895088	CARE
0.142410453	0.947940302	0.992350755	CARE
0.138910106	0.945606738	0.986516844	CARE
0.126745423	0.937496948	0.966242371	CARE
0.124925649	0.936283766	0.963209416	CARE
0.134616689	0.942744459	0.979361148	CARE
0.152590935	0.95472729	1.009318225	CARE
0.143154002	0.948436002	0.993590004	CARE
0.129440785	0.939293857	0.970734642	CARE
0.146575481	0.950716987	0.999292468	CARE
0.092271861	0.914514574	0.918786434	CARE
0.152231486	0.954487657	1.008719143	CARE
0.108904293	0.925602862	0.946507156	CARE
0.129563386	0.939375591	0.970938976	CARE
0.118204952	0.931803301	0.952008253	CARE
0.115579778	0.930053185	0.957632963	CARE
0.152412402	0.954608268	1.00902067	CARE
0.127984482	0.938322988	0.96830747	CARE
0.140197558	0.946465039	0.988662597	CARE
0.134296191	0.942530794	0.978826986	CARE
0.142155612	0.947770408	0.991926021	CARE
0.136152328	0.943768219	0.981920547	CARE
0.115755117	0.930170078	0.957925194	CARE
0.149944002	0.952962668	1.00490667	CARE
0.127593651	0.938062434	0.967656085	CARE
0.111651272	0.927434181	0.951085453	CARE
0.128578273	0.938718848	0.969297121	CARE
0.157511397	0.958007598	1.017518995	CARE
0.147753326	0.951502217	1.001255544	CARE
0.129770218	0.939513479	0.971283697	CARE
0.129761134	0.939507423	0.971268557	CARE
0.130175474	0.939783649	0.971959124	CARE
0.16615122	0.96376748	1.0319187	CARE
0.140729032	0.946819355	0.989548386	CARE
0.141450625	0.947300416	0.990751041	CARE
0.150454252	0.953302835	1.005757086	CARE
0.138581837	0.945387892	0.985969729	CARE
0.131114368	0.940409579	0.973523946	CARE
0.132054752	0.941036502	0.975091254	CARE
0.133925981	0.942283987	0.978209969	CARE
0.134441666	0.942627778	0.979069444	CARE
0.145914443	0.950276295	0.998190739	CARE
0.135779188	0.943519459	0.981298647	CARE
0.145989601	0.950326401	0.998316002	CARE
0.133789251	0.942192834	0.977982085	CARE
0.136179528	0.943786352	0.98196588	CARE
0.10502699	0.923017993	0.940044983	CARE
0.148744915	0.952163277	1.002908192	CARE
0.140197327	0.946464885	0.988662212	CARE
0.149970152	0.952980101	1.004950253	CARE
0.091556169	0.914037446	0.917593616	CARE
0.166325621	0.963883747	1.032209368	CARE
0.132906156	0.941604104	0.976510259	CARE
0.151622742	0.954081828	1.00770457	CARE
0.119401411	0.932600941	0.954002352	CARE
0.144191609	0.949127739	0.995319348	CARE
0.119198767	0.932465844	0.953664611	CARE
0.125643466	0.93676231	0.964405776	CARE
0.16371047	0.962140314	1.027850784	CARE
0.132139764	0.941093176	0.97523294	CARE
0.138261493	0.945174329	0.985435822	CARE
0.148051016	0.951700677	1.001751693	CARE
0.142435228	0.947956819	0.992392047	CARE
0.137256284	0.944504189	0.983760473	CARE
0.140474415	0.94664961	0.989124025	CARE
0.171051234	0.967034156	1.04008539	CARE
0.134135718	0.942423812	0.97855953	CARE
0.138016486	0.94501099	0.985027476	CARE
0.150759816	0.953506544	1.00626636	CARE
0.151582889	0.954055259	1.007638148	CARE
0.152805455	0.954870303	1.009675758	CARE
0.144580953	0.949387302	0.995968256	CARE
0.117854926	0.931569951	0.951424877	CARE
0.159501473	0.959334315	1.020835788	CARE
0.117804819	0.931536546	0.951341365	CARE
0.139539532	0.946026355	0.987565887	CARE
0.123685862	0.935457241	0.961143104	CARE
0.134037925	0.942358617	0.978396541	CARE
0.139931436	0.946287624	0.98821906	CARE
0.139820358	0.946213572	0.98803393	CARE
0.141328811	0.947219208	0.990548019	CARE
0.159205669	0.959137113	1.020342782	CARE
0.141803015	0.947535343	0.991338358	CARE
0.13133765	0.940558434	0.973896084	CARE
0.149461308	0.952640872	1.004102179	CARE
0.152842057	0.954894705	1.009736762	CARE
0.116585883	0.930723922	0.959309805	CARE
0.143961001	0.948974001	0.994935002	CARE
0.145517591	0.950011727	0.997529319	CARE
0.130536547	0.940024365	0.972560912	CARE
0.155635602	0.956757068	1.01439267	CARE
0.132749166	0.941499444	0.97624861	CARE
0.136883647	0.944255765	0.983139411	CARE
0.132403923	0.941269282	0.975673204	CARE
0.135233686	0.94315579	0.980389476	CARE
0.118555874	0.932037249	0.952593123	CARE
0.113399237	0.928599491	0.953998728	CARE
0.158917576	0.958945051	1.019862627	CARE
0.12229558	0.934530387	0.958825966	CARE
0.120129115	0.933086077	0.955215191	CARE
0.102699148	0.921466099	0.936165247	CARE
0.125415574	0.936610383	0.964025956	CARE
0.115153653	0.929769102	0.956922755	CARE
0.159630227	0.959420152	1.021050379	CARE
0.150147256	0.953098171	1.005245427	CARE
0.124677745	0.936118497	0.962796241	CARE
0.168786537	0.965524358	1.036310895	CARE
0.149726482	0.952817655	1.004544137	CARE
0.130127529	0.939751686	0.971879215	CARE
0.097508914	0.918005943	0.927514857	CARE
0.169364139	0.965909426	1.037273564	CARE
0.114156413	0.929104275	0.955260688	CARE
0.110319019	0.926546013	0.948865031	CARE
0.150338556	0.953225704	1.005564261	CARE
0.171596286	0.967397524	1.04099381	CARE
0.155764092	0.956842728	1.01460682	CARE
0.143458637	0.948639091	0.994097728	CARE
0.143921315	0.948947543	0.994868859	CARE
0.147801233	0.951534156	1.001335389	CARE
0.146383929	0.950589286	0.998973215	CARE
0.139217871	0.945811914	0.987029786	CARE
0.136563017	0.944042011	0.982605028	CARE
0.134061103	0.942374069	0.978435172	CARE
0.123690531	0.935460354	0.961150885	CARE
0.130789874	0.940193249	0.972983123	CARE
0.109605648	0.926070432	0.94767608	CARE
0.133524906	0.942016604	0.977541509	CARE
0.120171133	0.933114089	0.955285222	CARE
0.11844616	0.931964107	0.952410267	CARE
0.137698412	0.944798942	0.984497354	CARE
0.155880034	0.956920023	1.014800057	CARE
0.148774749	0.952183166	1.002957915	CARE
0.111442491	0.927294994	0.950737485	CARE
0.120155578	0.933103719	0.955259297	CARE
0.149111568	0.952407712	1.00351928	CARE
0.120262689	0.933175126	0.955437815	CARE
0.131630503	0.940753669	0.974384171	CARE
0.143250781	0.948500521	0.993751302	CARE
0.120474833	0.933316555	0.955791389	CARE
0.136580633	0.944053755	0.982634388	CARE
0.114989618	0.929659745	0.956649363	CARE
0.125979485	0.936986324	0.964965809	CARE
0.139796729	0.946197819	0.987994548	CARE
0.111105094	0.927070063	0.950175157	CARE
0.141607121	0.947404747	0.991011868	CARE
0.134705433	0.942803622	0.979509055	CARE
0.143287349	0.9485249	0.993812249	CARE
0.138358712	0.945239141	0.985597853	CARE
0.155462106	0.956641404	1.014103511	CARE
0.136878368	0.944252245	0.983130613	CARE
0.128558917	0.938705945	0.969264861	CARE
0.136834463	0.944222975	0.983057438	CARE
0.14314947	0.94843298	0.993582451	CARE
0.135732901	0.943488601	0.981221502	CARE
0.135608875	0.943405917	0.981014792	CARE
0.124470125	0.935980083	0.962450208	CARE
0.125056486	0.936370991	0.963427477	CARE
0.113960921	0.928973947	0.954934868	CARE
0.161243651	0.960495767	1.023739419	CARE
0.116342051	0.930561368	0.958903419	CARE
0.124606422	0.936070948	0.96267737	CARE
0.124223891	0.935815927	0.962039818	CARE
0.148423866	0.951949244	1.002373109	CARE
0.130575755	0.940050503	0.972626258	CARE
0.153716131	0.955477421	1.011193552	CARE
0.124897641	0.936265094	0.963162734	CARE
0.139184912	0.945789942	0.986974854	CARE
0.122469794	0.934646529	0.959116324	CARE
0.167177237	0.964451491	1.033628728	CARE
0.117186024	0.931124016	0.95031004	CARE
0.139647311	0.946098207	0.987745518	CARE
0.144506653	0.949337769	0.995844422	CARE
0.141206986	0.947137991	0.990344977	CARE
0.132220685	0.941147123	0.975367809	CARE
0.13305269	0.941701793	0.976754483	CARE
0.135657172	0.943438115	0.981095287	CARE
0.13279497	0.94152998	0.97632495	CARE
0.149458187	0.952638791	1.004096978	CARE
0.168157845	0.96510523	1.035263075	CARE
0.126637623	0.937425082	0.966062705	CARE
0.114452955	0.92930197	0.955754926	CARE
0.133675769	0.94211718	0.977792949	CARE
0.17369564	0.968797093	1.044492733	CARE
0.122944881	0.934963254	0.959908136	CARE
0.159586752	0.959391168	1.02097792	CARE
0.160165512	0.959777008	1.02194252	CARE
0.126696176	0.937464118	0.966160294	CARE
0.143534746	0.948689831	0.994224577	CARE
0.159425949	0.959283966	1.020709916	CARE
0.129313084	0.939208723	0.970521806	CARE
0.131946295	0.940964196	0.974910491	CARE
0.126274786	0.937183191	0.965457977	CARE
0.119778649	0.932852433	0.954631082	CARE
0.125260837	0.936507225	0.963768061	CARE
0.116640896	0.930760597	0.959401493	CARE
0.135511252	0.943340835	0.980852087	CARE
0.123450402	0.935300268	0.960750669	CARE
0.138506789	0.945337859	0.985844648	CARE
0.111661565	0.927441044	0.951102609	CARE
0.139963203	0.946308802	0.988272006	CARE
0.147502934	0.95133529	1.000838224	CARE
0.105093965	0.923062644	0.940156609	CARE
0.140610849	0.946740566	0.989351414	CARE
0.153415035	0.95527669	1.010691725	CARE
0.116855385	0.93090359	0.959758975	CARE
0.160088586	0.959725724	1.02181431	CARE
0.141285285	0.94719019	0.990475475	CARE
0.124424822	0.935949881	0.962374704	CARE
0.134163464	0.942442309	0.978605773	CARE
0.143374904	0.948583269	0.993958173	CARE
0.136140081	0.943760054	0.981900135	CARE
0.14308134	0.94838756	0.9934689	CARE
0.121189896	0.933793264	0.95698316	CARE
0.137540412	0.944693608	0.984234021	CARE
0.113794283	0.928862855	0.954657138	CARE
0.133331609	0.941887739	0.977219348	CARE
0.121441385	0.933960924	0.957402309	CARE
0.123967051	0.935644701	0.961611751	CARE
0.153541398	0.955360932	1.010902329	CARE
0.151369652	0.953913101	1.007282753	CARE
0.144137072	0.949091381	0.995228453	CARE
0.118615309	0.932076872	0.952692181	CARE
0.130253873	0.939835916	0.972089789	CARE
0.153196465	0.955130977	1.010327442	CARE
0.137125754	0.944417169	0.983542923	CARE
0.169789943	0.966193295	1.037983238	CARE
0.140899768	0.946933178	0.989832946	CARE
0.137880737	0.944920491	0.984801228	CARE
0.130363253	0.939908835	0.972272088	CARE
0.137003114	0.944335409	0.983338523	CARE
0.132712952	0.941475302	0.976188254	CARE
0.14562163	0.950081087	0.997702717	CARE
0.149350535	0.952567023	1.003917558	CARE
0.123210158	0.935140105	0.960350263	CARE
0.115031506	0.92968767	0.956719176	CARE
0.107456919	0.924637946	0.944094866	CARE
0.14261987	0.948079913	0.992699783	CARE
0.118449501	0.931966334	0.952415835	CARE
0.102706641	0.921471094	0.936177735	CARE
0.140828679	0.946885786	0.989714465	CARE
0.172394993	0.967929995	1.042324988	CARE
0.134908936	0.942939291	0.979848227	CARE
0.147577362	0.951384908	1.000962269	CARE
0.13622744	0.943818294	0.982045734	CARE
0.133516655	0.942011103	0.977527759	CARE
0.148786147	0.952190765	1.002976912	CARE
0.130645882	0.940097255	0.972743136	CARE
0.139010885	0.945673923	0.986684808	CARE
0.139825467	0.946216978	0.988042445	CARE
0.124978643	0.936319095	0.963297739	CARE
0.149880635	0.952920423	1.004801059	CARE
0.132375604	0.941250402	0.975626006	CARE
0.123663823	0.935442548	0.961106371	CARE
0.143047648	0.948365098	0.993412746	CARE
0.12152298	0.93401532	0.9575383	CARE
0.135422717	0.943281812	0.980704529	CARE
0.134863215	0.94290881	0.979772025	CARE
0.151288433	0.953858956	1.007147389	CARE
0.142120473	0.947746982	0.991867456	CARE
0.134624596	0.94274973	0.979374326	CARE
0.147266494	0.951177663	1.000444157	CARE
0.155853113	0.956902075	1.014755189	CARE
0.143367155	0.948578103	0.993945258	CARE
0.135155289	0.943103526	0.980258815	CARE
0.115322457	0.929881638	0.957204094	CARE
0.119023295	0.932348863	0.953372158	CARE
0.130421629	0.939947753	0.972369382	CARE
0.125857317	0.936904878	0.964762195	CARE
0.13219543	0.941130287	0.975325717	CARE
0.135849749	0.943566499	0.981416248	CARE
0.142945391	0.948296928	0.993242319	CARE
0.133942518	0.942295012	0.978237531	CARE
0.142297525	0.947865016	0.992162541	CARE
0.135967116	0.943644744	0.98161186	CARE
0.105368002	0.923245334	0.940613336	CARE
0.120909969	0.933606646	0.956516615	CARE
0.132838687	0.941559124	0.976397811	CARE
0.116854579	0.930903053	0.959757631	CARE
0.143998931	0.948999287	0.994998218	CARE
0.157961262	0.958307508	1.018268771	CARE
0.153281428	0.955187619	1.010469046	CARE
0.131798357	0.940865571	0.974663928	CARE
0.157360892	0.957907261	1.017268153	CARE
0.137230012	0.944486675	0.983716686	CARE
0.12994371	0.93962914	0.971572851	CARE
0.12579896	0.936865973	0.964664933	CARE
0.130462955	0.939975303	0.972438258	CARE
0.129177348	0.939118232	0.97029558	CARE
0.137556243	0.944704162	0.984260406	CARE
0.13740861	0.94460574	0.98401435	CARE
0.13504569	0.94303046	0.980076151	CARE
0.141554073	0.947369382	0.990923454	CARE
0.152859694	0.954906463	1.009766157	CARE
0.149243312	0.952495541	1.003738853	CARE
0.11272653	0.92815102	0.952877551	CARE
0.096691183	0.917460789	0.926151972	CARE
0.149014799	0.952343199	1.003357998	CARE
0.11449682	0.929331213	0.955828033	CARE
0.131628519	0.940752346	0.974380865	CARE
0.117448305	0.93129887	0.950747174	CARE
0.107970293	0.924980196	0.944950489	CARE
0.143121941	0.948414627	0.993536568	CARE
0.146387327	0.950591552	0.998978879	CARE
0.126352344	0.937234896	0.96558724	CARE
0.096134366	0.917089577	0.925223943	CARE
0.126806333	0.937537556	0.966343889	CARE
0.14087706	0.94691804	0.9897951	CARE
0.112816326	0.928210884	0.953027211	CARE
0.137750399	0.944833599	0.984583998	CARE
0.134770352	0.942846902	0.979617254	CARE
0.143689372	0.948792915	0.994482287	CARE
0.136793706	0.944195804	0.982989509	CARE
0.120403966	0.933269311	0.955673276	CARE
0.152948573	0.954965715	1.009914288	CARE
0.132622056	0.941414704	0.976036761	CARE
0.134590432	0.942726955	0.979317387	CARE
0.121000981	0.93366732	0.956668301	CARE
0.128350766	0.938567177	0.968917944	CARE
0.121727959	0.934151973	0.957879932	CARE
0.132405809	0.941270539	0.975676349	CARE
0.160675627	0.960117085	1.022792712	CARE
0.114421483	0.929280989	0.955702471	CARE
0.110796579	0.926864386	0.949660965	CARE
0.157067555	0.957711703	1.016779258	CARE
0.131860145	0.940906763	0.974766908	CARE
0.124963909	0.936309273	0.963273182	CARE
0.15059857	0.953399047	1.005997617	CARE
0.125915767	0.936943845	0.964859612	CARE
0.162390146	0.961260097	1.025650243	CARE
0.145168888	0.949779259	0.996948147	CARE
0.127681329	0.938120886	0.967802215	CARE
0.167359623	0.964573082	1.033932705	CARE
0.125914276	0.936942851	0.964857127	CARE
0.146131431	0.950420954	0.998552384	CARE
0.139489389	0.945992926	0.987482315	CARE
0.154526119	0.956017413	1.012543532	CARE
0.158422668	0.958615112	1.01903778	CARE
0.135480062	0.943320041	0.980800104	CARE
0.123698732	0.935465821	0.961164553	CARE
0.141899582	0.947599721	0.991499304	CARE
0.124834269	0.936222846	0.963057116	CARE
0.165200809	0.963133872	1.030334681	CARE
0.13704803	0.944365353	0.983413383	CARE
0.129520177	0.939346784	0.970866961	CARE
0.137770205	0.944846803	0.984617008	CARE
0.114793106	0.929528737	0.956321843	CARE
0.120425789	0.93328386	0.955709649	CARE
0.153006209	0.955004139	1.010010348	CARE
0.125146586	0.936431057	0.963577643	CARE
0.119296335	0.93253089	0.953827225	CARE
0.143049791	0.948366528	0.993416319	CARE
0.152785562	0.954857042	1.009642604	CARE
0.1457843	0.950189533	0.997973833	CARE
0.149940715	0.952960477	1.004901192	CARE
0.123648074	0.935432049	0.961080123	CARE
0.11367284	0.928781893	0.954454733	CARE
0.157520005	0.958013337	1.017533341	CARE
0.130159802	0.939773202	0.971933004	CARE
0.131237505	0.94049167	0.973729175	CARE
0.154922912	0.956281941	1.013204854	CARE
0.14334345	0.9485623	0.99390575	CARE
0.141838317	0.947558878	0.991397194	CARE
0.167475035	0.964650023	1.034125059	CARE
0.125347227	0.936564818	0.963912044	CARE
0.148917602	0.952278401	1.003196003	CARE
0.135855197	0.943570131	0.981425328	CARE
0.139028884	0.945685923	0.986714807	CARE
0.157927026	0.958284684	1.018211711	CARE
0.142617536	0.948078358	0.992695894	CARE
0.143074441	0.948382961	0.993457402	CARE
0.15108761	0.953725073	1.006812683	CARE
0.129525709	0.939350473	0.970876182	CARE
0.122411855	0.934607903	0.959019758	CARE
0.119327862	0.932551908	0.95387977	CARE
0.105504651	0.923336434	0.940841085	CARE
0.165843107	0.963562071	1.031405178	CARE
0.118451875	0.931967916	0.952419791	CARE
0.131681196	0.940787464	0.974468659	CARE
0.130847801	0.940231867	0.973079668	CARE
0.1396111	0.946074067	0.987685167	CARE
0.147236058	0.951157372	1.00039343	CARE
0.147907102	0.951604735	1.001511837	CARE
0.126253838	0.937169226	0.965423064	CARE
0.132493174	0.941328783	0.975821957	CARE
0.139238699	0.9458258	0.987064499	CARE
0.131269633	0.940513089	0.973782722	CARE
0.159110184	0.959073456	1.020183639	CARE
0.142364624	0.94790975	0.992274374	CARE
0.146023167	0.950348778	0.998371945	CARE
0.144943219	0.949628813	0.996572032	CARE
0.152602108	0.954734739	1.009336846	CARE
0.137715323	0.944810216	0.984525539	CARE
0.115547521	0.930031681	0.957579201	CARE
0.140995319	0.94699688	0.989992199	CARE
0.125229647	0.936486431	0.963716078	CARE
0.12707075	0.937713833	0.966784583	CARE
0.14379546	0.94886364	0.9946591	CARE
0.153574246	0.955382831	1.010957077	CARE
0.135319074	0.943212716	0.980531789	CARE
0.139632495	0.94608833	0.987720825	CARE
0.160533224	0.960022149	1.022555374	CARE
0.138611298	0.945407532	0.986018829	CARE
0.174025247	0.969016831	1.045042078	CARE
0.143482645	0.948655096	0.994137741	CARE
0.108588559	0.925392372	0.945980931	CARE
0.146300124	0.950533416	0.998833541	CARE
0.140717376	0.946811584	0.98952896	CARE
0.154346291	0.955897528	1.012243819	CARE
0.14509772	0.949731814	0.996829534	CARE
0.13292316	0.94161544	0.9765386	CARE
0.116635526	0.930757018	0.959392544	CARE
0.131864651	0.940909767	0.974774419	CARE
0.122242193	0.934494795	0.958736989	CARE
0.126292148	0.937194766	0.965486914	CARE
0.143828676	0.948885784	0.99471446	CARE
0.160048568	0.959699045	1.021747613	CARE
0.140920073	0.946946715	0.989866788	CARE
0.117061754	0.931041169	0.950102923	CARE
0.14166904	0.947446027	0.991115067	CARE
0.152949472	0.954966315	1.009915787	CARE
0.125853256	0.936902171	0.964755427	CARE
0.132989742	0.941659828	0.976649571	CARE
0.135220323	0.943146882	0.980367205	CARE
0.123226525	0.935151017	0.960377542	CARE
0.144724207	0.949482804	0.996207011	CARE
0.133185778	0.941790519	0.976976296	CARE
0.141292987	0.947195324	0.990488311	CARE
0.121687617	0.934125078	0.957812696	CARE
0.128438125	0.938625417	0.969063542	CARE
0.14583572	0.950223814	0.998059534	CARE
0.129407503	0.939271668	0.970679171	CARE
0.160904458	0.960269639	1.023174096	CARE
0.129005457	0.939003638	0.970009095	CARE
0.138370271	0.945246847	0.985617118	CARE
0.148988862	0.952325908	1.003314771	CARE
0.113724514	0.928816343	0.954540857	CARE
0.108587868	0.925391912	0.94597978	CARE
0.112115155	0.927743437	0.951858592	CARE
0.153938762	0.955625841	1.011564603	CARE
0.126722128	0.937481419	0.966203546	CARE
0.173372989	0.968581993	1.043954982	CARE
0.126536286	0.937357524	0.96589381	CARE
0.13776827	0.944845513	0.984613783	CARE
0.158131649	0.9584211	1.018552749	CARE
0.165091393	0.963060929	1.030152322	CARE
0.165922554	0.963615036	1.031537589	CARE
0.153125493	0.955083662	1.010209156	CARE
0.150360938	0.953240625	1.005601563	CARE
0.143887904	0.948925269	0.994813174	CARE
0.146675416	0.950783611	0.999459027	CARE
0.126732214	0.937488143	0.966220357	CARE
0.122727017	0.934818011	0.959545028	CARE
0.134949383	0.942966255	0.979915639	CARE
0.132447231	0.941298154	0.975745384	CARE
0.128201579	0.93846772	0.968669299	CARE
0.145445812	0.949963874	0.997409686	CARE
0.149329578	0.952553052	1.00388263	CARE
0.136326103	0.943884069	0.982210172	CARE
0.157162951	0.957775301	1.016938252	CARE
0.117874663	0.931583109	0.951457772	CARE
0.132095108	0.941063405	0.975158514	CARE
0.124247665	0.935831777	0.962079442	CARE
0.107001951	0.924334634	0.943336585	CARE
0.13375979	0.942173193	0.977932983	CARE
0.133173787	0.941782525	0.976956312	CARE
0.157701746	0.958134497	1.017836244	CARE
0.144462175	0.949308117	0.995770292	CARE
0.119637198	0.932758132	0.954395329	CARE
0.162811388	0.961540926	1.026352314	CARE
0.153315505	0.955210337	1.010525842	CARE
0.143731466	0.948820977	0.994552443	CARE
0.131602739	0.940735159	0.974337898	CARE
0.120608411	0.933405608	0.956014019	CARE
0.129416898	0.939277932	0.970694831	CARE
0.151331229	0.953887486	1.007218715	CARE
0.163268795	0.961845863	1.027114658	CARE
0.158148653	0.958432435	1.018581088	CARE
0.127667259	0.938111506	0.967778764	CARE
0.118205739	0.931803826	0.952009564	CARE
0.137113294	0.944408862	0.983522156	CARE
0.10847341	0.925315606	0.945789016	CARE
0.139847516	0.946231677	0.988079193	CARE
0.132785961	0.941523974	0.976309935	CARE
0.128009452	0.938339635	0.968349087	CARE
0.111079454	0.927052969	0.950132423	CARE
0.142704002	0.948136001	0.992840003	CARE
0.127009487	0.937672992	0.966682479	CARE
0.117451247	0.931300832	0.950752079	CARE
0.091916067	0.914277378	0.918193445	CARE
0.134587276	0.942724851	0.979312127	CARE
0.161583774	0.960722516	1.02430629	CARE
0.159918888	0.959612592	1.02153148	CARE
0.128143556	0.938429037	0.968572594	CARE
0.125966819	0.936977879	0.964944698	CARE
0.142031614	0.947687743	0.991719356	CARE
0.120024218	0.933016146	0.955040364	CARE
0.139526878	0.946017919	0.987544797	CARE
0.146491204	0.950660803	0.999152007	CARE
0.153403998	0.955269332	1.010673331	CARE
0.133497689	0.941998459	0.977496148	CARE
0.131944894	0.940963262	0.974908156	CARE
0.121830261	0.934220174	0.958050435	CARE
0.122596795	0.934731196	0.959327991	CARE
0.131602817	0.940735211	0.974338028	CARE
0.140510483	0.946673655	0.989184138	CARE
0.148703769	0.952135846	1.002839616	CARE
0.122952316	0.93496821	0.959920526	CARE
0.157390329	0.957926886	1.017317214	CARE
0.130933146	0.940288764	0.97322191	CARE
0.134679491	0.942786327	0.979465818	CARE
0.123791825	0.935527883	0.961319708	CARE
0.098636396	0.918757597	0.929393993	CARE
0.148260681	0.951840454	1.002101135	CARE
0.146052658	0.950368439	0.998421097	CARE
0.130780087	0.940186724	0.972966811	CARE
0.136004861	0.943669907	0.981674768	CARE
0.142739088	0.948159392	0.99289848	CARE
0.111561812	0.927374541	0.950936354	CARE
0.12706421	0.937709473	0.966773683	CARE
0.14691397	0.950942647	0.999856617	CARE
0.116185659	0.930457106	0.958642764	CARE
0.139403369	0.945935579	0.987338948	CARE
0.114651273	0.929434182	0.956085455	CARE
0.14199645	0.9476643	0.99166075	CARE
0.134465378	0.942643585	0.979108963	CARE
0.110773023	0.926848682	0.949621705	CARE
0.15247109	0.954647394	1.009118484	CARE
0.123981126	0.935654084	0.961635211	CARE
0.122846213	0.934897476	0.959743689	CARE
0.138008538	0.945005692	0.98501423	CARE
0.15222956	0.954486373	1.008715934	CARE
0.119762673	0.932841782	0.954604455	CARE
0.135925198	0.943616798	0.981541996	CARE
0.141432248	0.947288165	0.990720413	CARE
0.145396584	0.949931056	0.99732764	CARE
0.137646623	0.944764416	0.984411039	CARE
0.129494582	0.939329722	0.970824304	CARE
0.122586147	0.934724098	0.959310244	CARE
0.136292158	0.943861439	0.982153597	CARE
0.118917915	0.93227861	0.953196525	CARE
0.091179743	0.913786495	0.916966238	CARE
0.141548397	0.947365598	0.990913995	CARE
0.148559023	0.952039348	1.002598371	CARE
0.099556013	0.919370676	0.930926689	CARE
0.119854039	0.932902693	0.954756732	CARE
0.144287314	0.949191543	0.995478857	CARE
0.165862432	0.963574955	1.031437387	CARE
0.135311906	0.943207937	0.980519843	CARE
0.124079956	0.935719971	0.961799926	CARE
0.132256553	0.941171036	0.975427589	CARE
0.155623146	0.956748764	1.01437191	CARE
0.125310537	0.936540358	0.963850896	CARE
0.12301212	0.93500808	0.9600202	CARE
0.127758847	0.938172565	0.967931412	CARE
0.120700071	0.933466714	0.956166785	CARE
0.136840055	0.944226703	0.983066758	CARE
0.159370177	0.959246785	1.020616961	CARE
0.139846189	0.946230793	0.988076982	CARE
0.131214697	0.940476465	0.973691162	CARE
0.130622831	0.940081887	0.972704718	CARE
0.111552138	0.927368092	0.95092023	CARE
0.148246647	0.951831098	1.002077744	CARE
0.133832442	0.942221628	0.97805407	CARE
0.132292801	0.941195201	0.975488002	CARE
0.182896614	0.974931076	1.059827689	CARE
0.139481294	0.945987529	0.987468823	CARE
0.123723134	0.935482089	0.961205224	CARE
0.128604636	0.938736424	0.96934106	CARE
0.152226686	0.954484457	1.008711143	CARE
0.136699056	0.944132704	0.98283176	CARE
0.11342583	0.92861722	0.954043051	CARE
0.148788434	0.952192289	1.002980723	CARE
0.124977839	0.936318559	0.963296398	CARE
0.163099467	0.961732978	1.026832444	CARE
0.151200721	0.953800481	1.007001202	CARE
0.128290172	0.938526781	0.968816953	CARE
0.154215245	0.955810164	1.012025409	CARE
0.136017833	0.943678555	0.981696388	CARE
0.147791605	0.951527737	1.001319342	CARE
0.142270992	0.947847328	0.99211832	CARE
0.12230465	0.934536433	0.958841084	CARE
0.125346753	0.936564502	0.963911254	CARE
0.150449412	0.953299608	1.00574902	CARE
0.12997837	0.939652247	0.971630617	CARE
0.128945273	0.938963515	0.969908788	CARE
0.120673161	0.933448774	0.956121936	CARE
0.141353986	0.947235991	0.990589977	CARE
0.165937874	0.963625249	1.031563123	CARE
0.118987006	0.932324671	0.953311677	CARE
0.135363292	0.943242195	0.980605486	CARE
0.156183308	0.957122206	1.015305514	CARE
0.133805379	0.942203586	0.978008965	CARE
0.141785577	0.947523718	0.991309295	CARE
0.119064097	0.932376065	0.953440162	CARE
0.141424606	0.947283071	0.990707677	CARE
0.132192836	0.941128557	0.975321393	CARE
0.14978595	0.9528573	1.00464325	CARE
0.152810791	0.954873861	1.009684651	CARE
0.173843455	0.968895636	1.044739091	CARE
0.143694498	0.948796332	0.994490829	CARE
0.139886945	0.946257963	0.988144908	CARE
0.137915765	0.944943843	0.984859608	CARE
0.129702506	0.939468337	0.971170843	CARE
0.140077258	0.946384838	0.988462096	CARE
0.130568979	0.940045986	0.972614965	CARE
0.137526915	0.94468461	0.984211524	CARE
0.154763963	0.956175975	1.012939938	CARE
0.119901862	0.932934574	0.954836436	CARE
0.152098178	0.954398786	1.008496964	CARE
0.154756726	0.956171151	1.012927877	CARE
0.133228972	0.941819315	0.977048287	CARE
0.103172177	0.921781451	0.936953628	CARE
0.12588267	0.93692178	0.96480445	CARE
0.154454918	0.955969945	1.012424864	CARE
0.134656979	0.942771319	0.979428298	CARE
0.120010467	0.933006978	0.955017444	CARE
0.127428376	0.937952251	0.967380627	CARE
0.1476093	0.9514062	1.001015501	CARE
0.143201004	0.948467336	0.993668339	CARE
0.131416019	0.940610679	0.974026698	CARE
0.129497634	0.939331756	0.97082939	CARE
0.129123628	0.939082419	0.970206046	CARE
0.121163847	0.933775898	0.956939745	CARE
0.159230635	0.959153757	1.020384392	CARE
0.130165193	0.939776795	0.971941988	CARE
0.153257378	0.955171585	1.010428963	CARE
0.157819741	0.958213161	1.018032901	CARE
0.149974663	0.952983109	1.004957772	CARE
0.128525695	0.938683797	0.969209492	CARE
0.141055951	0.947037301	0.990093252	CARE
0.134637066	0.942758044	0.97939511	CARE
0.121444472	0.933962981	0.957407453	CARE
0.139865389	0.946243593	0.988108982	CARE
0.117314403	0.931209602	0.950524005	CARE
0.152815191	0.954876794	1.009691985	CARE
0.128030741	0.938353827	0.968384568	CARE
0.138017395	0.945011597	0.985028991	CARE
0.139249318	0.945832879	0.987082197	CARE
0.131116425	0.94041095	0.973527376	CARE
0.143800407	0.948866938	0.994667345	CARE
0.127876445	0.938250963	0.968127409	CARE
0.148069459	0.951712973	1.001782432	CARE
0.114810305	0.929540203	0.956350508	CARE
0.136895694	0.944263796	0.983159489	CARE
0.164083935	0.96238929	1.028473225	CARE
0.11999503	0.932996687	0.954991717	CARE
0.124833825	0.93622255	0.963056376	CARE
0.142708618	0.948139078	0.992847696	CARE
0.137693727	0.944795818	0.984489545	CARE
0.140259451	0.946506301	0.988765752	CARE
0.142337807	0.947891871	0.992229678	CARE
0.144520822	0.949347215	0.995868037	CARE
0.151645498	0.954096998	1.007742496	CARE
0.14114728	0.947098187	0.990245466	CARE
0.131381135	0.940587423	0.973968559	CARE
0.145088606	0.949725737	0.996814343	CARE
0.163498229	0.961998819	1.027497048	CARE
0.133010494	0.941673663	0.976684156	CARE
0.12038206	0.933254707	0.955636767	CARE
0.15160621	0.954070807	1.007677017	CARE
0.133194283	0.941796188	0.976990471	CARE
0.102409957	0.921273305	0.935683261	CARE
0.147711325	0.951474217	1.001185542	CARE
0.126970077	0.937646718	0.966616795	CARE
0.133642001	0.942094667	0.977736668	CARE
0.139979705	0.946319803	0.988299508	CARE
0.137857495	0.944904997	0.984762492	CARE
0.145641777	0.950094518	0.997736295	CARE
0.128467704	0.938645136	0.969112841	CARE
0.142696587	0.948131058	0.992827645	CARE
0.1311068	0.940404533	0.973511333	CARE
0.146082157	0.950388105	0.998470262	CARE
0.144230512	0.949153675	0.995384187	CARE
0.120968419	0.933645613	0.956614032	CARE
0.151289732	0.953859821	1.007149553	CARE
0.126960548	0.937640366	0.966600914	CARE
0.147120867	0.951080578	1.000201445	CARE
0.14050931	0.946672873	0.989182183	CARE
0.162572755	0.961381837	1.025954592	CARE
0.13164801	0.94076534	0.97441335	CARE
0.129760248	0.939506832	0.97126708	CARE
0.134708706	0.942805804	0.97951451	CARE
0.130452303	0.939968202	0.972420505	CARE
0.146999129	0.950999419	0.999998548	CARE
0.110755341	0.926836894	0.949592235	CARE
0.119194764	0.932463176	0.95365794	CARE
0.118982956	0.932321971	0.953304927	CARE
0.149254614	0.952503076	1.00375769	CARE
0.160659201	0.960106134	1.022765334	CARE
0.133433262	0.941955508	0.97738877	CARE
0.132467674	0.941311783	0.975779457	CARE
0.136050782	0.943700522	0.981751304	CARE
0.152428175	0.954618783	1.009046958	CARE
0.121089703	0.933726469	0.956816172	CARE
0.138575535	0.94538369	0.985959225	CARE
0.149627964	0.952751976	1.004379941	CARE
0.142516413	0.948010942	0.992527354	CARE
0.137843724	0.944895816	0.98473954	CARE
0.150015691	0.953010461	1.005026152	CARE
0.094451516	0.915967677	0.922419193	CARE
0.14516813	0.949778753	0.996946883	CARE
0.125188865	0.936459243	0.963648108	CARE
0.107540507	0.924693671	0.944234178	CARE
0.142668039	0.948112026	0.992780065	CARE
0.155604878	0.956736585	1.014341464	CARE
0.132938272	0.941625515	0.976563787	CARE
0.149293118	0.952528745	1.003821864	CARE
0.159184174	0.959122783	1.020306956	CARE
0.154723717	0.956149145	1.012872861	CARE
0.159599468	0.959399645	1.020999113	CARE
0.146131912	0.950421275	0.998553187	CARE
0.136131505	0.943754336	0.981885841	CARE
0.110970513	0.926980342	0.949950855	CARE
0.131309063	0.940539375	0.973848438	CARE
0.122351301	0.934567534	0.958918835	CARE
0.167564141	0.964709427	1.034273568	CARE
0.132361713	0.941241142	0.975602855	CARE
0.136848072	0.944232048	0.98308012	CARE
0.143272281	0.948514854	0.993787134	CARE
0.135654037	0.943436024	0.981090061	CARE
0.160425766	0.95995051	1.022376276	CARE
0.12566026	0.936773506	0.964433766	CARE
0.137919112	0.944946075	0.984865186	CARE
0.123862941	0.935575294	0.961438235	CARE
0.115199662	0.929799775	0.956999437	CARE
0.125823464	0.936882309	0.964705773	CARE
0.134444448	0.942629632	0.97907408	CARE
0.128560467	0.938706978	0.969267444	CARE
0.124613685	0.93607579	0.962689476	CARE
0.113905238	0.928936825	0.954842063	CARE
0.133753416	0.942168944	0.977922361	CARE
0.112429194	0.927952796	0.952381991	CARE
0.146400839	0.95060056	0.999001399	CARE
0.136236596	0.943824398	0.982060994	CARE
0.113136728	0.928424485	0.953561213	CARE
0.130361864	0.939907909	0.972269773	CARE
0.123717654	0.935478436	0.96119609	CARE
0.139787618	0.946191745	0.987979363	CARE
0.155106757	0.956404504	1.013511261	CARE
0.106872413	0.924248275	0.943120688	CARE
0.136725391	0.944150261	0.982875652	CARE
0.132598008	0.941398672	0.97599668	CARE
0.145070101	0.949713401	0.996783502	CARE
0.138197949	0.945131966	0.985329916	CARE
0.12372046	0.935480307	0.961200767	CARE
0.130214191	0.939809461	0.972023652	CARE
0.123059612	0.935039741	0.960099354	CARE
0.151140107	0.953760071	1.006900178	CARE
0.135319675	0.943213116	0.980532791	CARE
0.16351786	0.962011907	1.027529767	CARE
0.134090088	0.942393392	0.97848348	CARE
0.124373898	0.935915932	0.962289831	CARE
0.112294284	0.927862856	0.95215714	CARE
0.107952905	0.924968603	0.944921508	CARE
0.111237961	0.927158641	0.950396601	CARE
0.1390069	0.945671267	0.986678166	CARE
0.142630875	0.94808725	0.992718126	CARE
0.111282139	0.927188093	0.950470232	CARE
0.148425575	0.951950383	1.002375958	CARE
0.127754084	0.938169389	0.967923474	CARE
0.137201895	0.94446793	0.983669825	CARE
0.159183309	0.959122206	1.020305516	CARE
0.14845259	0.951968393	1.002420983	CARE
0.13097204	0.940314694	0.973286734	CARE
0.121632117	0.934088078	0.957720194	CARE
0.102722769	0.921481846	0.936204615	CARE
0.1242127	0.935808467	0.962021167	CARE
0.131833046	0.940888698	0.974721744	CARE
0.120192307	0.933128205	0.955320512	CARE
0.133031145	0.94168743	0.976718576	CARE
0.136152778	0.943768519	0.981921297	CARE
0.13162716	0.94075144	0.9743786	CARE
0.125249961	0.936499974	0.963749935	CARE
0.13752982	0.944686547	0.984216367	CARE
0.14162911	0.947419406	0.991048516	CARE
0.118644014	0.932096009	0.952740023	CARE
0.156163986	0.957109324	1.015273309	CARE
0.133521178	0.942014119	0.977535297	CARE
0.135282744	0.943188496	0.980471241	CARE
0.145623216	0.950082144	0.997705361	CARE
0.138498242	0.945332161	0.985830403	CARE
0.14929705	0.952531366	1.003828416	CARE
0.139306862	0.945871242	0.987178104	CARE
0.125813439	0.936875626	0.964689066	CARE
0.140422553	0.946615035	0.989037588	CARE
0.117844107	0.931562738	0.951406845	CARE
0.136628396	0.944085597	0.982713993	CARE
0.13450155	0.9426677	0.97916925	CARE
0.131878247	0.940918831	0.974797079	CARE
0.133071937	0.941714625	0.976786562	CARE
0.106772264	0.92418151	0.942953774	CARE
0.126769126	0.937512751	0.966281877	CARE
0.136392674	0.943928449	0.982321123	CARE
0.137397846	0.944598564	0.98399641	CARE
0.119584873	0.932723249	0.954308121	CARE
0.153985618	0.955657078	1.011642696	CARE
0.122007377	0.934338252	0.958345629	CARE
0.149541858	0.952694572	1.00423643	CARE
0.141407915	0.947271944	0.990679859	CARE
0.12530659	0.936537727	0.963844317	CARE
0.161629663	0.960753109	1.024382772	CARE
0.117095448	0.931063632	0.950159079	CARE
0.148787313	0.952191542	1.002978854	CARE
0.150008735	0.953005823	1.005014558	CARE
0.124940697	0.936293798	0.963234495	CARE
0.15588698	0.956924653	1.014811633	CARE
0.131249302	0.940499535	0.973748837	CARE
0.139330404	0.945886936	0.987217341	CARE
0.138904828	0.945603218	0.986508046	CARE
0.132985369	0.941656913	0.976642281	CARE
0.147162124	0.951108083	1.000270207	CARE
0.146902331	0.950934887	0.999837218	CARE
0.10877202	0.92551468	0.946286701	CARE
0.154565104	0.956043402	1.012608506	CARE
0.11006262	0.92637508	0.9484377	CARE
0.150488193	0.953325462	1.005813655	CARE
0.151900577	0.954267051	1.008167628	CARE
0.118635504	0.932090336	0.952725839	CARE
0.128837786	0.938891857	0.969729643	CARE
0.11841443	0.931942953	0.952357383	CARE
0.131776185	0.94085079	0.974626974	CARE
0.130379486	0.939919657	0.972299143	CARE
0.146694908	0.950796605	0.999491513	CARE
0.154654631	0.956103087	1.012757719	CARE
0.155935257	0.956956838	1.014892095	CARE
0.12656748	0.93737832	0.965945799	CARE
0.131861672	0.940907781	0.974769453	CARE
0.109748427	0.926165618	0.947914045	CARE
0.122911949	0.934941299	0.959853248	CARE
0.149472774	0.952648516	1.004121291	CARE
0.159233742	0.959155828	1.020389571	CARE
0.116484767	0.930656511	0.959141278	CARE
0.126113036	0.937075357	0.965188394	CARE
0.134603914	0.942735942	0.979339856	CARE
0.139202417	0.945801612	0.987004029	CARE
0.122855947	0.934903965	0.959759912	CARE
0.141360916	0.94724061	0.990601526	CARE
0.12789241	0.938261607	0.968154016	CARE
0.134783216	0.942855477	0.979638693	CARE
0.143194264	0.948462842	0.993657106	CARE
0.135096334	0.943064223	0.980160557	CARE
0.128454212	0.938636141	0.969090353	CARE
0.133355853	0.941903902	0.977259755	CARE
0.133674556	0.94211637	0.977790926	CARE
0.129449835	0.93929989	0.970749724	CARE
0.131118059	0.940412039	0.973530098	CARE
0.158979708	0.958986472	1.019966179	CARE
0.143413792	0.948609194	0.994022986	CARE
0.130567795	0.940045197	0.972612992	CARE
0.145454316	0.949969544	0.99742386	CARE
0.129992708	0.939661805	0.971654513	CARE
0.15259687	0.954731246	1.009328116	CARE
0.140544633	0.946696422	0.989241055	CARE
0.133390468	0.941926979	0.977317446	CARE
0.141715754	0.947477169	0.991192923	CARE
0.111436858	0.927291238	0.950728096	CARE
0.118098488	0.931732325	0.951830813	CARE
0.117091125	0.93106075	0.950151875	CARE
0.137144146	0.944429431	0.983573577	CARE
0.160987725	0.96032515	1.023312875	CARE
0.168469502	0.965313001	1.035782504	CARE
0.144570767	0.949380511	0.995951278	CARE
0.142512667	0.948008445	0.992521112	CARE
0.107984134	0.924989423	0.944973557	CARE
0.126859893	0.937573262	0.966433155	CARE
0.123183244	0.935122162	0.960305406	CARE
0.125687286	0.936791524	0.96447881	CARE
0.132477843	0.941318562	0.975796405	CARE
0.127918641	0.938279094	0.968197736	CARE
0.105310503	0.923207002	0.940517505	CARE
0.146218654	0.950479103	0.998697756	CARE
0.118908855	0.93227257	0.953181424	CARE
0.138588703	0.945392469	0.985981172	CARE
0.16611124	0.963740827	1.031852067	CARE
0.121209231	0.933806154	0.957015385	CARE
0.097045687	0.917697125	0.926742812	CARE
0.130709937	0.940139958	0.972849894	CARE
0.151514395	0.954009596	1.007523991	CARE
0.164375212	0.962583475	1.028958686	CARE
0.116556756	0.930704504	0.95926126	CARE
0.142450488	0.947966992	0.992417481	CARE
0.128020343	0.938346895	0.968367239	CARE
0.133410775	0.941940516	0.977351291	CARE
0.17466515	0.969443433	1.046108584	CARE
0.112455445	0.927970297	0.952425742	CARE
0.138806095	0.945537397	0.986343492	CARE
0.142015398	0.947676932	0.991692329	CARE
0.151286795	0.953857863	1.007144658	CARE
0.136469747	0.943979832	0.982449579	CARE
0.139620758	0.946080505	0.987701263	CARE
0.129125271	0.939083514	0.970208786	CARE
0.139036904	0.945691269	0.986728174	CARE
0.129852116	0.939568077	0.971420193	CARE
0.144323578	0.949215719	0.995539297	CARE
0.129455845	0.939303897	0.970759742	CARE
0.140656506	0.946771004	0.98942751	CARE
0.134561058	0.942707372	0.97926843	CARE
0.151890754	0.954260503	1.008151256	CARE
0.134229094	0.942486063	0.978715157	CARE
0.108404513	0.925269675	0.945674188	CARE
0.153928823	0.955619215	1.011548038	CARE
0.121414015	0.933942677	0.957356692	CARE
0.125193505	0.936462337	0.963655842	CARE
0.126065081	0.937043387	0.965108468	CARE
0.155616571	0.956744381	1.014360952	CARE
0.102964887	0.921643258	0.936608145	CARE
0.182066228	0.974377485	1.058443713	CARE
0.150840852	0.953560568	1.00640142	CARE
0.138348584	0.945232389	0.985580973	CARE
0.13417659	0.94245106	0.97862765	CARE
0.139283311	0.945855541	0.987138852	CARE
0.142816836	0.948211224	0.993028061	CARE
0.144678234	0.949452156	0.99613039	CARE
0.143334067	0.948556045	0.993890112	CARE
0.13634371	0.943895807	0.982239517	CARE
0.132039924	0.941026616	0.975066539	CARE
0.132730901	0.941487267	0.976218168	CARE
0.132076376	0.941050917	0.975127293	CARE
0.152006551	0.954337701	1.008344252	CARE
0.143903351	0.948935567	0.994838918	CARE
0.09089417	0.913596114	0.916490284	CARE
0.144838512	0.949559008	0.996397519	CARE
0.137921043	0.944947362	0.984868405	CARE
0.134719369	0.942812912	0.979532281	CARE
0.129172223	0.939114815	0.970287039	CARE
0.151861691	0.954241127	1.008102818	CARE
0.149212897	0.952475265	1.003688162	CARE
0.123406835	0.935271223	0.960678058	CARE
0.141105784	0.947070523	0.990176307	CARE
0.120425149	0.933283433	0.955708582	CARE
0.114305728	0.929203818	0.955509546	CARE
0.125599242	0.936732828	0.964332069	CARE
0.147935902	0.951623935	1.001559837	CARE
0.149296876	0.95253125	1.003828126	CARE
0.142696281	0.948130854	0.992827136	CARE
0.145876437	0.950250958	0.998127395	CARE
0.142742674	0.948161783	0.992904457	CARE
0.125377776	0.936585184	0.96396296	CARE
0.141478838	0.947319225	0.990798064	CARE
0.147006143	0.951004095	1.000010238	CARE
0.14631437	0.950542913	0.998857283	CARE
0.152833701	0.954889134	1.009722834	CARE
0.145624558	0.950083038	0.997707596	CARE
0.140271723	0.946514482	0.988786205	CARE
0.151052254	0.953701502	1.006753756	CARE
0.134602181	0.942734787	0.979336969	CARE
0.12177188	0.934181253	0.957953134	CARE
0.132553996	0.94136933	0.975923326	CARE
[truncated: 1,001 more rows]
