# Supplementary material for: Diffusion-based deep learning method for augmenting ultrastructural imaging and volume electron microscopy
Source: Nat Commun. 2024 Jun 1;15:4677. doi: 10.1038/s41467-024-49125-z (PMC11144272; doi:10.1038/s41467-024-49125-z)
Supplement: Supplementary file 21 — Source Data [file 41467_2024_49125_MOESM21_ESM.zip › source data/supp20.csv]

FSIM	Uncertainty
0.974967142	0.052980285
0.968617357	0.049170414
0.976476885	0.053886131
0.985230299	0.059138179
0.967658466	0.04859508
0.96765863	0.048595178
0.985792128	0.059475277
0.977674347	0.054604608
0.965305256	0.047183154
0.9754256	0.05325536
0.965365823	0.047219494
0.965342702	0.047205621
0.972419623	0.051451774
0.950867198	0.038520319
0.952750822	0.039650493
0.964377125	0.046626275
0.959871689	0.043923013
0.973142473	0.051885484
0.960919759	0.044551856
0.955876963	0.041526178
0.984656488	0.058793893
0.967742237	0.048645342
0.970675282	0.050405169
0.955752518	0.041451511
0.964556173	0.046733704
0.971109226	0.050665536
0.958490064	0.043094039
0.97375698	0.052254188
0.963993613	0.046396168
0.967083063	0.048249838
0.963982934	0.04638976
0.988522782	0.061113669
0.969865028	0.049919017
0.959422891	0.043653734
0.978225449	0.054935269
0.957791564	0.042674938
0.972088636	0.051253182
0.950403299	0.038241979
0.95671814	0.042030884
0.971968612	0.051181167
0.977384666	0.054430799
0.971713683	0.05102821
0.968843517	0.04930611
0.966988963	0.048193378
0.95521478	0.041128868
0.962801558	0.045680935
0.965393612	0.047236167
0.980571222	0.056342733
0.973436183	0.05206171
0.952369598	0.039421759
0.97324084	0.051944504
0.966149177	0.047689506
0.96323078	0.045938468
0.976116763	0.053670058
0.980309995	0.056185997
0.979312801	0.055587681
0.961607825	0.044964695
0.966907876	0.048144726
0.973312634	0.051987581
0.979755451	0.055853271
0.965208258	0.047124955
0.96814341	0.048886046
0.95893665	0.04336199
0.958037934	0.04282276
0.978125258	0.054875155
0.9835624	0.05813744
0.969279899	0.049567939
0.980035329	0.056021197
0.97361636	0.052169816
0.963548802	0.046129281
0.973613956	0.052168374
0.985380366	0.059228219
0.96964174	0.049785044
0.985646437	0.059387862
0.943802549	0.034281529
0.978219025	0.054931415
0.970870471	0.050522282
0.967009926	0.048205956
0.970917608	0.050550565
0.950124311	0.038074587
0.967803281	0.048681969
0.973571126	0.052142675
0.98477894	0.058867364
0.964817298	0.046890379
0.961915064	0.045149038
0.96498243	0.046989458
0.979154021	0.055492413
0.973287511	0.051972507
0.964702398	0.046821439
0.975132674	0.053079605
0.970970775	0.050582465
0.97968645	0.05581187
0.962979469	0.045787681
0.966723379	0.048034027
0.966078918	0.047647351
0.955364851	0.04121891
0.972961203	0.051776722
0.972610553	0.051566332
0.970051135	0.050030681
0.967654129	0.048592477
0.955846293	0.041507776
0.965793547	0.047476128
0.966572855	0.047943713
0.961977227	0.045186336
0.968387143	0.049032286
0.974040509	0.052424305
0.988861859	0.061317115
0.971745778	0.051047467
0.972575504	0.051545302
0.969255541	0.049553325
0.950812288	0.038487373
0.969734861	0.049840917
0.970602302	0.050361381
0.994632421	0.064779453
0.96807639	0.048845834
0.973015473	0.051809284
0.969652882	0.049791729
0.95831322	0.042987932
0.981428228	0.056856937
0.97751933	0.054511598
0.977910319	0.054746192
0.960906125	0.044543675
0.984027943	0.058416766
0.955981489	0.041588894
0.975868571	0.053521143
0.991904556	0.063142734
0.960094637	0.044056782
0.964337023	0.046602214
0.970996514	0.050597908
0.964965243	0.046979146
0.954493366	0.040696019
0.97068563	0.050411378
0.959376963	0.043626178
0.974735924	0.052841555
0.960805758	0.044483455
0.985499344	0.059299606
0.962167467	0.04530048
0.966779385	0.048067631
0.978135172	0.054881103
0.957691357	0.042614814
0.972274599	0.05136476
0.983071428	0.057842857
0.953925168	0.040355101
0.971846339	0.051107803
0.972598828	0.051559297
0.977818229	0.054690937
0.957630493	0.042578296
0.956795434	0.04207726
0.975219416	0.053131649
0.972969847	0.051781908
0.972504929	0.051502957
0.973464482	0.052078689
0.963199753	0.045919852
0.972322537	0.051393522
0.972930725	0.051758435
0.962856486	0.045713891
0.988657745	0.061194647
0.974738329	0.052842998
0.958086965	0.042852179
0.976565536	0.053939322
0.960253183	0.04415191
0.977870846	0.054722508
0.981585956	0.056951573
0.961793177	0.045075906
0.979633761	0.055780257
0.974127809	0.052476686
0.978220602	0.054932361
0.98896793	0.061380758
0.967546119	0.048527671
0.962462638	0.045477583
0.961104856	0.044662913
0.961841897	0.045105138
0.969228983	0.04953739
0.97341152	0.052046912
0.972766908	0.051660145
0.978271832	0.054963099
0.970130019	0.050078011
0.984535341	0.058721204
0.967353432	0.048412059
0.997201692	0.066321015
0.976256673	0.053754004
0.961428424	0.044857055
0.959291075	0.043574645
0.974824724	0.052894834
0.967765372	0.048659223
0.977140005	0.054284003
0.974732376	0.052839426
0.969271711	0.049563027
0.961532063	0.044919238
0.954851528	0.040910917
0.96553485	0.04732091
0.978563988	0.055138393
0.972140937	0.051284562
0.957542612	0.042525567
0.971731809	0.051039086
0.973853174	0.052311904
0.961161426	0.044696855
0.971537251	0.050922351
0.970582087	0.050349252
0.958570297	0.043142178
0.973577874	0.052146724
0.975607845	0.053364707
0.980830512	0.056498307
0.980538021	0.056322812
0.956223306	0.041733984
0.96062175	0.04437305
0.975150353	0.053090212
0.97513786	0.053082716
0.975150477	0.053090286
0.988527315	0.073116389
0.975708905	0.053425343
0.981355656	0.056813394
0.979540018	0.055724011
0.976513913	0.053908348
0.966847308	0.048108385
0.977589692	0.054553815
0.962271748	0.045363049
0.967631814	0.048579088
0.965146365	0.047087819
0.970818741	0.050491245
0.993146586	0.063887951
0.951327348	0.038796409
0.976862602	0.054117561
0.953872841	0.040323705
0.965280681	0.047168409
0.980889506	0.056533704
0.9706428	0.05038568
0.959222552	0.043533531
0.962846963	0.045708178
0.976795977	0.054077586
0.962696334	0.0456178
0.972164586	0.051298752
0.970455718	0.050273431
0.963483997	0.046090398
0.991439441	0.062863665
0.97633919	0.053803514
0.949748574	0.037849144
0.971864543	0.051118726
0.963382135	0.046029281
0.978524333	0.0551146
0.962074793	0.045244876
0.968852636	0.049311581
0.975049873	0.053029924
0.978657552	0.055194531
0.957997036	0.042798222
0.966654988	0.047992993
0.965250547	0.047150328
0.963466708	0.046080025
0.987654542	0.060592725
0.974049817	0.05242989
0.95739116	0.042434696
0.979178619	0.055507172
0.991221562	0.062732937
0.980324653	0.056194792
0.9548063	0.04088378
0.965157659	0.047094596
0.982669111	0.057601467
0.962923305	0.045753983
0.974438194	0.052662917
0.977746341	0.054647804
0.960730695	0.044438417
0.969404746	0.049642848
0.937587327	0.030552396
0.959756124	0.043853674
0.967474318	0.048484591
0.957522168	0.042513301
0.986324113	0.059794468
0.955698586	0.041419152
0.965599555	0.047359733
0.971307406	0.050784443
0.984412733	0.05864764
0.955641378	0.041384827
0.981631638	0.056978983
0.970102331	0.050061398
0.960184913	0.044110948
0.974621035	0.052772621
0.971990597	0.051194358
0.963997831	0.046398699
0.970698021	0.050418813
0.966146864	0.047688118
0.971135173	0.050681104
0.976621307	0.053972784
0.985860168	0.059516101
0.957621845	0.042573107
0.991330334	0.0627982
0.950479122	0.038287473
0.968482149	0.049089289
0.975883172	0.053529903
0.972809919	0.051685951
0.963773005	0.046263803
0.967918777	0.048751266
0.965069991	0.047041994
0.964106352	0.046463811
0.978496021	0.055097613
0.973570155	0.052142093
0.963070904	0.045842542
0.978995999	0.055397599
0.973072995	0.051843797
0.978128621	0.054877173
0.976296288	0.053777773
0.96171005	0.04502603
0.96439819	0.046638914
0.977472936	0.054483762
0.976103703	0.053662222
0.969790984	0.04987459
0.971173274	0.050703964
0.982776649	0.057665989
0.964084286	0.046450572
0.975470974	0.053282584
0.967978073	0.048786844
0.967823188	0.048693913
0.980987769	0.056592661
0.978254163	0.054952498
0.978135096	0.054881058
0.983054788	0.057832873
0.970210038	0.050126023
0.97681953	0.054091718
0.966897332	0.048138399
0.973241664	0.051944998
0.968698569	0.049219142
0.97096996	0.050581976
0.97595157	0.053570942
0.961817793	0.045090676
0.990923873	0.062554324
0.959939826	0.043963896
0.957858114	0.042714868
0.981581109	0.056948665
0.977916627	0.054749976
0.976241198	0.053744719
0.976283455	0.053770073
0.969877532	0.049926519
0.961027456	0.044616474
0.970758046	0.050454827
0.963228383	0.04593703
0.979751197	0.055850718
0.968529426	0.049117656
0.961745028	0.045047017
0.966786142	0.048071685
0.974129315	0.052477589
0.964362754	0.046617653
0.961777796	0.045066678
0.972436872	0.051462123
0.972449666	0.051469799
0.964930568	0.046958341
0.965289617	0.04717377
0.972320499	0.0513923
0.955519157	0.041311494
0.955925362	0.041555217
0.962815558	0.045689335
0.967865528	0.048719317
0.973109076	0.051865445
0.984753562	0.058852137
0.978576596	0.055145958
0.968400615	0.049040369
0.969809838	0.049885903
0.959974706	0.043984824
0.969814869	0.049888921
0.967113414	0.048268048
0.973227186	0.051936311
0.961727691	0.045036614
0.975193465	0.053116079
0.985327389	0.059196433
0.968912399	0.049347439
0.974017117	0.05241027
0.97690144	0.054140864
0.965987795	0.047592677
0.972240925	0.051344555
0.970125924	0.050075554
0.970976761	0.050586057
0.962269902	0.045361941
0.970245102	0.050147061
0.974979983	0.05298799
0.984511436	0.058706862
0.979592708	0.055755625
0.991531825	0.062919095
0.962326524	0.045395915
0.978723206	0.055233924
0.97183342	0.051100052
0.991898029	0.063138818
0.961917017	0.04515021
0.961602782	0.044961669
0.964006074	0.046403644
0.948761043	0.037256626
0.96474245	0.04684547
0.962408673	0.045445204
0.971503938	0.050902363
0.97341756	0.052050536
0.988761708	0.061257025
0.979504238	0.055702543
0.964230963	0.046538578
0.961015853	0.044609512
0.974919192	0.052951515
0.956797668	0.042078601
0.988314588	0.060988753
0.981794401	0.057076641
0.965308243	0.047184946
0.952868655	0.039721193
0.983538724	0.058123234
0.968854602	0.049312761
0.982378163	0.057426898
0.954055723	0.040433434
0.96400625	0.04640375
0.970052437	0.050031462
0.970469806	0.050281884
0.965499345	0.047299607
0.976228499	0.0537371
0.959323796	0.043594277
0.968576205	0.049145723
0.971202956	0.050721774
0.975144388	0.053086633
0.977116149	0.054269689
0.958753579	0.043252147
0.954658858	0.040795315
0.982776768	0.057666061
0.97332314	0.051993884
0.962515135	0.045509081
0.98551152	0.059306912
0.971156746	0.050694048
0.981792972	0.057075783
0.970675185	0.050405111
0.990607479	0.062364488
0.987553408	0.060532045
0.967510359	0.048506215
0.97971571	0.055829426
0.976453759	0.053872256
0.983686316	0.058211789
0.960350765	0.044210459
0.976860515	0.054116309
0.980584245	0.056350547
0.952412605	0.039447563
0.958167415	0.042900449
0.949607678	0.037764607
0.967305932	0.048383559
0.977175423	0.054305254
0.985023571	0.059014142
0.970740948	0.050444569
0.986286155	0.059771693
0.956198985	0.041719391
0.952966176	0.039779705
0.969444523	0.049666714
0.973840654	0.052304393
0.969673053	0.049803832
0.949325579	0.037595347
0.9691088	0.04946528
0.956955305	0.042173183
0.976696725	0.054018035
0.973665982	0.052199589
0.960601202	0.044360721
0.964861331	0.046916798
0.959407865	0.043644719
0.969373209	0.049623925
0.979551423	0.055730854
0.96014274	0.044085644
0.975040465	0.053024279
0.964697424	0.046818454
0.962071272	0.045242763
0.968929696	0.049357818
0.959647577	0.043788546
0.964463507	0.046678104
0.958021221	0.042812733
0.989647251	0.061788351
0.970352636	0.050211581
0.963002745	0.045801647
0.972139799	0.051283879
0.96887672	0.049326032
0.967790304	0.048674182
0.976141667	0.053685
0.977575077	0.054545046
0.964694989	0.046816993
0.964241818	0.046545091
0.967249483	0.04834969
0.946980788	0.036188473
0.954848089	0.040908854
0.983668743	0.058201246
0.986449677	0.059869806
0.96750964	0.048505784
0.97576557	0.053459342
0.973112502	0.051867501
0.980788808	0.068473285
0.981195749	0.056717449
0.968720824	0.049232494
0.960444596	0.044266757
0.953935537	0.040361322
0.972034636	0.051220782
0.962436493	0.045461896
0.955777463	0.041466478
0.963534271	0.046120563
0.95918452	0.043510712
0.986871416	0.06012285
0.978816398	0.055289839
0.969920274	0.049952164
0.984799441	0.058879665
0.970773683	0.05046421
0.961387158	0.044832295
0.985231241	0.059138744
0.9753891	0.05323346
0.959627538	0.043776523
0.968096613	0.048857968
0.961243817	0.04474629
0.956172003	0.041703202
0.979261775	0.055557065
0.989094166	0.0614565
0.956014324	0.041608595
0.975629692	0.053377815
0.963493574	0.046096145
0.965128746	0.047077248
0.964076061	0.046445636
0.961360092	0.044816055
0.970485216	0.05029113
0.961690499	0.045014299
0.972704568	0.051622741
0.969497619	0.049698571
0.96761052	0.048566312
0.960924363	0.044554618
0.964232287	0.046539372
0.977553912	0.054532347
0.975009172	0.053005503
0.960224448	0.044134669
0.970993323	0.050595994
0.977513871	0.054508323
0.953305947	0.039983568
0.975433602	0.053260161
0.963373762	0.046024257
0.975705987	0.053423592
0.962367408	0.045420445
0.951951179	0.039170707
0.953724576	0.040234745
0.970480849	0.05028851
0.972597225	0.051558335
0.960956834	0.0445741
0.976385925	0.053831555
0.953384799	0.04003088
0.969339202	0.049603521
0.957889838	0.042733903
0.963481639	0.046088983
0.970473987	0.050284392
0.961395866	0.04483752
0.966154445	0.047692667
0.980062928	0.056037757
0.964231081	0.046538649
0.978356921	0.055014153
0.958702931	0.043221759
0.975298042	0.053178825
0.984415686	0.058649412
0.945283555	0.035170133
0.962031047	0.045218628
0.975770721	0.053462433
0.967969546	0.048781728
0.973711459	0.052226875
0.963960148	0.046376089
0.970865898	0.050519539
0.968443228	0.049065937
0.981677821	0.057006692
0.972544208	0.051526525
0.973376027	0.052025616
0.96588123	0.047528738
0.965123938	0.047074363
0.965674418	0.047404651
0.973944521	0.052366713
0.965790155	0.047474093
0.972897749	0.051738649
0.990754008	0.062452405
0.978711247	0.055226748
0.966739765	0.048043859
0.982012139	0.057207284
0.965919246	0.047551548
0.949618755	0.037771253
0.959919137	0.043951482
0.951292081	0.038775248
0.966484865	0.047890919
0.970184184	0.05011051
0.986764373	0.060058624
0.973269274	0.051961564
0.967808995	0.048685397
0.978294056	0.054976433
0.947888647	0.036733188
0.972356146	0.051413687
0.977708652	0.054625191
0.955214138	0.041128483
0.98143754	0.056862524
0.973384964	0.052030978
0.965847121	0.047508273
0.976327819	0.053796691
0.992706929	0.063624157
0.971818663	0.051091198
0.972482206	0.051489324
0.965406391	0.047243835
0.961501556	0.044900934
0.978303358	0.054982015
0.961439162	0.044863497
0.970715662	0.050429397
0.965223426	0.047134055
0.974789798	0.052873879
0.973336621	0.052001973
0.980375399	0.05622524
0.964899836	0.046939902
0.967301251	0.04838075
0.960212363	0.044127418
0.965557067	0.04733424
0.973773005	0.052263803
0.977569886	0.054541932
0.960778347	0.044467008
0.978696059	0.055217636
0.983556379	0.058133827
0.974134349	0.052480609
0.988767958	0.061260775
0.962262108	0.045357265
0.957553453	0.042532072
0.952212798	0.039327679
0.984960443	0.058976266
0.976543657	0.053926194
0.969444153	0.049666492
0.972799686	0.051679812
0.95874511	0.043247066
0.99445752	0.064674512
0.971292212	0.050775327
0.971093948	0.050656369
0.977257666	0.0543546
0.974810092	0.052886055
0.97223884	0.051343304
0.962095255	0.045257153
0.974714684	0.05282881
0.988820245	0.061292147
0.9834542	0.05807252
0.985931866	0.05955912
0.964887843	0.046932706
0.960103952	0.044062371
0.968742131	0.049245278
0.970557249	0.050334349
0.980941915	0.056565149
0.953075354	0.039845212
0.985295503	0.059177302
0.968419921	0.049051953
0.965731189	0.047438714
0.959878956	0.043927374
0.953451433	0.04007086
0.978231706	0.054939024
0.97073318	0.050439908
0.957100391	0.042260235
0.957049212	0.042229527
0.966642153	0.047985292
0.986690215	0.060014129
0.967404086	0.048442452
0.95496857	0.040981142
0.967542569	0.048525542
0.967272764	0.048363659
0.943031134	0.03381868
0.969457051	0.049674231
0.967690655	0.048614393
0.976962064	0.054177238
0.988489561	0.061093737
0.98126565	0.05675939
0.967311113	0.048386668
0.958934741	0.043360845
0.995733598	0.065440159
0.970592184	0.050355311
0.970139293	0.050083576
0.969758749	0.049855249
0.971980848	0.051188509
0.968556396	0.049133838
0.96426338	0.046558028
0.964531411	0.046718846
0.969672467	0.04980348
0.964565752	0.046739451
0.962871542	0.045722925
0.971064302	0.050638581
0.967450228	0.048470137
0.98503993	0.059023958
0.943490302	0.034094181
0.980915069	0.056549041
0.982460852	0.057476511
0.949266098	0.037559659
0.966573124	0.047943874
0.966285591	0.047771355
0.955924883	0.04155493
0.962221833	0.0453331
0.958894242	0.043336545
0.987522704	0.060513623
0.979356784	0.05561407
0.982715551	0.057629331
0.977216721	0.054330032
0.958709482	0.043225689
0.964754797	0.046852878
0.974893746	0.052936247
0.957778722	0.042667233
0.977129984	0.054277991
0.967596746	0.048558048
0.966251792	0.047751075
0.9771096	0.05426576
0.974442633	0.05266558
0.966390338	0.047834203
0.981593298	0.056955979
0.959189367	0.04351362
0.976159356	0.053695614
0.975931013	0.053558608
0.966904536	0.048142721
0.97326133	0.051956798
0.957488864	0.042493319
0.97924027	0.055544162
0.968150979	0.048890587
0.96477277	0.046863662
0.980490092	0.056294055
0.962956563	0.045773938
0.955915387	0.041549232
0.954433708	0.040660225
0.9760601	0.05363606
0.957195706	0.042317424
0.987547942	0.060528765
0.949180706	0.037508424
0.986964564	0.060178738
0.972110175	0.051266105
0.969032869	0.049419721
0.964550809	0.046730485
0.973991361	0.052394817
0.969623653	0.049774192
0.981033019	0.056619811
0.971142276	0.050685366
0.971503018	0.050901811
0.966363878	0.047818327
0.969430544	0.049658326
0.973078018	0.051846811
0.952898316	0.03973899
0.956518146	0.041910887
0.977432641	0.054459585
0.971708654	0.051025193
0.968160167	0.0488961
0.970184339	0.050110604
0.973475817	0.05208549
0.964602403	0.046761442
0.962216953	0.045330172
0.971958453	0.051175072
0.960216272	0.044129763
0.974082528	0.052449517
0.952974164	0.039784498
0.980291556	0.056174934
0.974725975	0.052835585
0.972560297	0.051536178
0.97982691	0.055896146
0.986654744	0.059992847
0.980143701	0.05608622
0.951591258	0.038954755
0.95720423	0.042322538
0.963751814	0.046251089
0.970260911	0.050156546
0.97517659	0.053105954
0.962742562	0.045645537
0.971867668	0.051120601
0.962446171	0.045467702
0.963884822	0.046330893
0.955933389	0.041560033
0.960767668	0.044460601
0.956483154	0.041889892
0.960241267	0.04414476
0.980536418	0.056321851
0.960506011	0.044303607
0.996323821	0.065794292
0.974933179	0.052959907
0.971848361	0.051109017
0.961416422	0.044849853
0.977003099	0.054201859
0.964243622	0.046546173
0.971220098	0.050732059
0.995600845	0.065360507
0.969039401	0.049423641
0.981492733	0.05689564
0.962968236	0.045780941
0.969650115	0.049790069
0.987708006	0.060624804
0.963730329	0.046238198
0.988124486	0.060874691
0.977077519	0.054246512
0.964375332	0.046625199
0.976324077	0.053794446
0.979725544	0.055835327
0.9762181	0.05373086
0.954297753	0.040578652
0.962728628	0.045637177
0.967524814	0.048514888
0.969255666	0.049553399
0.976206721	0.053724033
0.97177701	0.051066206
0.956646556	0.041987934
0.973801979	0.052281187
0.976105857	0.053663514
0.975597904	0.053358743
0.980807807	0.056484684
0.978339222	0.055003533
0.974591801	0.05275508
0.969298343	0.049579006
0.953390391	0.040034234
0.974296182	0.052577709
0.972076877	0.051246126
0.972715788	0.051629473
0.957232514	0.042339509
0.959189435	0.043513661
0.980531529	0.056318917
0.969604448	0.049762669
0.976815007	0.054089004
0.970283184	0.05016991
0.970297561	0.050178537
0.979382838	0.055629703
0.964839553	0.046903732
0.970961208	0.050576725
0.965377247	0.047226348
0.965655038	0.047393023
0.966908279	0.048144967
0.972221338	0.051332803
0.965212514	0.047127508
0.982557561	0.057534537
0.961053927	0.044632356
0.968131284	0.04887877
0.965602689	0.047361614
0.984469779	0.058681867
0.971965548	0.051179329
0.980318445	0.056191067
0.955144396	0.041086638
0.972670503	0.051602302
0.978896308	0.055337785
0.97082284	0.050493704
0.980654804	0.056392882
0.964827115	0.046896269
0.984093474	0.058456085
0.992988981	0.063793389
0.966371614	0.047822969
0.965544975	0.047326985
0.984533845	0.058720307
0.985795721	0.059477433
0.9647714	0.04686284
0.965798132	0.047478879
0.967182154	0.048309292
0.956555495	0.041933297
0.960813481	0.044488088
0.959958592	0.043975155
0.962322024	0.045393215
0.969653151	0.049791891
0.972342147	0.051405288
0.985505005	0.059303003
0.96001646	0.044009876
0.979843224	0.055905934
0.967860112	0.048716067
0.969505363	0.049703218
0.976748195	0.054048917
0.95877278	0.043263668
0.973824097	0.052294458
0.971664522	0.050998713
0.974924513	0.052954708
0.972891686	0.051735012
0.994553001	0.064731801
0.9636226	0.04617356
0.96469003	0.046814018
0.963768595	0.046261157
0.964445229	0.046667137
0.963626129	0.046175677
0.981890165	0.057134099
0.984205042	0.058523025
0.964292537	0.046575522
0.961676444	0.045005867
0.974714156	0.052828493
0.96447777	0.046686662
0.976329318	0.053797591
0.97202923	0.051217538
0.954842559	0.040905535
0.985475052	0.059285031
0.987958777	0.060775266
0.963872113	0.046323268
0.966122984	0.047673791
0.972858654	0.051715192
0.973344568	0.052006741
0.976585443	0.053951266
0.990102045	0.062061227
0.968230528	0.048938317
0.962017028	0.045210217
0.956206808	0.041724085
0.9626907	0.04561442
0.96966873	0.049801238
0.987945579	0.060767347
0.964823887	0.046894332
0.97223788	0.051342728
0.969835771	0.049901463
0.981883933	0.05713036
0.995269324	0.065161595
0.964691312	0.046814787
0.965105606	0.047063363
0.980441609	0.056264965
0.976818915	0.054091349
0.988467073	0.061080244
0.975839282	0.053503569
0.966407079	0.047844247
0.975906548	0.053543929
0.981087036	0.056652221
0.978204822	0.054922893
0.97507274	0.053043644
0.980666747	0.056400048
0.981692956	0.057015774
0.98382159	0.058292954
0.976487099	0.053892259
0.968328819	0.048997292
0.971467137	0.050880282
0.98206509	0.057239054
0.961830643	0.045098386
0.973686733	0.05221204
0.966066612	0.047639967
0.970287448	0.050172469
0.982784519	0.057670711
0.971910991	0.051146594
0.970464365	0.050278619
0.956401439	0.041840863
0.977462536	0.054477521
0.976454842	0.053872905
0.991632547	0.062979528
0.966922218	0.048153331
0.972191503	0.051314902
0.972493837	0.051496302
0.985774533	0.05946472
0.969047045	0.049428227
0.972790215	0.051674129
0.976078965	0.053647379
0.971866091	0.051119655
0.965535664	0.047321398
0.9719409	0.05116454
0.980736317	0.05644179
0.959734847	0.043840908
0.971329697	0.050797818
0.962998792	0.045799275
0.981950466	0.05717028
0.954768131	0.040860879
0.964410782	0.046646469
0.973772119	0.052263271
0.98565524	0.059393144
0.969342497	0.049605498
0.964448005	0.046668803
0.988811571	0.061286942
0.955519861	0.041311917
0.94801194	0.036807164
0.974400145	0.052640087
0.964979458	0.046987675
0.959787672	0.043872603
0.977083564	0.054250139
0.972438007	0.051462804
0.964359214	0.046615528
0.957196956	0.042318174
0.978724573	0.055234744
0.976502012	0.053901207
0.969008241	0.049404945
0.98846637	0.061079822
0.959299152	0.043579491
0.954744748	0.040846849
0.963080919	0.045848552
0.96954414	0.049726484
0.972433394	0.051460037
0.967587639	0.048552584
0.973520554	0.052112332
0.957484606	0.042490763
0.984437646	0.058662588
0.969178488	0.049507093
0.981172958	0.056703775
0.973427253	0.052056352
0.974567532	0.052740519
0.975697673	0.053418604
0.974477086	0.052686251
0.976427228	0.053856337
0.983291525	0.057974915
0.971965212	0.051179127
0.977090038	0.054254023
0.969102643	0.049461586
0.984401172	0.058640703
0.963236077	0.045941646
0.988009404	0.060805643
0.96959842	0.049759052
0.955692249	0.041415349
0.971281044	0.050768626
0.963189483	0.04591369
0.978406435	0.055043861
0.96347376	0.046084256
0.965538166	0.047322899
0.951104593	0.038662756
0.965476937	0.047286162
0.945761207	0.035456724
0.954160972	0.040496583
0.977604147	0.054562488
0.977858002	0.054714801
0.974254576	0.052552745
0.960330239	0.044198143
0.969522886	0.049713732
0.969963975	0.049978385
0.958416353	0.043049812
0.985033983	0.05902039
0.978773623	0.055264174
0.967790358	0.048674215
0.970268858	0.050161315
0.972083828	0.051250297
0.949582651	0.037749591
0.967528226	0.048516936
0.963180158	0.045908095
0.9599838	0.04399028
0.967188997	0.048313398
0.987976865	0.060786119
0.976408429	0.053845057
0.96428821	0.046572926
0.975725828	0.053435497
0.973993554	0.068396133
0.969246337	0.065547802
0.960596304	0.060357782
0.953530632	0.056118379
0.966982233	0.06418934
0.963934854	0.062360912
0.968951932	0.065371159
0.966351718	0.063811031
0.970495527	0.066297316
0.954647648	0.056788589
0.973173941	0.067904364
0.961975996	0.061185598
0.980752609	0.072451565
0.953108122	0.055864873
0.977359638	0.070415783
0.961979108	0.061187465
0.95348582	0.056091492
0.955161142	0.057096685
0.956796527	0.058077916
0.964241659	0.062544996
0.965228355	0.063137013
0.954263	0.0565578
0.959756454	0.059853872
0.981422704	0.072853622
0.977275432	0.070365259
0.964363237	0.062617942
0.960380035	0.060228021
0.961200313	0.060720188
0.96613518	0.063681108
0.949772074	0.053863245
0.957426235	0.058455741
0.943314159	0.049988496
0.963992231	0.062395339
0.966471959	0.063883176
0.955168135	0.057100881
0.975739868	0.069443921
0.947742343	0.052645406
0.945356251	0.051213751
0.962244518	0.061346711
0.970470983	0.06628259
0.976839277	0.070103566
0.955411157	0.057246694
0.970786808	0.066472085
0.959614915	0.059768949
0.958273727	0.058964236
0.968836599	0.06530196
0.966523229	0.063913937
0.944236078	0.050541647
0.974765403	0.068859242
0.973800914	0.068280548
0.953744373	0.056246624
0.963958035	0.062374821
0.964940302	0.062964181
0.962606738	0.061564043
0.954496948	0.056698169
0.953283766	0.05597026
0.959744459	0.059846676
0.97172729	0.067036374
0.965436002	0.063261601
0.956293857	0.057776314
0.967716987	0.064630192
0.931514574	0.042908744
0.971487657	0.066892594
0.942602862	0.049561717
0.956375591	0.057825354
0.948803301	0.053281981
0.947053185	0.052231911
0.971608268	0.066964961
0.955322988	0.057193793
0.963465039	0.062079023
0.959530794	0.059718477
0.964770408	0.062862245
0.960768219	0.060460931
0.947170078	0.052302047
0.969962668	0.065977601
0.955062434	0.057037461
0.944434181	0.050660509
0.955718848	0.057431309
0.975007598	0.069004559
0.968502217	0.06510133
0.956513479	0.057908087
0.956507423	0.057904454
0.956783649	0.05807019
0.98076748	0.072460488
0.963819355	0.062291613
0.964300416	0.06258025
0.970302835	0.066181701
0.962387892	0.061432735
0.957409579	0.058445747
0.958036502	0.058821901
0.959283987	0.059570392
0.959627778	0.059776667
0.967276295	0.064365777
0.960519459	0.060311675
0.967326401	0.06439584
0.959192834	0.059515701
0.960786352	0.060471811
0.940017993	0.048010796
0.969163277	0.065497966
0.963464885	0.062078931
0.969980101	0.065988061
0.931037446	0.042622468
0.980883747	0.072530248
0.958604104	0.059162462
0.971081828	0.066649097
0.949600941	0.053760564
0.966127739	0.063676643
0.949465844	0.053679507
0.95376231	0.056257386
0.979140314	0.071484188
0.958093176	0.058855906
0.962174329	0.061304597
0.968700677	0.065220406
0.964956819	0.062974091
0.961504189	0.060902513
0.96364961	0.062189766
0.984034156	0.074420494
0.959423812	0.059654287
0.96201099	0.061206594
0.970506544	0.066303926
0.971055259	0.066633156
0.971870303	0.067122182
0.966387302	0.063832381
0.948569951	0.053141971
0.976334315	0.069800589
0.948536546	0.053121928
0.963026355	0.061815813
0.952457241	0.055474345
0.959358617	0.05961517
0.963287624	0.061972574
0.963213572	0.061928143
0.964219208	0.062531525
0.976137113	0.069682268
0.964535343	0.062721206
0.957558434	0.05853506
0.969640872	0.065784523
0.971894705	0.067136823
0.947723922	0.052634353
0.965974001	0.0635844
0.967011727	0.064207036
0.957024365	0.058214619
0.973757068	0.068254241
0.958499444	0.059099666
0.961255765	0.060753459
0.958269282	0.058961569
0.96015579	0.060093474
0.949037249	0.053422349
0.945599491	0.051359695
0.975945051	0.06956703
0.951530387	0.054918232
0.950086077	0.054051646
0.938466099	0.047079659
0.953610383	0.05616623
0.946769102	0.052061461
0.976420152	0.069852091
0.970098171	0.066058903
0.953118497	0.055871098
0.982524358	0.073514615
0.969817655	0.065890593
0.956751686	0.058051012
0.935005943	0.045003566
0.982909426	0.073745655
0.946104275	0.051662565
0.943546013	0.050127608
0.970225704	0.066135423
0.984397524	0.074638514
0.973842728	0.068305637
0.965639091	0.063383455
0.965947543	0.063568526
0.968534156	0.065120493
0.967589286	0.064553572
0.962811914	0.061687149
0.961042011	0.060625207
0.959374069	0.059624441
0.952460354	0.055476212
0.957193249	0.05831595
0.943070432	0.049842259
0.959016604	0.059409962
0.950114089	0.054068453
0.948964107	0.053378464
0.961798942	0.061079365
0.973920023	0.068352014
0.969183166	0.0655099
0.944294994	0.050576996
0.950103719	0.054062231
0.969407712	0.065644627
0.950175126	0.054105076
0.957753669	0.058652201
0.965500521	0.063300313
0.950316555	0.054189933
0.961053755	0.060632253
0.946659745	0.051995847
0.953986324	0.056391794
0.963197819	0.061918692
0.944070063	0.050442038
0.964404747	0.062642848
0.959803622	0.059882173
0.9655249	0.06331494
0.962239141	0.061343485
0.973641404	0.068184843
0.961252245	0.060751347
0.955705945	0.057423567
0.961222975	0.060733785
0.96543298	0.063259788
0.960488601	0.06029316
0.960405917	0.06024355
0.952980083	0.05578805
0.953370991	0.056022594
0.945973947	0.051584368
0.977495767	0.07049746
0.947561368	0.052536821
0.953070948	0.055842569
0.952815927	0.055689556
0.968949244	0.065369546
0.957050503	0.058230302
0.972477421	0.067486452
0.953265094	0.055959056
0.962789942	0.061673965
0.951646529	0.054987918
0.981451491	0.072870895
0.948124016	0.052874409
0.963098207	0.061858924
0.966337769	0.063802661
0.964137991	0.062482795
0.958147123	0.058888274
0.958701793	0.059221076
0.960438115	0.060262869
0.95852998	0.059117988
0.969638791	0.065783275
0.98210523	0.073263138
0.954425082	0.056655049
0.94630197	0.051781182
0.95911718	0.059470308
0.985797093	0.075478256
0.951963254	0.055177953
0.976391168	0.069834701
0.976777008	0.070066205
0.954464118	0.056678471
0.965689831	0.063413898
0.976283966	0.06977038
0.956208723	0.057725234
0.957964196	0.058778518
0.954183191	0.056509915
0.949852433	0.05391146
0.953507225	0.056104335
0.947760597	0.052656358
0.960340835	0.060204501
0.952300268	0.055380161
0.962337859	0.061402715
0.944441044	0.050664626
0.963308802	0.061985281
0.96833529	0.065001174
0.940062644	0.048037586
0.963740566	0.062244339
0.97227669	0.067366014
0.94790359	0.052742154
0.976725724	0.070035434
0.96419019	0.062514114
0.952949881	0.055769929
0.959442309	0.059665386
0.965583269	0.063349961
0.960760054	0.060456032
0.96538756	0.063232536
0.950793264	0.054475958
0.961693608	0.061016165
0.945862855	0.051517713
0.958887739	0.059332644
0.950960924	0.054576554
0.952644701	0.05558682
0.972360932	0.067416559
0.970913101	0.066547861
0.966091381	0.063654829
0.949076872	0.053446123
0.956835916	0.058101549
0.972130977	0.067278586
0.961417169	0.060850301
0.983193295	0.073915977
0.963933178	0.062359907
0.961920491	0.061152295
0.956908835	0.058145301
0.961335409	0.060801245
0.958475302	0.059085181
0.967081087	0.064248652
0.969567023	0.065740214
0.952140105	0.055284063
0.94668767	0.052012602
0.941637946	0.048982768
0.965079913	0.063047948
0.948966334	0.0533798
0.938471094	0.047082656
0.963885786	0.062331472
0.984929995	0.074957997
0.959939291	0.059963575
0.968384908	0.065030945
0.960818294	0.060490976
0.959011103	0.059406662
0.969190765	0.065514459
0.957097255	0.058258353
0.962673923	0.061604354
0.963216978	0.061930187
0.953319095	0.055991457
0.969920423	0.065952254
0.958250402	0.058950241
0.952442548	0.055465529
0.965365098	0.063219059
0.95101532	0.054609192
0.960281812	0.060169087
0.95990881	0.059945286
0.970858956	0.066515373
0.964746982	0.062848189
0.95974973	0.059849838
0.968177663	0.064906598
0.973902075	0.068341245
0.965578103	0.063346862
0.960103526	0.060062116
0.946881638	0.052128983
0.949348863	0.053609318
0.956947753	0.058168652
0.953904878	0.056342927
0.958130287	0.058878172
0.960566499	0.0603399
0.965296928	0.063178157
0.959295012	0.059577007
0.964865016	0.06291901
0.960644744	0.060386846
0.940245334	0.048147201
0.950606646	0.054363988
0.958559124	0.059135475
0.947903053	0.052741832
0.965999287	0.063599572
0.975307508	0.069184505
0.972187619	0.067312571
0.957865571	0.058719343
0.974907261	0.068944357
0.961486675	0.060892005
0.95662914	0.057977484
0.953865973	0.056319584
0.956975303	0.058185182
0.956118232	0.057670939
0.961704162	0.061022497
0.96160574	0.060963444
0.96003046	0.060018276
0.964369382	0.062621629
0.971906463	0.067143878
0.969495541	0.065697325
0.94515102	0.051090612
0.934460789	0.044676473
0.969343199	0.065605919
0.946331213	0.051798728
0.957752346	0.058651408
0.94829887	0.052979322
0.941980196	0.049188117
0.965414627	0.063248776
0.967591552	0.064554931
0.954234896	0.056540938
0.934089577	0.044453746
0.954537556	0.056722533
0.96391804	0.062350824
0.945210884	0.051126531
0.961833599	0.06110016
0.959846902	0.059908141
0.965792915	0.063475749
0.961195804	0.060717482
0.950269311	0.054161586
0.971965715	0.067179429
0.958414704	0.059048823
0.959726955	0.059836173
0.95066732	0.054400392
0.955567177	0.057340306
0.951151973	0.054691184
0.958270539	0.058962324
0.977117085	0.070270251
0.946280989	0.051768593
0.943864386	0.050318632
0.974711703	0.068827022
0.957906763	0.058744058
0.953309273	0.055985564
0.970399047	0.066239428
0.953943845	0.056366307
0.978260097	0.070956058
0.966779259	0.064067555
0.955120886	0.057072532
0.981573082	0.072943849
0.953942851	0.05636571
0.967420954	0.064452572
0.962992926	0.061795755
0.973017413	0.067810448
0.975615112	0.069369067
0.960320041	0.060192025
0.952465821	0.055479493
0.964599721	0.062759833
0.953222846	0.055933708
0.980133872	0.072080323
0.961365353	0.060819212
0.956346784	0.057808071
0.961846803	0.061108082
0.946528737	0.051917242
0.95028386	0.054170316
0.972004139	0.067202483
0.953431057	0.056058634
0.94953089	0.053718534
0.965366528	0.063219917
0.971857042	0.067114225
0.967189533	0.06431372
0.969960477	0.065976286
0.952432049	0.055459229
0.945781893	0.051469136
0.975013337	0.069008002
0.956773202	0.058063921
0.95749167	0.058495002
0.973281941	0.067969165
0.9655623	0.06333738
0.964558878	0.062735327
0.981650023	0.072990014
0.953564818	0.056138891
0.969278401	0.065567041
0.960570131	0.060342079
0.962685923	0.061611554
0.975284684	0.069170811
0.965078358	0.063047015
0.965382961	0.063229776
0.970725073	0.066435044
0.956350473	0.057810284
0.951607903	0.054964742
0.949551908	0.053731145
0.940336434	0.04820186
0.980562071	0.072337243
0.948967916	0.05338075
0.957787464	0.058672478
0.957231867	0.05833912
0.963074067	0.06184444
0.968157372	0.064894423
0.968604735	0.065162841
0.954169226	0.056501535
0.958328783	0.05899727
0.9628258	0.06169548
0.957513089	0.058507853
0.976073456	0.069644073
0.96490975	0.06294585
0.967348778	0.064409267
0.966628813	0.063977288
0.971734739	0.067040843
0.961810216	0.061086129
0.947031681	0.052219008
0.96399688	0.062398128
0.953486431	0.056091859
0.954713833	0.0568283
0.96586364	0.063518184
0.972382831	0.067429698
0.960212716	0.060127629
0.96308833	0.061852998
0.977022149	0.07021329
0.962407532	0.061444519
0.986016831	0.075610099
0.965655096	0.063393058
0.942392372	0.049435423
0.967533416	0.06452005
0.963811584	0.06228695
0.972897528	0.067738517
0.966731814	0.064039088
0.95861544	0.059169264
0.947757018	0.052654211
0.957909767	0.05874586
0.951494795	0.054896877
0.954194766	0.056516859
0.965885784	0.06353147
0.976699045	0.070019427
0.963946715	0.062368029
0.948041169	0.052824702
0.964446027	0.062667616
0.971966315	0.067179789
0.953902171	0.056341303
0.958659828	0.059195897
0.960146882	0.060088129
0.952151017	0.05529061
0.966482804	0.063889683
0.958790519	0.059274311
0.964195324	0.062517195
0.951125078	0.054675047
0.955625417	0.05737525
0.967223814	0.064334288
0.956271668	0.057763001
0.977269639	0.070361783
0.956003638	0.057602183
0.962246847	0.061348108
0.969325908	0.065595545
0.945816343	0.051489806
0.942391912	0.049435147
0.944743437	0.050846062
0.972625841	0.067575505
0.954481419	0.056688851
0.985581993	0.075349196
0.954357524	0.056614514
0.961845513	0.061107308
0.9754211	0.06925266
0.980060929	0.072036557
0.980615036	0.072369021
0.972083662	0.067250197
0.970240625	0.066144375
0.965925269	0.063555162
0.967783611	0.064670166
0.954488143	0.056692886
0.951818011	0.055090807
0.959966255	0.059979753
0.958298154	0.058978892
0.95546772	0.057280632
0.966963874	0.064178325
0.969553052	0.065731831
0.960884069	0.060530441
0.974775301	0.06886518
0.948583109	0.053149865
0.958063405	0.058838043
0.952831777	0.055699066
0.941334634	0.04880078
0.959173193	0.059503916
0.958782525	0.059269515
0.975134497	0.069080698
0.966308117	0.06378487
0.949758132	0.053854879
0.978540926	0.071124555
0.972210337	0.067326202
0.965820977	0.063492586
0.957735159	0.058641095
0.950405608	0.054243365
0.956277932	0.057766759
0.970887486	0.066532492
0.978845863	0.071307518
0.975432435	0.069259461
0.955111506	0.057066903
0.948803826	0.053282295
0.961408862	0.060845317
0.942315606	0.049389364
0.963231677	0.061939006
0.958523974	0.059114384
0.955339635	0.057203781
0.944052969	0.050431782
0.965136001	0.063081601
0.954672992	0.056803795
0.948300832	0.052980499
0.931277378	0.042766427
0.959724851	0.059834911
0.977722516	0.07063351
0.976612592	0.069967555
0.955429037	0.057257422
0.953977879	0.056386728
0.964687743	0.062812646
0.950016146	0.054009687
0.963017919	0.061810751
0.967660803	0.064596482
0.972269332	0.067361599
0.958998459	0.059399076
0.957963262	0.058777957
0.951220174	0.054732104
0.951731196	0.055038718
0.957735211	0.058641127
0.963673655	0.062204193
0.969135846	0.065481508
0.95196821	0.055180926
0.974926886	0.068956131
0.957288764	0.058373258
0.959786327	0.059871796
0.952527883	0.05551673
0.935757597	0.045454558
0.968840454	0.065304272
0.967368439	0.064421063
0.957186724	0.058312035
0.960669907	0.060401944
0.965159392	0.063095635
0.944374541	0.050624725
0.954709473	0.056825684
0.967942647	0.064765588
0.947457106	0.052474263
0.962935579	0.061761348
0.946434182	0.051860509
0.9646643	0.06279858
0.959643585	0.059786151
0.943848682	0.050309209
0.971647394	0.066988436
0.952654084	0.055592451
0.951897476	0.055138485
0.962005692	0.061203415
0.971486373	0.066891824
0.949841782	0.053905069
0.960616798	0.060370079
0.964288165	0.062572899
0.966931056	0.064158634
0.961764416	0.061058649
0.956329722	0.057797833
0.951724098	0.055034459
0.960861439	0.060516863
0.94927861	0.053567166
0.930786495	0.042471897
0.964365598	0.062619359
0.969039348	0.065423609
0.936370676	0.045822405
0.949902693	0.053941616
0.966191543	0.063714926
0.980574955	0.072344973
0.960207937	0.060124762
0.952719971	0.055631982
0.958171036	0.058902621
0.973748764	0.068249259
0.953540358	0.056124215
0.95200808	0.055204848
0.955172565	0.057103539
0.950466714	0.054280028
0.961226703	0.060736022
0.976246785	0.069748071
0.963230793	0.061938476
0.957476465	0.058485879
0.957081887	0.058249132
0.944368092	0.050620855
0.968831098	0.065298659
0.959221628	0.059532977
0.958195201	0.058917121
0.991931076	0.079158645
0.962987529	0.061792517
0.952482089	0.055489254
0.955736424	0.057441854
0.971484457	0.066890674
0.961132704	0.060679622
0.94561722	0.051370332
0.969192289	0.065515374
0.953318559	0.055991135
0.978732978	0.071239787
0.970800481	0.066480288
0.955526781	0.057316069
0.972810164	0.067686098
0.960678555	0.060407133
0.968527737	0.065116642
0.964847328	0.062908397
0.951536433	0.05492186
0.953564502	0.056138701
0.970299608	0.066179765
0.956652247	0.057991348
0.955963515	0.057578109
0.950448774	0.054269265
0.964235991	0.062541594
0.980625249	0.07237515
0.949324671	0.053594803
0.960242195	0.060145317
0.974122206	0.068473323
0.959203586	0.059522152
0.964523718	0.062714231
0.949376065	0.053625639
0.964283071	0.062569843
0.958128557	0.058877134
0.9698573	0.06591438
0.971873861	0.067124316
0.985895636	0.075537382
0.965796332	0.063477799
0.963257963	0.061954778
0.961943843	0.061166306
0.956468337	0.057881002
0.963384838	0.062030903
0.957045986	0.058227592
0.96168461	0.061010766
0.973175975	0.067905585
0.949934574	0.053960745
0.971398786	0.066839271
0.973171151	0.06790269
0.958819315	0.059291589
0.938781451	0.047268871
0.95392178	0.056353068
0.972969945	0.067781967
0.959771319	0.059862792
0.950006978	0.054004187
0.954952251	0.05697135
0.9684062	0.06504372
0.965467336	0.063280401
0.957610679	0.058566407
0.956331756	0.057799054
0.956082419	0.057649451
0.950775898	0.054465539
0.976153757	0.069692254
0.956776795	0.058066077
0.972171585	0.067302951
0.975213161	0.069127896
0.969983109	0.065989865
0.955683797	0.057410278
0.964037301	0.062422381
0.959758044	0.059854826
0.950962981	0.054577789
0.963243593	0.061946156
0.948209602	0.052925761
0.971876794	0.067126076
0.955353827	0.057212296
0.962011597	0.061206958
0.962832879	0.061699727
0.95741095	0.05844657
0.965866938	0.063520163
0.955250963	0.057150578
0.968712973	0.065227784
0.946540203	0.051924122
0.961263796	0.060758277
0.97938929	0.071633574
0.949996687	0.053998012
0.95322255	0.05593353
0.965139078	0.063083447
0.961795818	0.061077491
0.963506301	0.062103781
0.964891871	0.062935123
0.966347215	0.063808329
0.971096998	0.066658199
0.964098187	0.062458912
0.957587423	0.058552454
0.966725737	0.064035442
0.978998819	0.071399292
0.958673663	0.059204198
0.950254707	0.054152824
0.971070807	0.066642484
0.958796188	0.059277713
0.938273305	0.046963983
0.968474217	0.06508453
0.954646718	0.056788031
0.959094667	0.0594568
0.963319803	0.061991882
0.961904997	0.061142998
0.967094518	0.064256711
0.955645136	0.057387082
0.965131058	0.063078635
0.957404533	0.05844272
0.967388105	0.064432863
0.966153675	0.063692205
0.950645613	0.054387368
0.970859821	0.066515893
0.954640366	0.056784219
0.968080578	0.064848347
0.963672873	0.062203724
0.978381837	0.071029102
0.95776534	0.058659204
0.956506832	0.057904099
0.959805804	0.059883482
0.956968202	0.058180921
0.967999419	0.064799651
0.943836894	0.050302136
0.949463176	0.053677905
0.949321971	0.053593182
0.969503076	0.065701846
0.977106134	0.07026368
0.958955508	0.059373305
0.958311783	0.05898707
0.960700522	0.060420313
0.971618783	0.06697127
0.950726469	0.054435881
0.96238369	0.061430214
0.969751976	0.065851186
0.965010942	0.063006565
0.961895816	0.06113749
0.970010461	0.066006277
0.932967677	0.043780606
0.966778753	0.064067252
0.953459243	0.056075546
0.941693671	0.049016203
0.965112026	0.063067216
0.973736585	0.068241951
0.958625515	0.059175309
0.969528745	0.065717247
0.976122783	0.06967367
0.973149145	0.067889487
0.976399645	0.069839787
0.967421275	0.064452765
0.960754336	0.060452602
0.943980342	0.050388205
0.957539375	0.058523625
0.951567534	0.05494052
0.981709427	0.073025656
0.958241142	0.058944685
0.961232048	0.060739229
0.965514854	0.063308912
0.960436024	0.060261615
0.97695051	0.070170306
0.953773506	0.056264104
0.961946075	0.061167645
0.952575294	0.055545176
0.946799775	0.052079865
0.953882309	0.056329385
0.959629632	0.059777779
0.955706978	0.057424187
0.95307579	0.055845474
0.945936825	0.051562095
0.959168944	0.059501367
0.944952796	0.050971678
0.96760056	0.064560336
0.960824398	0.060494639
0.945424485	0.051254691
0.956907909	0.058144746
0.952478436	0.055487062
0.963191745	0.061915047
0.973404504	0.068042703
0.941248275	0.048748965
0.961150261	0.060690156
0.958398672	0.059039203
0.966713401	0.06402804
0.962131966	0.06127918
0.952480307	0.055488184
0.956809461	0.058085676
0.952039741	0.055223845
0.970760071	0.066456043
0.960213116	0.06012787
0.979011907	0.071407144
0.959393392	0.059636035
0.952915932	0.055749559
0.944862856	0.050917714
0.941968603	0.049181162
0.944158641	0.050495184
0.962671267	0.06160276
0.96508725	0.06305235
0.944188093	0.050512856
0.968950383	0.06537023
0.955169389	0.057101634
0.96146793	0.060880758
0.976122206	0.069673324
0.968968393	0.065381036
0.957314694	0.058388816
0.951088078	0.054652847
0.938481846	0.047089108
0.952808467	0.05568508
0.957888698	0.058733219
0.950128205	0.054076923
0.95868743	0.059212458
0.960768519	0.060461111
0.95775144	0.058650864
0.953499974	0.056099985
0.961686547	0.061011928
0.964419406	0.062651644
0.949096009	0.053457606
0.974109324	0.068465594
0.959014119	0.059408471
0.960188496	0.060113098
0.967082144	0.064249287
0.962332161	0.061399297
0.969531366	0.06571882
0.962871242	0.061722745
0.953875626	0.056325376
0.963615035	0.062169021
0.948562738	0.053137643
0.961085597	0.060651358
0.9596677	0.05980062
0.957918831	0.058751299
0.958714625	0.059228775
0.94118151	0.048708906
0.954512751	0.056707651
0.960928449	0.060557069
0.961598564	0.060959138
0.949723249	0.053833949
0.972657078	0.067594247
0.951338252	0.054802951
0.969694572	0.065816743
0.964271944	0.062563166
0.953537727	0.056122636
0.977753109	0.070651865
0.948063632	0.052838179
0.969191542	0.065514925
0.970005823	0.066003494
0.953293798	0.055976279
0.973924653	0.068354792
0.957499535	0.058499721
0.962886936	0.061732162
0.962603218	0.061561931
0.958656913	0.059194148
0.968108083	0.06486485
0.967934887	0.064760932
0.94251468	0.049508808
0.973043402	0.067826041
0.94337508	0.050025048
0.970325462	0.066195277
0.971267051	0.066760231
0.949090336	0.053454201
0.955891857	0.057535114
0.948942953	0.053365772
0.95785079	0.058710474
0.956919657	0.058151794
0.967796605	0.064677963
0.973103087	0.067861852
0.973956838	0.068374103
0.95437832	0.056626992
0.957907781	0.058744669
0.943165618	0.049899371
0.951941299	0.05516478
0.969648516	0.06578911
0.976155828	0.069693497
0.947656511	0.052593907
0.954075357	0.056445214
0.959735942	0.059841565
0.962801612	0.061680967
0.951903965	0.055142379
0.96424061	0.062544366
0.955261607	0.057156964
0.959855477	0.059913286
0.965462842	0.063277705
0.960064223	0.060038534
0.955636141	0.057381685
0.958903902	0.059342341
0.95911637	0.059469822
0.95629989	0.057779934
0.957412039	0.058447224
0.975986472	0.069591883
0.965609194	0.063365517
0.957045197	0.058227118
0.966969544	0.064181726
0.956661805	0.057997083
0.971731246	0.067038748
0.963696422	0.062217853
0.958926979	0.059356187
0.964477169	0.062686302
0.944291238	0.050574743
0.948732325	0.053239395
0.94806075	0.05283645
0.961429431	0.060857659
0.97732515	0.07039509
0.982313001	0.073387801
0.966380511	0.063828307
0.965008445	0.063005067
0.941989423	0.049193654
0.954573262	0.056743957
0.952122162	0.055273297
0.953791524	0.056274914
0.958318562	0.058991137
0.955279094	0.057167457
0.940207002	0.048124201
0.967479103	0.064487462
0.94927257	0.053563542
0.962392469	0.061435481
0.980740827	0.072444496
0.950806154	0.054483692
0.934697125	0.044818275
0.957139958	0.058283975
0.971009596	0.066605758
0.979583475	0.071750085
0.947704504	0.052622702
0.964966992	0.062980195
0.955346895	0.057208137
0.958940516	0.05936431
0.986443433	0.07586606
0.944970297	0.050982178
0.962537397	0.061522438
0.964676932	0.062806159
0.970857863	0.066514718
0.960979832	0.060587899
0.963080505	0.061848303
0.956083514	0.057650109
0.962691269	0.061614762
0.956568077	0.057940846
0.966215719	0.063729431
0.956303897	0.057782338
0.963771004	0.062262602
0.959707372	0.059824423
0.971260503	0.066756302
0.959486063	0.059691638
0.942269675	0.049361805
0.972619215	0.067571529
0.950942677	0.054565606
0.953462337	0.056077402
0.954043387	0.056426032
0.973744381	0.068246629
0.938643258	0.047185955
0.991377485	0.078826491
0.970560568	0.066336341
0.962232389	0.061339433
0.95945106	0.059670636
0.962855541	0.061713324
0.965211224	0.063126735
0.966452156	0.063871294
0.965556045	0.063333627
0.960895807	0.060537484
0.958026616	0.058815969
0.958487267	0.05909236
0.958050917	0.05883055
0.971337701	0.066802621
0.965935567	0.06356134
0.930596114	0.042357668
0.966559008	0.063935405
0.961947362	0.061168417
0.959812912	0.059887747
0.956114815	0.057668889
0.971241127	0.066744676
0.969475265	0.065685159
0.952271223	0.055362734
0.964070523	0.062442314
0.950283433	0.05417006
0.946203818	0.051722291
0.953732828	0.056239697
0.968623935	0.065174361
0.96953125	0.06571875
0.965130854	0.063078513
0.967250958	0.064350575
0.965161783	0.06309707
0.953585184	0.05615111
0.964319225	0.062591535
0.968004095	0.064802457
0.967542913	0.064525748
0.971889134	0.06713348
0.967083038	0.064249823
0.963514482	0.062108689
0.970701502	0.066420901
0.959734787	0.059840872
0.951181253	0.054708752
0.95836933	0.059021598
[truncated: 3,001 more rows]
