# Supplementary material for: Diffusion-based deep learning method for augmenting ultrastructural imaging and volume electron microscopy
Source: Nat Commun. 2024 Jun 1;15:4677. doi: 10.1038/s41467-024-49125-z (PMC11144272; doi:10.1038/s41467-024-49125-z)
Supplement: Supplementary file 21 — Source Data [file 41467_2024_49125_MOESM21_ESM.zip › source data/figure1c.csv]

Model	Resolution Ratio	LPIPS	FSIM
CARE	0.708041958	0.490928531	0.750039567
CARE	0.755266532	0.505366206	0.77099197
CARE	0.836892837	0.493296742	0.792308926
CARE	0.724051088	0.516526461	0.780654198
CARE	0.655817738	0.540612102	0.734789688
CARE	0.713212164	0.56958437	0.727196946
CARE	0.7219786	0.499766618	0.749299582
CARE	0.704249783	0.567903757	0.747531454
CARE	0.870539884	0.480539858	0.765507337
CARE	0.654693878	0.511992097	0.778338341
CARE	0.793035714	0.558040619	0.783234033
CARE	0.668821482	0.5359689	0.764454712
CARE	0.751951431	0.532771289	0.762665356
CARE	0.657632653	0.536554039	0.739745052
CARE	0.724442045	0.502477586	0.750655673
CARE	1.034141514	0.511388183	0.739586138
CARE	0.600680574	0.454757243	0.780744165
CARE	0.65935505	0.473689914	0.775561356
CARE	0.699009569	0.54613024	0.775178199
CARE	0.936702991	0.548758447	0.762994847
CARE	0.833097094	0.540306091	0.773849538
CARE	0.809821429	0.551853776	0.757890016
CARE	0.948460821	0.518378258	0.766187908
CARE	0.702797203	0.549602568	0.746195709
CARE	0.860878244	0.467432857	0.78331882
CARE	1.003613587	0.539016724	0.751995426
CARE	0.727428474	0.569655716	0.742977706
CARE	0.710864589	0.47811535	0.7942826
CARE	0.708283107	0.556924522	0.77179847
CARE	0.718305027	0.554625988	0.770990632
CARE	0.663213287	0.52767235	0.780841713
CARE	0.880524052	0.524084091	0.792513133
CARE	0.679662447	0.538058639	0.784267485
CARE	0.657142857	0.576776087	0.729101664
CARE	0.781183558	0.55234164	0.728940359
CARE	0.677231995	0.509274781	0.788957583
CARE	0.703722765	0.511895716	0.7830672
CARE	0.704065608	0.530579507	0.783409247
CARE	0.630366656	0.474287719	0.793809997
CARE	0.701611535	0.512290418	0.789538706
CARE	0.728321615	0.523525476	0.786204517
CARE	0.717965988	0.518700957	0.783378051
CARE	0.638779061	0.533953369	0.800760756
CARE	0.688122727	0.452607423	0.778467571
CARE	0.63419263	0.519388139	0.767809512
CARE	0.626595745	0.515055835	0.787899728
CARE	0.759820985	0.516245067	0.767518496
CARE	0.992837738	0.53559196	0.740139348
CARE	0.704291696	0.495167762	0.752018539
CARE	0.816333873	0.516696215	0.779099742
CARE	0.768659558	0.449019134	0.77419507
CARE	0.722887502	0.486332923	0.770780583
CARE	0.715265306	0.54371053	0.772711667
CARE	0.658723813	0.518736839	0.756059169
CARE	0.995058068	0.521901011	0.724843756
CARE	0.738779996	0.564996004	0.716462168
CARE	0.771745364	0.509941578	0.750057042
CARE	0.616815247	0.515827715	0.759628319
CARE	0.74758553	0.485501856	0.765959676
CARE	0.730527073	0.52546221	0.75881276
CARE	0.708399088	0.517599344	0.761371499
CARE	0.794531405	0.541403294	0.744330242
CARE	0.723423104	0.543546617	0.758914
CARE	0.636564922	0.473253667	0.778764972
CARE	0.727240079	0.378649205	0.804423394
CARE	0.706356005	0.406830072	0.80887812
CARE	0.745580064	0.323647946	0.848239904
CARE	0.694204898	0.350292504	0.845592894
CARE	0.683630195	0.455446512	0.801746234
CARE	0.694520082	0.490327477	0.7877415
CARE	0.742156509	0.413315624	0.823549595
CARE	0.714914598	0.490236551	0.805904806
CARE	0.8171138	0.377309114	0.834258913
CARE	0.706110231	0.355230749	0.841987437
CARE	0.801046176	0.469441324	0.84807394
CARE	0.714285714	0.406877428	0.840592627
CARE	0.850166699	0.395272374	0.843412232
CARE	0.690080521	0.436726004	0.835616799
CARE	0.831096428	0.413167298	0.826319536
CARE	0.749506903	0.406877041	0.797693558
CARE	0.804757185	0.341167301	0.869195186
CARE	0.690080521	0.337467402	0.848730711
CARE	0.733227681	0.429131299	0.827053896
CARE	0.961904762	0.441289544	0.828123631
CARE	0.805550797	0.420805156	0.837679239
CARE	0.837643147	0.421184361	0.828381361
CARE	0.768954434	0.417066306	0.852656349
CARE	0.725108225	0.414108634	0.841772628
CARE	0.787331143	0.357477248	0.840124268
CARE	0.748069671	0.423904598	0.816227813
CARE	0.761341223	0.450591266	0.802253115
CARE	0.758977251	0.359796315	0.85295918
CARE	0.671510204	0.475016773	0.852015451
CARE	0.731737155	0.451360524	0.830391351
CARE	0.679070551	0.426374286	0.847708155
CARE	0.807423346	0.419765174	0.855304242
CARE	0.703774904	0.412843049	0.832496688
CARE	0.708751541	0.46118623	0.80030069
CARE	0.804855787	0.438453227	0.782648388
CARE	0.703863401	0.391837329	0.860324575
CARE	0.7325	0.412148803	0.863426081
CARE	0.681587838	0.412706822	0.852688128
CARE	0.769363167	0.38799271	0.880349354
CARE	0.732164985	0.421155691	0.839753966
CARE	0.711392851	0.423472166	0.854283432
CARE	1.028957529	0.40212065	0.860721875
CARE	1	0.424690664	0.867361182
CARE	0.755775578	0.378195971	0.853537134
CARE	0.693171997	0.398418367	0.846150015
CARE	0.715177797	0.386644423	0.863052861
CARE	0.80111849	0.392845035	0.839297036
CARE	0.742519394	0.450011194	0.807472646
CARE	0.8167105	0.403808296	0.838849958
CARE	0.766554054	0.402698964	0.846218071
CARE	0.708121382	0.365519166	0.860848401
CARE	0.765357143	0.367367476	0.835944212
CARE	0.805478948	0.428646088	0.856413182
CARE	0.735535714	0.405530214	0.840793076
CARE	0.712869534	0.40960449	0.802617446
CARE	0.741496599	0.431764543	0.802806846
CARE	0.692928253	0.389688909	0.829024841
CARE	0.957528036	0.421530455	0.826353809
CARE	0.798147501	0.418351144	0.824179244
CARE	0.741328952	0.405301392	0.825294038
CARE	0.711392851	0.40557909	0.838119336
CARE	0.705861644	0.436158508	0.821983391
CARE	0.741420011	0.405911833	0.844051783
CARE	0.660702561	0.339950025	0.85228165
CARE	0.702515178	0.330591708	0.848195017
CARE	0.758043758	0.361975431	0.829334939
CARE	0.831705485	0.278681248	0.874637554
CARE	0.772552783	0.293720394	0.876680028
CARE	0.752146323	0.409786195	0.834358404
CARE	0.921426959	0.401564121	0.807001146
CARE	0.761658031	0.341349274	0.857774391
CARE	0.783330118	0.425357372	0.841769074
CARE	0.89460549	0.328025162	0.87140322
CARE	0.749953245	0.302608132	0.871647274
CARE	0.838399094	0.415666252	0.869457424
CARE	0.738740388	0.369209826	0.869249062
CARE	0.865615016	0.365197241	0.869437036
CARE	0.808835341	0.377159238	0.861571343
CARE	0.76550019	0.378573209	0.863750121
CARE	0.822834646	0.370810837	0.822916792
CARE	0.916685482	0.323868275	0.899550098
CARE	0.737458806	0.305748343	0.878861533
CARE	0.792689891	0.389307827	0.853955273
CARE	0.754012691	0.404702306	0.86168219
CARE	1.055206463	0.385457397	0.857045465
CARE	0.856144988	0.382499933	0.859325212
CARE	0.787720318	0.404070944	0.879840332
CARE	0.75978076	0.394218266	0.86379664
CARE	0.836988162	0.317701906	0.870765908
CARE	0.779128483	0.378528357	0.845367654
CARE	0.812009945	0.395050526	0.823073795
CARE	0.798615232	0.336530209	0.881040277
CARE	0.777357777	0.427317858	0.872725415
CARE	0.81174874	0.40113008	0.855433653
CARE	0.781892206	0.390212297	0.877245832
CARE	0.850103832	0.38502568	0.87755035
CARE	0.753132598	0.348050833	0.87012832
CARE	0.788751715	0.391049623	0.844315081
CARE	0.864001568	0.384781659	0.823146836
CARE	0.792119565	0.348774225	0.883767191
CARE	0.794499322	0.370652318	0.87983572
CARE	0.754628764	0.348529875	0.883293097
CARE	0.759486502	0.336776704	0.907618688
CARE	0.786610879	0.371927381	0.866781619
CARE	0.750510868	0.371006727	0.886840235
CARE	0.795819336	0.364522576	0.882754343
CARE	0.746304508	0.363817513	0.890491711
CARE	0.843544009	0.337036878	0.891925824
CARE	0.757032282	0.350154817	0.870097178
CARE	0.791362764	0.338395298	0.89522425
CARE	0.903073286	0.334179521	0.880342092
CARE	0.7727797	0.380355567	0.839473675
CARE	0.786786202	0.367840976	0.866651879
CARE	0.902904895	0.35527432	0.879657263
CARE	0.795311269	0.329270452	0.884054006
CARE	0.79311621	0.336789727	0.869297304
CARE	0.809497413	0.373894095	0.879052032
CARE	0.798565335	0.368479609	0.871723286
CARE	0.789143641	0.360479534	0.843742861
CARE	0.778120779	0.388553411	0.827651074
CARE	0.74703923	0.347934365	0.859189806
CARE	0.778014734	0.377785683	0.857564359
CARE	0.881149913	0.366475701	0.850666876
CARE	0.735555153	0.354426473	0.861269057
CARE	0.755563868	0.356550097	0.87068032
CARE	0.777433114	0.386758387	0.847601122
CARE	0.784890427	0.360275179	0.875933091
CARE	0.752758556	0.30386126	0.879876606
CARE	0.721667855	0.333491087	0.87007308
CARE	0.771086591	0.307317972	0.882293476
CARE	0.826427772	0.267319143	0.906284618
CARE	0.786286384	0.288439989	0.904961657
CARE	0.807453416	0.392895848	0.873850507
CARE	0.799725652	0.385766208	0.836429789
CARE	0.77704361	0.344063103	0.880311458
CARE	0.78046905	0.420744568	0.86464277
CARE	0.880740881	0.319885045	0.892620735
CARE	0.783815481	0.306341022	0.895042632
CARE	0.861995342	0.4013381	0.886042433
CARE	0.745289989	0.408197969	0.853081942
CARE	0.840442032	0.355670124	0.897045392
CARE	0.78016657	0.372452855	0.877910809
CARE	0.759864074	0.362016976	0.881377759
CARE	0.921719956	0.342183471	0.868377077
CARE	0.772156714	0.312193483	0.904226559
CARE	0.760430432	0.303506792	0.892037349
CARE	0.799232246	0.379706949	0.877334265
CARE	0.758827949	0.380205274	0.888696983
CARE	1.000212721	0.36299631	0.897995716
CARE	0.871780085	0.385357618	0.878119769
CARE	0.788483908	0.393535227	0.889917241
CARE	0.791962175	0.369821727	0.883792243
CARE	0.814234472	0.309833199	0.889609311
CARE	1.028641975	0.376472414	0.872696388
CARE	0.801585803	0.405604482	0.840297641
CARE	0.852947391	0.321518362	0.89992118
CARE	0.755510654	0.420331895	0.887361363
CARE	0.796310384	0.399150282	0.887458905
CARE	0.761374363	0.374563783	0.892526022
CARE	0.87098646	0.377704859	0.89719355
CARE	0.77293666	0.352358311	0.884285359
CARE	0.800835655	0.390285254	0.858851741
CARE	0.861301035	0.362205625	0.864571077
CARE	0.833537582	0.342050791	0.900246666
CARE	0.801328384	0.352296948	0.900664957
CARE	0.783190994	0.351601422	0.906843756
CARE	0.77995347	0.327143043	0.919464005
CARE	0.982656213	0.361710787	0.889694291
CARE	0.795902285	0.354434192	0.90547978
CARE	0.810954736	0.357021272	0.897683853
CARE	0.762507079	0.36600703	0.908343322
CARE	0.864494337	0.33128199	0.900500793
CARE	0.76337331	0.337562472	0.897145247
CARE	0.79934083	0.329187572	0.911072734
CARE	0.903073286	0.323832095	0.895065625
CARE	0.758920143	0.37999624	0.866326659
CARE	0.778892533	0.361759692	0.885282074
CARE	0.863065804	0.354564697	0.893124554
CARE	0.776047674	0.328505933	0.899007204
CARE	0.837763878	0.328524232	0.887414725
CARE	0.827071928	0.360587925	0.904028635
CARE	0.814836795	0.354659021	0.894511415
CARE	0.761103761	0.353603154	0.864910368
CARE	0.787849189	0.385332257	0.853908415
CARE	0.774856046	0.326479316	0.887173965
CARE	0.790583136	0.363531888	0.877367259
CARE	0.862186143	0.351920515	0.86305446
CARE	0.820238336	0.354861766	0.872683998
CARE	0.761545712	0.356310576	0.89577666
CARE	0.749953245	0.38082391	0.873338374
CARE	0.812375647	0.361973524	0.889799329
CARE	0.772552783	0.309982181	0.89165155
CARE	0.805809789	0.259524107	0.914301964
CARE	0.862552301	0.244001299	0.926795021
CARE	0.903673469	0.223106802	0.939296658
CARE	0.842050209	0.23302947	0.950986728
CARE	0.906840684	0.301771194	0.927816343
CARE	0.899889746	0.290727168	0.900636431
CARE	0.881937004	0.267237484	0.925983862
CARE	0.954844779	0.330877155	0.907359544
CARE	0.933680625	0.260051131	0.929156413
CARE	0.838912134	0.237898588	0.933139115
CARE	0.989307195	0.303534746	0.925399361
CARE	0.851625158	0.291369647	0.933745761
CARE	0.965693918	0.275030494	0.927441826
CARE	0.888202867	0.297521323	0.922159017
CARE	0.88151555	0.292585254	0.924267012
CARE	0.92641844	0.275687844	0.909913768
CARE	0.879168471	0.243093729	0.942872533
CARE	0.932191622	0.22896786	0.944384987
CARE	0.91195795	0.29548642	0.922260403
CARE	0.890848953	0.303406656	0.933905705
CARE	1.070582878	0.295046151	0.932260062
CARE	1	0.309022903	0.919867263
CARE	0.912906846	0.325221837	0.928854167
CARE	0.895522388	0.302094311	0.922288693
CARE	0.933954093	0.242319852	0.922224896
CARE	0.854564103	0.295943886	0.91396641
CARE	0.919445647	0.310395807	0.902003279
CARE	0.914175725	0.262719393	0.935296069
CARE	0.900788436	0.327178836	0.931919536
CARE	0.923263506	0.321746886	0.923373595
CARE	0.878266551	0.300569117	0.928823385
CARE	0.980618467	0.291975021	0.931382325
CARE	0.872022521	0.274012774	0.924859022
CARE	0.865777587	0.309408247	0.909117843
CARE	1.047268409	0.292795062	0.916251073
CARE	0.90447695	0.272901535	0.940584122
CARE	0.893292683	0.291075915	0.93697119
CARE	0.873754872	0.273036271	0.935812424
CARE	0.89162234	0.274057418	0.945247543
CARE	0.968164794	0.289892912	0.92778326
CARE	0.886353664	0.281522989	0.937676388
CARE	0.997426901	0.290180564	0.936812133
CARE	0.889647577	0.298839718	0.937315866
CARE	1.002534562	0.267678797	0.940435217
CARE	0.900112233	0.251374543	0.939581997
CARE	0.909151047	0.264312685	0.943582182
CARE	1.005704256	0.26699698	0.931206818
CARE	0.909090909	0.286723554	0.911108133
CARE	0.967641419	0.278823465	0.931002546
CARE	0.963686558	0.277445018	0.934404481
CARE	0.852047277	0.262904376	0.937259383
CARE	0.954778347	0.257607162	0.93400974
CARE	0.961167179	0.28367582	0.945871652
CARE	0.903685827	0.282873183	0.938125355
CARE	0.923623853	0.282625169	0.92089724
CARE	0.898418356	0.312177777	0.907629613
CARE	0.884143671	0.260524154	0.931449269
CARE	0.868990905	0.277101874	0.924322206
CARE	1.00021901	0.264429569	0.920196579
CARE	0.911560045	0.282031715	0.925353815
CARE	0.869004087	0.279197663	0.936373685
CARE	0.884233738	0.312330961	0.920580652
CARE	0.919801757	0.280818611	0.932575036
CARE	0.901253918	0.240942195	0.93296614
CARE	0.685116436	0.570726097	0.758161613
CARE	0.696629213	0.549556255	0.740919683
CARE	0.847325264	0.576161861	0.718208365
CARE	0.990857425	0.565545917	0.755743181
CARE	0.745414119	0.504887342	0.756512413
CARE	0.691917484	0.49342823	0.757957727
CARE	0.693301188	0.584117651	0.776200358
CARE	0.725628504	0.512381852	0.755715758
CARE	0.714335664	0.569422305	0.73430269
CARE	0.648458713	0.541392088	0.748235137
CARE	1.004456549	0.548953414	0.74867755
CARE	0.682606499	0.531129718	0.770421424
CARE	0.828955406	0.497267902	0.781901451
CARE	0.843913681	0.496291369	0.78081742
CARE	0.783167738	0.553571999	0.776772401
CARE	0.75427712	0.55726558	0.750329047
CARE	0.753167946	0.565275967	0.757027502
CARE	0.758788534	0.557448208	0.726376906
CARE	0.692320342	0.555566132	0.745040474
CARE	1.001641266	0.563529193	0.729556838
CARE	0.735	0.579078555	0.76821596
CARE	0.745414119	0.52893889	0.761528363
CARE	0.705824767	0.532947898	0.803202251
CARE	0.706282115	0.559102535	0.727931911
CARE	0.89900111	0.522470415	0.773347225
CARE	0.71172927	0.547243357	0.743453216
CARE	0.693469042	0.561991811	0.729675857
CARE	0.689492326	0.534694135	0.755965964
CARE	0.612088408	0.52731818	0.75736052
CARE	0.723817427	0.540433288	0.776048764
CARE	0.783467319	0.545725942	0.759107245
CARE	0.689140504	0.557103455	0.742939593
CARE	0.691102041	0.539359391	0.754920221
CARE	0.732827004	0.563310027	0.75317719
CARE	0.732960503	0.568607569	0.72564537
CARE	0.672965357	0.560513854	0.771503224
CARE	0.732152638	0.526963651	0.773795412
CARE	0.693698095	0.530770004	0.746685843
CARE	0.721333558	0.539850891	0.76462398
CARE	0.801432551	0.582602143	0.729330521
CARE	0.730460572	0.558640718	0.733552375
CARE	0.63703938	0.54224509	0.75698451
CARE	0.8783319	0.548440993	0.748067859
CARE	0.623603245	0.510508299	0.76118022
CARE	0.747676661	0.557333708	0.775640849
CARE	0.874836459	0.531460404	0.767315191
CARE	0.625116713	0.524067521	0.776301263
CARE	0.877278015	0.58257544	0.72753229
CARE	0.690937125	0.547632933	0.776880652
CARE	1.091267884	0.574977577	0.819367912
CARE	0.755072199	0.57313776	0.795718718
CARE	0.837507169	0.557481945	0.773182734
CARE	0.818146568	0.545066833	0.763362819
CARE	0.918912746	0.512241542	0.767754331
CARE	0.703138699	0.506742835	0.763950611
CARE	1.001979218	0.52320987	0.736454946
CARE	0.702479339	0.49362123	0.81474293
CARE	0.805294118	0.506906807	0.786884422
CARE	0.88433589	0.48307234	0.80028683
CARE	0.718204082	0.542030513	0.769241582
CARE	0.707848101	0.554632425	0.746399774
CARE	0.712792346	0.560654283	0.742720647
CARE	0.701849267	0.548995137	0.752528038
CARE	0.804391218	0.580794096	0.761349324
CARE	0.792349727	0.417863846	0.831854659
CARE	0.978630403	0.422223568	0.82106967
CARE	0.782828283	0.467973948	0.790020156
CARE	0.736590742	0.451759666	0.792203161
CARE	0.864232009	0.362031281	0.835418657
CARE	1.012871287	0.402957439	0.794814177
CARE	0.752382732	0.458562672	0.820213497
CARE	0.757409855	0.397434592	0.822992139
CARE	0.797891037	0.459385425	0.798505672
CARE	0.873306087	0.415967047	0.821372544
CARE	0.758176042	0.421359897	0.821407127
CARE	0.758182158	0.402086139	0.833124157
CARE	0.988586693	0.364498436	0.838604142
CARE	0.959504526	0.373972207	0.836212504
CARE	0.725108225	0.420787036	0.833519759
CARE	0.725628504	0.41165787	0.828163055
CARE	0.756679218	0.46127063	0.829583367
CARE	0.759199134	0.450987726	0.773857289
CARE	0.773328435	0.45907557	0.810503193
CARE	1.046289493	0.433785886	0.796841621
CARE	0.787148594	0.467191815	0.838883402
CARE	0.776341181	0.382451504	0.852239868
CARE	0.761485654	0.425153613	0.866231419
CARE	0.814878562	0.446312398	0.801775522
CARE	0.742166025	0.437125206	0.843828738
CARE	0.908412483	0.466917872	0.798106363
CARE	0.700359774	0.446534216	0.795283911
CARE	0.771757599	0.44430089	0.808072343
CARE	0.764650639	0.395606011	0.827056816
CARE	0.955102935	0.388749927	0.820398629
CARE	0.803837188	0.4208588	0.825877538
CARE	0.71109931	0.426950514	0.793304718
CARE	0.745115297	0.40778935	0.84609674
CARE	0.80452103	0.440451503	0.820725825
CARE	0.748928571	0.483776659	0.788929408
CARE	0.820533549	0.451852143	0.819798122
CARE	0.777433114	0.38371402	0.853816645
CARE	0.788304959	0.437180698	0.821105398
CARE	0.777919012	0.410882622	0.835967028
CARE	0.728522337	0.496562272	0.781264167
CARE	0.790447423	0.41662237	0.79694868
CARE	0.787795815	0.417014569	0.829610755
CARE	0.78141136	0.424589932	0.818997315
CARE	0.767665348	0.40318197	0.843413682
CARE	0.783247612	0.450008392	0.841408248
CARE	0.78976378	0.432464033	0.845149642
CARE	0.754366197	0.402775377	0.853102181
CARE	0.831190301	0.447766274	0.799780158
CARE	0.807730823	0.439064741	0.838107693
CARE	1.088582677	0.538931608	0.81214863
CARE	0.821925985	0.477460921	0.844426494
CARE	0.785547786	0.448850006	0.828236562
CARE	0.779460658	0.427029908	0.836958853
CARE	0.725649351	0.39626798	0.839537177
CARE	0.725266775	0.406867623	0.824093829
CARE	0.723214286	0.416503876	0.805998467
CARE	0.787483456	0.389113545	0.846966492
CARE	0.883415788	0.413248211	0.830772825
CARE	0.792367517	0.377806604	0.869929615
CARE	0.808045555	0.420946449	0.846827072
CARE	0.752017214	0.433735609	0.821645514
CARE	0.712161445	0.459498763	0.826954971
CARE	0.739658025	0.43759644	0.821863889
CARE	0.722610723	0.456158698	0.818093779
CARE	0.779270633	0.367435724	0.869016482
CARE	0.787263137	0.397236705	0.853537772
CARE	0.8414114	0.407965481	0.823141727
CARE	0.765705557	0.428501755	0.818711434
CARE	0.759486502	0.34693563	0.871344324
CARE	0.992481203	0.401902854	0.826098232
CARE	0.722930508	0.410329014	0.844506037
CARE	0.757409855	0.355463326	0.849692433
CARE	0.832009774	0.419620872	0.81381691
CARE	0.793588741	0.382185012	0.851107805
CARE	0.765905229	0.397568256	0.858838084
CARE	0.791951553	0.390391618	0.856473827
CARE	0.747795738	0.35920307	0.864786745
CARE	0.753319618	0.349019051	0.869686974
CARE	0.742793792	0.375828803	0.861253143
CARE	0.749766399	0.386891633	0.8547433
CARE	0.811226451	0.410220057	0.851232637
CARE	0.936373749	0.379787743	0.809358982
CARE	0.799468287	0.425464094	0.834301073
CARE	0.829192547	0.424070776	0.831556207
CARE	0.790019194	0.436120003	0.854520503
CARE	0.744448557	0.372532636	0.869643171
CARE	0.838697169	0.378132761	0.890924139
CARE	0.826095386	0.403547347	0.837459223
CARE	0.791634089	0.424413919	0.872395616
CARE	0.794658754	0.44658792	0.825394934
CARE	0.82635941	0.410428137	0.825097389
CARE	0.792555254	0.420704812	0.83603626
CARE	0.774985722	0.375078082	0.863824504
CARE	0.859988168	0.378362089	0.850518215
CARE	0.869135324	0.362533063	0.855124497
CARE	0.779697205	0.38119331	0.828042947
CARE	0.8000378	0.388639629	0.871680532
CARE	1.07795432	0.391191661	0.855435718
CARE	0.813105855	0.427108586	0.821547954
CARE	0.799842396	0.401475579	0.853898232
CARE	0.755890669	0.378765881	0.885761425
CARE	0.91416309	0.407502711	0.851912336
CARE	0.843307087	0.356926143	0.866798028
CARE	0.873373807	0.449221194	0.81164968
CARE	0.803646833	0.359178156	0.83575024
CARE	0.807052695	0.382789314	0.860541931
CARE	0.796335997	0.393214762	0.854275497
CARE	0.752771619	0.377883434	0.867953559
CARE	0.787878788	0.416938007	0.875196345
CARE	0.786204194	0.39688158	0.87863617
CARE	0.763978699	0.380650014	0.890346403
CARE	0.831190301	0.431819946	0.835024391
CARE	0.787849189	0.403907299	0.858187358
CARE	0.84605087	0.526372552	0.816409273
CARE	0.807940544	0.480878741	0.850041691
CARE	0.836547642	0.407291591	0.861650561
CARE	0.789227604	0.389015436	0.865701032
CARE	0.759486502	0.349698603	0.875924573
CARE	0.757032282	0.372920632	0.850448467
CARE	0.764583727	0.373937935	0.842131194
CARE	0.795302654	0.346711397	0.877374446
CARE	0.762957459	0.375641823	0.856826358
CARE	0.855831217	0.352069855	0.888790868
CARE	0.852849942	0.390251189	0.874614816
CARE	0.791768926	0.382634491	0.855107814
CARE	0.785895683	0.420017034	0.853815102
CARE	0.77995347	0.403453559	0.849063341
CARE	0.848778433	0.421092033	0.839902562
CARE	0.793123657	0.371598452	0.872589519
CARE	0.774702038	0.375253111	0.884414646
CARE	0.834294502	0.426676035	0.827427859
CARE	0.777433114	0.415458918	0.852143779
CARE	0.785895683	0.346087515	0.887268875
CARE	0.778242678	0.378626615	0.838290075
CARE	0.739529758	0.386601865	0.870836567
CARE	0.793669634	0.345290661	0.869300446
CARE	0.792167507	0.43500784	0.835974083
CARE	0.800631039	0.375133246	0.871522113
CARE	0.786545173	0.397805631	0.874107912
CARE	0.771749476	0.368493438	0.879564272
CARE	0.782583622	0.34910053	0.885192356
CARE	0.77431757	0.334335178	0.889805299
CARE	0.751823452	0.358566225	0.889759029
CARE	0.758268758	0.388851911	0.866695076
CARE	0.824379762	0.417204797	0.865917995
CARE	0.837445285	0.392826349	0.8302019
CARE	0.817158385	0.418933213	0.855842834
CARE	0.807408807	0.426115036	0.847048342
CARE	1.02133995	0.444388002	0.878068236
CARE	0.768187894	0.378167272	0.888743819
CARE	0.837884951	0.378578246	0.909523352
CARE	0.810384176	0.387855053	0.849547241
CARE	0.785188057	0.420634121	0.886056469
CARE	0.804848728	0.416855037	0.852931088
CARE	0.792555254	0.398988903	0.84639761
CARE	0.770593779	0.430590212	0.859873549
CARE	0.753330866	0.378102303	0.8865924
CARE	0.862710188	0.375323772	0.873938481
CARE	0.860460653	0.363701135	0.874946829
CARE	0.742239468	0.370998383	0.841630505
CARE	0.821622671	0.374853969	0.886526671
CARE	0.970930233	0.379702508	0.8716602
CARE	0.797641689	0.406068265	0.847833708
CARE	0.767630932	0.393927723	0.86597857
CARE	0.744937767	0.369502902	0.896408004
CARE	0.81019399	0.407580972	0.865297904
CARE	0.799552072	0.356124431	0.875725781
CARE	0.760430432	0.455293953	0.831303925
CARE	0.989133003	0.348397434	0.861851665
CARE	0.766070749	0.399157047	0.876398058
CARE	0.771380026	0.393782467	0.878394392
CARE	0.76998677	0.36293155	0.891319872
CARE	0.803770028	0.404737294	0.891464791
CARE	0.791165451	0.395001531	0.895762734
CARE	0.784723579	0.371937364	0.90033673
CARE	0.860593382	0.395691872	0.856448242
CARE	0.787849189	0.402312934	0.877235429
CARE	0.886217949	0.463371933	0.855522037
CARE	0.792898273	0.456333369	0.878705601
CARE	0.804739162	0.409512997	0.877714249
CARE	0.952811018	0.372989655	0.886154344
CARE	0.799324459	0.343831509	0.88727018
CARE	0.783356124	0.380710363	0.867174441
CARE	0.764583727	0.368762314	0.866415252
CARE	0.786294129	0.336224616	0.901718036
CARE	0.771412472	0.382529289	0.866233249
CARE	0.855831217	0.343078554	0.907634757
CARE	0.796775946	0.380151778	0.89748908
CARE	0.784365065	0.379605711	0.876313057
CARE	0.76034776	0.409604251	0.873177004
CARE	0.785895683	0.38804239	0.86652035
CARE	0.787724785	0.41055423	0.850817241
CARE	0.879168471	0.296210438	0.923723947
CARE	0.997524752	0.290710092	0.919750909
CARE	0.986587861	0.316954702	0.891858099
CARE	0.919724771	0.320343852	0.913130719
CARE	0.862009856	0.280115277	0.931214291
CARE	0.892670157	0.254069924	0.92064776
CARE	0.88173456	0.29726395	0.918045596
CARE	0.889184397	0.276885271	0.927204624
CARE	0.928847465	0.329787731	0.889307153
CARE	0.909090909	0.303616524	0.919932951
CARE	0.908419167	0.303854018	0.921371946
CARE	0.903096458	0.281859756	0.921848231
CARE	0.919376694	0.271535635	0.922144296
CARE	0.863081208	0.28026998	0.931686658
CARE	1.00049776	0.270911038	0.925268996
CARE	0.921239954	0.302183747	0.92204462
CARE	0.940075741	0.336892545	0.911567393
CARE	0.937625306	0.319798499	0.885041363
CARE	0.928335171	0.323493421	0.910154669
CARE	0.940969163	0.303026497	0.898320252
CARE	0.926192619	0.344489634	0.907627603
CARE	0.89162234	0.289404392	0.922876738
CARE	0.931324004	0.302860409	0.941203309
CARE	0.922693807	0.297241747	0.908829921
CARE	0.877003032	0.335704058	0.92703614
CARE	0.890292553	0.337737054	0.902805477
CARE	0.890243902	0.309965074	0.904993958
CARE	0.879328888	0.319601089	0.909341404
CARE	0.880978143	0.294074237	0.922727151
CARE	0.960572687	0.287085265	0.920999215
CARE	0.970766566	0.294110417	0.917016146
CARE	0.864800861	0.294795662	0.902808687
CARE	0.952520252	0.300579309	0.929989787
CARE	0.952610794	0.304540396	0.914999649
CARE	0.890824129	0.329478294	0.900423528
CARE	0.879168471	0.316039324	0.916253065
CARE	0.87325784	0.291761965	0.927168212
CARE	0.944148936	0.315430522	0.917772972
CARE	0.917934433	0.28276974	0.925339219
CARE	0.88372093	0.342965364	0.892103591
CARE	1.01355604	0.282153487	0.913809702
CARE	0.872239065	0.318429887	0.922932907
CARE	0.914912674	0.307617933	0.917722922
CARE	0.876317488	0.303305387	0.926505014
CARE	0.923343439	0.324121535	0.926360145
CARE	0.902790279	0.320757657	0.928589673
CARE	0.879763469	0.292592406	0.933782607
CARE	0.979861412	0.313470691	0.902610063
CARE	0.905274972	0.331876278	0.913502741
CARE	0.970601141	0.370152354	0.892284374
CARE	0.939077063	0.370497286	0.912168663
CARE	0.961167179	0.322972029	0.919982618
CARE	0.890671169	0.291968316	0.922751736
CARE	0.854502974	0.280410767	0.929166175
CARE	0.894689871	0.296026796	0.917883289
CARE	0.893054024	0.291297197	0.907097245
CARE	1.032729978	0.268568784	0.935445284
CARE	1.02240478	0.269002855	0.923440834
CARE	0.980967309	0.26548332	0.945004858
CARE	0.970011025	0.293239802	0.934685163
CARE	0.934283805	0.282191247	0.918075593
CARE	0.89162234	0.30276826	0.914524549
CARE	1.000746269	0.303216577	0.914965959
CARE	0.990902385	0.317760319	0.897035516
CARE	0.805077969	0.516523659	0.764341686
CARE	0.718066158	0.511408806	0.796591598
CARE	0.761204996	0.522561967	0.759181858
CARE	0.725	0.498894155	0.775346058
CARE	0.639443705	0.484973729	0.798316653
CARE	0.596242048	0.508390129	0.785519612
CARE	0.676408163	0.540075123	0.758392628
CARE	0.99901088	0.559120655	0.715085251
CARE	0.732841455	0.54526037	0.774978963
CARE	0.652611404	0.506589532	0.786382173
CARE	0.791689153	0.505755007	0.760414754
CARE	0.670857143	0.514895797	0.800367938
CARE	0.911672542	0.552209318	0.785619207
CARE	0.681433886	0.54624778	0.751839251
CARE	0.670697236	0.531594753	0.735000622
CARE	0.754980776	0.544405162	0.731477485
CARE	0.732438017	0.536229551	0.760006154
CARE	1.032082922	0.536335945	0.761738898
CARE	0.674294304	0.526946127	0.782307435
CARE	1.01037037	0.529056489	0.77235236
CARE	0.703843514	0.573998094	0.749064819
CARE	0.655020408	0.519473672	0.760145854
CARE	0.734298674	0.555591345	0.748437113
CARE	1.044015826	0.581014633	0.748959994
CARE	0.739713446	0.573958039	0.734216681
CARE	0.784726281	0.553962648	0.748152429
CARE	0.657684474	0.559614301	0.757808939
CARE	0.745319615	0.52527082	0.780559745
CARE	0.616868208	0.536091924	0.754232498
CARE	0.670649861	0.549236417	0.757765317
CARE	0.784606437	0.488639802	0.77081636
CARE	0.677974684	0.543129981	0.778718378
CARE	0.892304385	0.609565437	0.742881754
CARE	0.88151555	0.592475176	0.761252485
CARE	0.703716629	0.519086957	0.812481853
CARE	0.766825548	0.523876369	0.778360131
CARE	0.714960364	0.549221277	0.741866596
CARE	0.682247638	0.561015964	0.747442405
CARE	0.657203459	0.55558157	0.73533656
CARE	0.678670814	0.53306669	0.730792627
CARE	0.805008945	0.579757214	0.748313712
CARE	0.691726742	0.604379058	0.763368282
CARE	0.773747841	0.542983294	0.78544509
CARE	0.704016576	0.497911602	0.81391717
CARE	0.769611577	0.522006929	0.799582672
CARE	0.887709821	0.518608689	0.799785667
CARE	0.709164694	0.54535073	0.747230561
CARE	0.678987342	0.554385781	0.758459803
CARE	0.816670006	0.545678556	0.791973481
CARE	0.824585102	0.533223152	0.816539646
CARE	0.727468969	0.492794156	0.788377948
CARE	0.73905076	0.490888387	0.776095457
CARE	0.947008213	0.484291375	0.76183918
CARE	1.049590875	0.481824726	0.808639372
CARE	0.739713446	0.527605653	0.795810214
CARE	0.830540746	0.58512938	0.815666225
CARE	0.739455907	0.562623858	0.794001588
CARE	0.801905809	0.555380821	0.788931666
CARE	0.692347201	0.522412539	0.802297009
CARE	0.744896209	0.509972095	0.786042396
CARE	0.703949668	0.519657433	0.768533866
CARE	0.694722318	0.549301982	0.784765644
CARE	0.709860152	0.593756318	0.792764729
CARE	0.717279285	0.582683682	0.772238964
CARE	0.98749387	0.442183882	0.784858424
CARE	0.77755327	0.444451362	0.838071076
CARE	0.872972404	0.393011749	0.833076275
CARE	0.758736685	0.400871485	0.841356224
CARE	0.864054378	0.376949042	0.867856281
CARE	0.848957236	0.400933474	0.860731267
CARE	0.782140834	0.429069072	0.818866442
CARE	0.803820135	0.437281936	0.780332585
CARE	0.798168567	0.425316155	0.82372595
CARE	0.751241037	0.390250981	0.845736303
CARE	0.880023995	0.405669332	0.834407749
CARE	0.736776044	0.418620974	0.86356323
CARE	0.862037037	0.45311901	0.855508757
CARE	0.719257541	0.432012916	0.831063392
CARE	0.802216379	0.423304349	0.80803179
CARE	0.958296362	0.415667474	0.796118652
CARE	0.782129068	0.418254256	0.835356175
CARE	0.810779372	0.420909375	0.825922805
CARE	0.782667701	0.396427989	0.852564222
CARE	0.829683698	0.377240032	0.853033875
CARE	0.781035796	0.460431099	0.831498967
CARE	0.737635595	0.42328918	0.826749134
CARE	0.837445285	0.422468841	0.822598044
CARE	0.806186748	0.437839627	0.820053382
CARE	0.981716236	0.47364378	0.809318599
CARE	0.831715879	0.429786086	0.833612319
CARE	0.813881349	0.42048648	0.833792042
CARE	0.799240369	0.399603486	0.85000997
CARE	0.785421945	0.390156567	0.828723546
CARE	0.725261108	0.411827236	0.817363003
CARE	0.756307232	0.399703026	0.848219346
CARE	0.75126239	0.415844411	0.83097982
CARE	1.006791171	0.525578976	0.830225895
CARE	0.721714183	0.526211977	0.813645666
CARE	0.821217675	0.391200691	0.84584363
CARE	0.739474168	0.440680623	0.830362527
CARE	0.796954315	0.427801907	0.80102068
CARE	0.769202018	0.428127825	0.823503665
CARE	0.739897134	0.407754123	0.80360963
CARE	0.778591549	0.420287699	0.819741649
CARE	0.744622173	0.469338715	0.835442066
CARE	0.83247263	0.520935893	0.82581994
CARE	0.782456821	0.433740288	0.818005042
CARE	1.090617284	0.412478864	0.846074572
CARE	0.789298965	0.436932892	0.834926536
CARE	0.839905075	0.420805275	0.871126129
CARE	0.771097628	0.453939646	0.826543274
CARE	0.718392857	0.472189724	0.79976461
CARE	0.985255016	0.475039899	0.846671308
CARE	0.919517969	0.452659786	0.852708413
CARE	0.789227166	0.40243116	0.856898839
CARE	0.998267327	0.391581476	0.785250316
CARE	1.196688905	0.381984353	0.787619724
CARE	1.023205221	0.408715308	0.792060886
CARE	0.784837264	0.43099454	0.831141713
CARE	1.074913751	0.500926852	0.847250358
CARE	0.805809789	0.470997572	0.837955777
CARE	1.077832512	0.474949628	0.826989959
CARE	0.994344726	0.462706506	0.816131642
CARE	0.815552216	0.409495533	0.816930743
CARE	0.770319373	0.419540226	0.809321044
CARE	0.787795815	0.5056566	0.826624895
CARE	0.755605804	0.490391195	0.835586209
CARE	0.77133358	0.448782861	0.837494152
CARE	0.726370851	0.389539212	0.803958724
CARE	0.830162777	0.40805608	0.841482338
CARE	0.804347826	0.35418269	0.869529624
CARE	0.767340767	0.369267106	0.872544601
CARE	0.815933547	0.35462594	0.892740467
CARE	0.893966282	0.378032863	0.887367687
CARE	0.774827006	0.389094263	0.855579236
CARE	0.791691162	0.410259664	0.826043745
CARE	0.832391347	0.366407514	0.856028447
CARE	0.750551065	0.344723225	0.873462721
CARE	0.808412932	0.382236063	0.86436526
CARE	0.763328999	0.388503373	0.893071951
CARE	0.880128569	0.400022417	0.87133238
CARE	0.777541964	0.381498575	0.86055944
CARE	0.805089538	0.374757141	0.84775382
CARE	0.837533928	0.394975901	0.825318984
CARE	0.803096092	0.369395405	0.8671014
CARE	0.789503493	0.383057296	0.863512145
CARE	0.796095445	0.370451361	0.880967072
CARE	0.773388773	0.35169667	0.878730309
CARE	0.838511856	0.437778085	0.858725719
CARE	0.808544942	0.383107543	0.858161434
CARE	0.751607143	0.384449661	0.856321339
CARE	0.838863501	0.399780303	0.85277029
CARE	0.776963149	0.412437916	0.831878296
CARE	0.739897134	0.371697009	0.868768165
CARE	0.813881349	0.385783464	0.876871585
CARE	0.816518847	0.366991132	0.882529649
CARE	0.745743893	0.355449528	0.853987633
CARE	0.800351631	0.374196619	0.845304649
CARE	0.784606437	0.373384565	0.870206759
CARE	0.735444892	0.384366006	0.85479641
CARE	0.810900567	0.496249735	0.839258625
CARE	0.747724317	0.464683384	0.829050448
CARE	0.901430487	0.369210482	0.873579768
CARE	0.744263509	0.404800236	0.85576138
CARE	0.821830167	0.403561592	0.826210136
CARE	0.761658031	0.398386866	0.847273165
CARE	0.786872436	0.399943054	0.839989536
CARE	0.788512742	0.371035069	0.853768386
CARE	0.765450765	0.409862876	0.857216733
CARE	0.765286745	0.484342963	0.838494865
CARE	0.781698333	0.38924247	0.846719829
CARE	0.849096501	0.389135182	0.856009279
CARE	0.784397438	0.396455467	0.841846011
CARE	0.85014782	0.390129805	0.885148975
CARE	0.797641689	0.443469167	0.852422914
CARE	0.744448557	0.449373692	0.837910583
CARE	0.829298067	0.426825702	0.861753113
CARE	0.829225694	0.41597414	0.869770311
CARE	0.784024816	0.363522172	0.873281713
CARE	0.720178571	0.391906738	0.805269682
CARE	0.945713728	0.374082983	0.788985003
CARE	0.830162777	0.411051273	0.794388444
CARE	0.76895169	0.400540829	0.857590096
CARE	0.859338061	0.483758271	0.862514057
CARE	0.765450765	0.442870945	0.85171468
CARE	0.861417323	0.435274422	0.828201741
CARE	0.725121033	0.433895409	0.833171534
CARE	0.815552216	0.37961942	0.834840014
CARE	0.777156087	0.379861057	0.836766391
CARE	0.785032157	0.47844553	0.838942831
CARE	0.762647394	0.45646596	0.859688248
CARE	0.784372652	0.402256131	0.855867004
CARE	0.744087214	0.372902334	0.828263023
CARE	0.82691932	0.386010706	0.867149448
CARE	1.029053886	0.350590914	0.880466189
CARE	0.814933762	0.380093575	0.894819916
CARE	0.837921675	0.346032619	0.902962624
CARE	0.787263137	0.391703218	0.873112958
CARE	0.782140834	0.381078631	0.88063802
CARE	0.771434027	0.395327628	0.839456405
CARE	0.806305456	0.369187385	0.871844827
CARE	0.884798614	0.355070084	0.882360384
CARE	0.814396743	0.367652655	0.878652216
CARE	0.781475846	0.361886412	0.901527667
CARE	0.934363709	0.385161161	0.896325191
CARE	0.773512476	0.372313499	0.88040012
CARE	0.841410559	0.360576093	0.861133557
CARE	0.830449827	0.393602461	0.849972083
CARE	0.803096092	0.366592199	0.885153181
CARE	0.773871207	0.387696534	0.876824799
CARE	0.782667701	0.36783275	0.896120261
CARE	0.785412668	0.359552979	0.889731907
CARE	0.859417557	0.419002622	0.879080565
CARE	0.805299077	0.375821412	0.874650983
CARE	0.787170376	0.373474419	0.879019605
CARE	0.810364683	0.39451465	0.871840883
CARE	0.792716535	0.392353952	0.863301904
CARE	0.887029289	0.379875302	0.884348499
CARE	0.776831976	0.398567885	0.89187331
CARE	0.809044306	0.368329704	0.894588288
CARE	0.79393223	0.342268556	0.877188918
CARE	0.795225155	0.36633271	0.872423039
CARE	0.764017368	0.360907316	0.888531863
CARE	0.758353785	0.366555214	0.882548535
CARE	0.810900567	0.48109138	0.862113046
CARE	0.772552783	0.441332996	0.874500089
CARE	0.979834791	0.373874933	0.885859494
CARE	0.785700332	0.404095531	0.877080664
CARE	0.821830167	0.378488451	0.86025121
CARE	0.810874704	0.374979854	0.873111873
CARE	0.786872436	0.378399789	0.868943693
CARE	0.797001153	0.358278066	0.883661487
CARE	0.755879059	0.401161343	0.860400679
CARE	0.800715279	0.452043384	0.87858019
CARE	0.761185577	0.382301718	0.859788095
CARE	0.856339667	0.386871517	0.868883243
CARE	0.822380468	0.415045738	0.856371908
CARE	0.92893196	0.378064632	0.900284267
CARE	0.782754759	0.426535726	0.882078808
CARE	0.786817915	0.419726282	0.861584663
CARE	0.796249267	0.412522614	0.883137733
CARE	0.841804571	0.406049639	0.880142979
CARE	0.80349692	0.361291468	0.876861897
CARE	0.744920576	0.340163022	0.820459559
CARE	0.890421033	0.378388941	0.787995726
CARE	0.856362533	0.418912083	0.823670008
CARE	0.800119213	0.389497906	0.87134995
CARE	0.852119555	0.487759382	0.887387341
CARE	0.805809789	0.40982309	0.874943652
CARE	0.876778201	0.413431644	0.863249253
CARE	0.789998046	0.377917171	0.86608225
CARE	0.815552216	0.383856177	0.834389399
CARE	0.753319618	0.392881244	0.840580896
CARE	0.808835341	0.471536398	0.840508199
CARE	0.757032282	0.446900219	0.875776548
CARE	0.823506212	0.39799732	0.871121422
CARE	0.87695993	0.279134095	0.895810471
CARE	0.899107901	0.306031018	0.915040042
CARE	0.907577749	0.283427835	0.919286363
CARE	0.856901646	0.299728215	0.924388672
CARE	0.930462863	0.283887982	0.937373234
CARE	0.920511649	0.295803994	0.937795717
CARE	0.902221254	0.296200067	0.917926269
CARE	0.879790941	0.30890429	0.900942403
CARE	0.919483315	0.297685742	0.923263739
CARE	0.884798614	0.268364519	0.931256935
CARE	0.947470398	0.28676936	0.912774823
CARE	0.878179098	0.284068972	0.935116027
CARE	1.032379685	0.304713547	0.928216297
CARE	0.87761324	0.284235597	0.927392329
CARE	0.951436846	0.302223861	0.919077642
CARE	0.962352417	0.302798152	0.913950478
CARE	0.942819149	0.296318293	0.924160749
CARE	0.917507679	0.284233332	0.925884068
CARE	0.889207048	0.296806127	0.930370904
CARE	0.902315325	0.277642578	0.927527414
CARE	0.946251442	0.324604213	0.91548046
CARE	0.933457422	0.302229494	0.922898852
CARE	0.899551186	0.30304262	0.919563539
CARE	0.97281106	0.304064751	0.914430214
CARE	0.969427058	0.302134246	0.909378485
CARE	0.888202867	0.307765216	0.926642973
CARE	0.942312009	0.324450374	0.932113361
CARE	0.956907752	0.283781946	0.936707296
CARE	0.8826106	0.264641494	0.926292636
CARE	0.882023681	0.283166111	0.91588502
CARE	0.85960068	0.297830969	0.925248401
CARE	0.869857081	0.287463635	0.921946786
CARE	0.931762065	0.367494226	0.899487914
CARE	0.997027496	0.348932236	0.910633915
CARE	0.999009165	0.306612581	0.926046862
CARE	0.895967922	0.339592278	0.917799348
CARE	0.928383706	0.287975341	0.908638093
CARE	0.90660793	0.286523551	0.919983886
CARE	0.872239065	0.317151964	0.913651141
CARE	0.886086771	0.287246704	0.926080268
CARE	0.877003032	0.334508896	0.910839839
CARE	0.911971034	0.343770832	0.909228848
CARE	0.99432799	0.309933126	0.90140126
CARE	0.983960793	0.315757811	0.910987513
CARE	0.918845192	0.332371622	0.896761119
CARE	1.00195993	0.294584513	0.93368947
CARE	0.924807056	0.347824425	0.92336507
CARE	0.923553719	0.321776301	0.910976154
CARE	1.011414392	0.328313589	0.914530032
CARE	0.980945822	0.320011944	0.908314231
CARE	0.909990999	0.280545264	0.917003289
CARE	0.868058545	0.293131828	0.866103698
CARE	1.054660279	0.283305496	0.865753775
CARE	0.874406114	0.270800769	0.880008491
CARE	0.907186303	0.300691783	0.914459153
CARE	1.042044912	0.384621501	0.89779098
CARE	0.888547609	0.332159221	0.909128888
CARE	1.0209986	0.326925635	0.902536454
CARE	0.910810811	0.31607759	0.887228714
CARE	0.972452408	0.297164112	0.882601552
CARE	0.855383309	0.31771034	0.896835645
CARE	0.963636364	0.405190676	0.890030371
CARE	0.935604293	0.355651796	0.912396441
CARE	0.935064935	0.321951121	0.905880795
PSSR	0.555098684	0.49113202	0.770049591
PSSR	0.594349142	0.49113202	0.796464919
PSSR	0.722938776	0.49548188	0.822990136
PSSR	0.703425376	0.49548188	0.822186098
PSSR	0.706397897	0.48548946	0.774242139
PSSR	1.007903186	0.48548946	0.775437299
PSSR	0.583085423	0.51365703	0.801813635
PSSR	0.651058371	0.51365703	0.813567763
PSSR	0.657263752	0.54119319	0.799674554
PSSR	0.59328303	0.54119319	0.809706946
PSSR	0.642505787	0.59729612	0.83508035
PSSR	0.539654942	0.59729612	0.816296127
PSSR	0.597189696	0.5033136	0.808396618
PSSR	0.554897369	0.5033136	0.808081426
PSSR	0.565070897	0.59665084	0.800669066
PSSR	0.68244898	0.59665084	0.782603188
PSSR	0.531691985	0.47531629	0.824159882
PSSR	0.595946146	0.47531629	0.799786082
PSSR	0.627486438	0.51401865	0.810162777
PSSR	0.556550489	0.51401865	0.817631701
PSSR	0.651968941	0.56421375	0.817373689
PSSR	0.717222837	0.56421375	0.816512795
PSSR	0.544153064	0.56532753	0.809856524
PSSR	0.553795289	0.56532753	0.809285653
PSSR	0.594158975	0.54104829	0.815356047
PSSR	0.600547787	0.54104829	0.794470178
PSSR	0.70379579	0.55863333	0.799608665
PSSR	0.581951852	0.55863333	0.849995134
PSSR	0.592907597	0.52600384	0.842270433
PSSR	0.572385509	0.52600384	0.820445652
PSSR	0.583478009	0.52762997	0.841319104
PSSR	0.789307625	0.52762997	0.828841822
PSSR	0.565351678	0.453197	0.813294965
PSSR	0.575	0.453197	0.784625376
PSSR	0.74363299	0.49882504	0.79502024
PSSR	0.541390289	0.49882504	0.834087564
PSSR	0.550382396	0.57996517	0.836988753
PSSR	0.619339985	0.57996517	0.849601365
PSSR	0.574714286	0.57207394	0.85244621
PSSR	0.648174267	0.57207394	0.829420604
PSSR	0.542063599	0.54981732	0.835773352
PSSR	0.570282199	0.54981732	0.834983227
PSSR	0.569675599	0.59290135	0.839501326
PSSR	0.586546239	0.59290135	0.816409005
PSSR	0.952494062	0.52016765	0.821167138
PSSR	0.517314931	0.52016765	0.836231746
PSSR	0.773540331	0.57818407	0.812999991
PSSR	0.577171572	0.57818407	0.78551899
PSSR	0.607067669	0.47284758	0.801573284
PSSR	0.61175519	0.47284758	0.817971459
PSSR	0.610464237	0.56626487	0.824181058
PSSR	0.859779338	0.56626487	0.80422638
PSSR	0.616001125	0.60274488	0.823925283
PSSR	0.588428571	0.60274488	0.81061869
PSSR	0.595798195	0.50384319	0.76491356
PSSR	0.679070551	0.50384319	0.77961345
PSSR	0.559761509	0.57241797	0.794382567
PSSR	0.606835022	0.57241797	0.81712216
PSSR	0.633250139	0.57619339	0.791624334
PSSR	0.580142857	0.57619339	0.787879741
PSSR	0.515306122	0.54960352	0.811229004
PSSR	0.562965043	0.54960352	0.801936973
PSSR	0.566139767	0.54183805	0.81821348
PSSR	0.558097615	0.54183805	0.805718684
PSSR	0.965435042	0.54654813	0.791225233
PSSR	0.626595745	0.54654813	0.808987921
PSSR	0.737508328	0.58121866	0.849073061
PSSR	0.726010101	0.58121866	0.847525918
PSSR	0.700504085	0.58864927	0.804626868
PSSR	0.640860553	0.58864927	0.796583434
PSSR	0.930800543	0.51360762	0.821484635
PSSR	0.77643909	0.51360762	0.811350835
PSSR	0.759081284	0.50374341	0.832143223
PSSR	0.658240315	0.50374341	0.843436212
PSSR	0.834774436	0.55677509	0.848065955
PSSR	0.736582694	0.55677509	0.844183602
PSSR	0.737746767	0.49147397	0.835721474
PSSR	0.678228658	0.49147397	0.81792437
PSSR	0.721067718	0.52077556	0.825499758
PSSR	0.815768931	0.52077556	0.802556413
PSSR	0.994854202	0.54435104	0.867777113
PSSR	0.814889743	0.54435104	0.843794294
PSSR	0.737121614	0.52921045	0.831200298
PSSR	0.990681707	0.52921045	0.834016223
PSSR	0.791715777	0.57234085	0.836420248
PSSR	0.809821429	0.57234085	0.833969408
PSSR	0.698077583	0.45375681	0.835151467
PSSR	0.799840828	0.45375681	0.83595808
PSSR	0.638112147	0.54711735	0.827359188
PSSR	0.733579856	0.54711735	0.814340871
PSSR	0.742048235	0.5475204	0.799272682
PSSR	0.815885206	0.5475204	0.861026921
PSSR	0.671510204	0.5316999	0.859231222
PSSR	0.743166489	0.5316999	0.832200028
PSSR	0.710160239	0.55195743	0.83958313
PSSR	0.781092801	0.55195743	0.849556799
PSSR	0.709103715	0.53119129	0.833716621
PSSR	0.722750943	0.53119129	0.797773884
PSSR	0.999320036	0.54687095	0.768705629
PSSR	0.649944259	0.54687095	0.864763381
PSSR	0.704085136	0.47027758	0.864646203
PSSR	0.732703831	0.47027758	0.853645959
PSSR	0.799960231	0.50684375	0.874283887
PSSR	0.696413538	0.50684375	0.848505609
PSSR	0.721042299	0.55704063	0.863951872
PSSR	0.741178516	0.55704063	0.859871606
PSSR	0.708223742	0.53673923	0.857617389
PSSR	0.710715452	0.53673923	0.849569034
PSSR	0.76351866	0.52231836	0.846015994
PSSR	0.731806887	0.52231836	0.86861493
PSSR	0.811471057	0.5737679	0.827347076
PSSR	0.690010299	0.5737679	0.809569109
PSSR	0.998762989	0.52628702	0.835592336
PSSR	0.764101701	0.52628702	0.836650973
PSSR	0.720892857	0.55114353	0.851983787
PSSR	0.867084766	0.55114353	0.83517366
PSSR	0.800914077	0.50557524	0.857213566
PSSR	0.735535714	0.50557524	0.847787515
PSSR	0.731383945	0.51220965	0.814138432
PSSR	0.729426659	0.51220965	0.789456573
PSSR	0.878563656	0.53273904	0.821350265
PSSR	0.67570298	0.53273904	0.829317029
PSSR	0.883023975	0.54869878	0.827717425
PSSR	0.683785149	0.54869878	0.818648333
PSSR	0.706046837	0.55900061	0.837113774
PSSR	0.695576756	0.55900061	0.828139735
PSSR	0.731458259	0.46427202	0.832328264
PSSR	0.751213139	0.46427202	0.831281253
PSSR	0.725546399	0.32400894	0.858446237
PSSR	0.762953368	0.31033108	0.842105376
PSSR	0.83468426	0.28183052	0.879435639
PSSR	0.739346069	0.30302262	0.874041881
PSSR	0.75369366	0.40763712	0.839093976
PSSR	0.766528926	0.4239825	0.804293596
PSSR	0.760532151	0.34183368	0.869108525
PSSR	0.766471588	0.44580236	0.842669277
PSSR	0.875281743	0.32742932	0.880582048
PSSR	0.742042931	0.30301934	0.875299362
PSSR	0.810697335	0.42422467	0.867749659
PSSR	0.895274018	0.36579931	0.885384924
PSSR	0.818387767	0.36552826	0.876165613
PSSR	0.739897134	0.41792256	0.849226571
PSSR	0.76550019	0.3673737	0.87624081
PSSR	0.767817781	0.36733529	0.831602808
PSSR	0.759304283	0.31646788	0.898119419
PSSR	0.739897134	0.29971921	0.888696736
PSSR	0.786105343	0.40668178	0.859409654
PSSR	0.762695866	0.39278558	0.872550092
PSSR	0.976937461	0.38245586	0.867031409
PSSR	0.856144988	0.38413042	0.871306856
PSSR	0.76779309	0.40210181	0.892301014
PSSR	0.75978076	0.39072394	0.873537418
PSSR	0.792248347	0.32887664	0.858982205
PSSR	0.842978551	0.39946094	0.848206375
PSSR	0.793496543	0.44432878	0.82387509
PSSR	0.813583233	0.33372784	0.887581183
PSSR	0.782236592	0.42130411	0.8799946
PSSR	0.790447423	0.40949681	0.864051379
PSSR	0.992372047	0.38620925	0.884302605
PSSR	0.856409281	0.37640095	0.886512312
PSSR	0.766609556	0.37103513	0.867510971
PSSR	0.756010518	0.4315047	0.826747316
PSSR	0.854788678	0.42146593	0.803629594
PSSR	0.830146461	0.35078454	0.892487604
PSSR	0.795269484	0.36850241	0.883182706
PSSR	0.746669134	0.35568288	0.887235151
PSSR	0.750839866	0.32392135	0.916869156
PSSR	0.807970307	0.36437827	0.876652108
PSSR	0.762695866	0.36441585	0.891723454
PSSR	0.810954736	0.35736361	0.891424806
PSSR	0.747409326	0.36073762	0.896316515
PSSR	0.821408344	0.33776695	0.898686079
PSSR	0.757032282	0.339551	0.874213353
PSSR	0.784138456	0.33980691	0.90424523
PSSR	0.8954874	0.33911541	0.881595377
PSSR	0.750279955	0.38220504	0.848874244
PSSR	0.745934959	0.37361324	0.873937541
PSSR	0.902904895	0.35854149	0.887866603
PSSR	0.77086118	0.3316122	0.886711186
PSSR	0.815138836	0.33317083	0.873034339
PSSR	0.825824694	0.36617658	0.886455195
PSSR	0.798565335	0.37329596	0.877340132
PSSR	0.761103761	0.37110713	0.84654585
PSSR	0.767021681	0.39594942	0.835570715
PSSR	0.762129507	0.34936753	0.867045173
PSSR	0.71039122	0.42105454	0.84562138
PSSR	0.86858121	0.3675164	0.857444112
PSSR	0.745958854	0.36061519	0.863993524
PSSR	0.742101396	0.3571344	0.871486977
PSSR	0.777433114	0.40709662	0.855333633
PSSR	0.770813668	0.37596923	0.878745034
PSSR	0.76550019	0.30220214	0.887643051
PSSR	0.893054024	0.29188263	0.891556292
PSSR	0.779247779	0.29188263	0.889832247
PSSR	0.835944874	0.29611096	0.912585364
PSSR	0.799721836	0.29611096	0.916087724
PSSR	0.780553942	0.25661629	0.884604602
PSSR	0.810848401	0.25661629	0.85536814
PSSR	0.818941504	0.26162368	0.897912092
PSSR	0.786364517	0.26162368	0.877596385
PSSR	0.964403974	0.37254295	0.90499164
PSSR	0.777433114	0.37254295	0.900968608
PSSR	0.838399094	0.37453675	0.883434676
PSSR	0.788239891	0.37453675	0.870475866
PSSR	0.832053743	0.31431207	0.904376015
PSSR	0.78016657	0.31431207	0.888629705
PSSR	0.925074695	0.40705001	0.903902834
PSSR	0.824295011	0.40705001	0.884198015
PSSR	0.787126793	0.29918778	0.910439281
PSSR	0.829831067	0.29918778	0.901219359
PSSR	0.821139815	0.28599679	0.892777065
PSSR	0.784161491	0.28599679	0.903850163
PSSR	0.976937461	0.40436438	0.90836204
PSSR	0.870441459	0.40436438	0.88965582
PSSR	0.788483908	0.33912957	0.904148877
PSSR	0.792743049	0.33912957	0.902299531
PSSR	0.836176813	0.33337072	0.89305406
PSSR	0.828889773	0.33337072	0.891605469
PSSR	0.829458879	0.36139029	0.860628442
PSSR	0.803223239	0.36139029	0.911441112
PSSR	0.790657439	0.33145437	0.901319447
PSSR	0.838910038	0.33145437	0.895536194
PSSR	0.781892206	0.33132419	0.899289391
PSSR	0.894695013	0.33132419	0.90778376
PSSR	0.800119213	0.29573867	0.896083712
PSSR	0.800835655	0.29573867	0.86314221
PSSR	0.883390102	0.28103092	0.874910706
PSSR	0.783301344	0.28103092	0.912332414
PSSR	1.011840158	0.3578687	0.909833635
PSSR	0.788702111	0.3578687	0.913362893
PSSR	0.77995347	0.35024482	0.929584978
PSSR	0.818199802	0.35024482	0.903336553
PSSR	0.796687044	0.34556705	0.918467141
PSSR	0.854337808	0.34556705	0.912225827
PSSR	0.815465375	0.36654401	0.921137046
PSSR	0.865698368	0.36654401	0.912183793
PSSR	0.757032282	0.38003829	0.912230063
PSSR	0.792579777	0.38003829	0.920848039
PSSR	0.89601251	0.34900126	0.904748861
PSSR	0.77159309	0.34900126	0.877838062
PSSR	0.782667701	0.28961596	0.897398026
PSSR	0.909236626	0.28961596	0.905267313
PSSR	0.782667701	0.3615177	0.90797331
PSSR	0.831909938	0.3615177	0.896344187
PSSR	0.863932163	0.39663467	0.913092492
PSSR	0.811465721	0.39663467	0.906855436
PSSR	0.787138389	0.30702221	0.887619345
PSSR	0.788311181	0.30702221	0.870686585
PSSR	0.783579193	0.37854719	0.896877885
PSSR	0.783942176	0.37854719	0.884605508
PSSR	0.869407957	0.37484288	0.879582028
PSSR	0.813664596	0.37484288	0.883842731
PSSR	0.803820135	0.35797006	0.902829718
PSSR	0.769673704	0.35797006	0.888802959
PSSR	0.812375647	0.34640944	0.902887617
PSSR	0.780341218	0.34640944	0.903094081
PSSR	0.851555929	0.32889611	0.910987413
PSSR	0.826086957	0.32889611	0.936390966
PSSR	0.879793364	0.38783392	0.944583828
PSSR	0.806451613	0.38783392	0.954843129
PSSR	0.813648294	0.33811939	0.931915703
PSSR	0.832857143	0.33811939	0.911003848
PSSR	0.844307692	0.32721341	0.934405763
PSSR	0.832308323	0.32721341	0.920868945
PSSR	0.93349359	0.3391552	0.927188886
PSSR	0.78999212	0.3391552	0.935598553
PSSR	0.923861036	0.33433849	0.932147197
PSSR	0.820956256	0.33433849	0.943110067
PSSR	0.875227135	0.3013626	0.933276933
PSSR	0.82625641	0.3013626	0.93421968
PSSR	0.800835655	0.34374991	0.935623713
PSSR	0.810391625	0.34374991	0.920750415
PSSR	0.806675939	0.32822609	0.945790694
PSSR	0.844444444	0.32822609	0.949620077
PSSR	0.854153846	0.33034134	0.931155044
PSSR	0.815667272	0.33034134	0.940684221
PSSR	0.984918307	0.32783526	0.941947334
PSSR	0.93025641	0.32783526	0.932493175
PSSR	0.83	0.3107512	0.936977179
PSSR	0.817904374	0.3107512	0.932923667
PSSR	0.858137684	0.30802926	0.927814624
PSSR	0.848299735	0.30802926	0.926563391
PSSR	0.870974359	0.31748256	0.92108755
PSSR	0.833918612	0.31748256	0.945691788
PSSR	0.839387755	0.31515497	0.940354282
PSSR	0.871383975	0.31515497	0.933140785
PSSR	0.876929767	0.37409455	0.935644312
PSSR	0.918979592	0.37409455	0.941633589
PSSR	0.989191845	0.3377552	0.934882544
PSSR	0.806451613	0.3377552	0.916882473
PSSR	0.897780493	0.32932195	0.921636176
PSSR	0.837815644	0.32932195	0.944705565
PSSR	0.837142857	0.30538505	0.941564699
PSSR	0.814657783	0.30538505	0.941622279
PSSR	0.821020408	0.31379178	0.951341577
PSSR	0.867085954	0.31379178	0.9382042
PSSR	0.834538319	0.34205461	0.946468807
PSSR	0.870204082	0.34205461	0.946212193
PSSR	0.79570528	0.33535826	0.943916261
PSSR	0.878457501	0.33535826	0.944083769
PSSR	0.809610337	0.33392155	0.947337009
PSSR	0.826086957	0.33392155	0.950816739
PSSR	0.912057302	0.37145239	0.935335007
PSSR	0.824615385	0.37145239	0.924084718
PSSR	0.827593276	0.31572434	0.940430622
PSSR	0.937409626	0.31572434	0.943558044
PSSR	0.828102564	0.34917	0.944356659
PSSR	0.872024415	0.34917	0.941695638
PSSR	0.911379239	0.34037459	0.951129993
PSSR	0.840612245	0.34037459	0.943411585
PSSR	0.826051282	0.34852499	0.929577234
PSSR	0.833092336	0.34852499	0.916644104
PSSR	0.833918612	0.33699229	0.940340059
PSSR	0.95343312	0.33699229	0.934503552
PSSR	0.937589817	0.36997035	0.933405914
PSSR	0.819907127	0.36997035	0.932874245
PSSR	0.803820135	0.33878839	0.938805678
PSSR	0.816534311	0.33878839	0.931407942
PSSR	0.812375647	0.28795108	0.93776041
PSSR	0.825641026	0.28795108	0.940340703
PSSR	0.566801619	0.5812484	0.795834438
PSSR	0.575714286	0.5812484	0.792372024
PSSR	0.862994631	0.53618795	0.760869641
PSSR	0.59328303	0.53618795	0.795320576
PSSR	0.5578203	0.58617592	0.808560234
PSSR	1.010619906	0.58617592	0.804660647
PSSR	0.575142857	0.58038527	0.803182047
PSSR	0.573142857	0.58038527	0.801456108
PSSR	0.604527297	0.53878707	0.787268477
PSSR	0.590373709	0.53878707	0.793507107
PSSR	0.599172943	0.50175923	0.804296442
PSSR	0.59608881	0.50175923	0.805573237
PSSR	0.611536728	0.58563936	0.820818575
PSSR	0.859765208	0.58563936	0.80944796
PSSR	0.574285714	0.51282555	0.817871902
PSSR	0.990861941	0.51282555	0.804120782
PSSR	0.622510695	0.58466291	0.804349015
PSSR	0.622725255	0.58466291	0.75960416
PSSR	0.646201074	0.54905677	0.794618864
PSSR	0.62529274	0.54905677	0.78211948
PSSR	0.620253165	0.57778239	0.826715309
PSSR	0.545713511	0.57778239	0.82406273
PSSR	0.595949855	0.54529154	0.842792204
PSSR	0.731000172	0.54529154	0.785934169
PSSR	0.545969264	0.50048089	0.812646368
PSSR	0.576740847	0.50048089	0.788466236
PSSR	0.621276596	0.50353193	0.784677535
PSSR	0.763683916	0.50353193	0.792133168
PSSR	0.530976914	0.56468385	0.815271249
PSSR	0.600771456	0.56468385	0.823883515
PSSR	0.716019805	0.53644329	0.806784737
PSSR	0.6352997	0.53644329	0.794564095
PSSR	0.626276076	0.56278062	0.816889385
PSSR	0.647673031	0.56278062	0.79927419
PSSR	0.603192866	0.5682143	0.774980068
PSSR	0.544747082	0.5682143	0.809007432
PSSR	0.496348558	0.58716732	0.829749237
PSSR	0.671289001	0.58716732	0.7999431
PSSR	0.612	0.58938599	0.803326231
PSSR	0.616562069	0.58938599	0.792512996
PSSR	0.598142857	0.60023272	0.781873994
PSSR	0.554897369	0.60023272	0.798405262
PSSR	0.578835529	0.54377955	0.795593287
PSSR	0.56123433	0.54377955	0.811146762
PSSR	0.626966623	0.53941172	0.798549973
PSSR	0.902993473	0.53941172	0.810495007
PSSR	0.513157895	0.57557046	0.821378762
PSSR	0.669477733	0.57557046	0.770231912
PSSR	0.668489972	0.53321368	0.822255673
PSSR	0.747297297	0.53321368	0.85580504
PSSR	0.900784998	0.54351771	0.836930527
PSSR	0.648172807	0.54351771	0.807693042
PSSR	0.581347293	0.57476795	0.795543112
PSSR	0.574714286	0.57476795	0.807630317
PSSR	0.553103448	0.56022644	0.812407515
PSSR	0.581478823	0.56022644	0.782910885
PSSR	0.656318941	0.570315	0.848902288
PSSR	0.781838949	0.570315	0.827261362
PSSR	0.923871784	0.56475133	0.855770786
PSSR	0.583576546	0.56475133	0.827121674
PSSR	0.591537377	0.55147856	0.79137392
PSSR	0.594151529	0.55147856	0.803620999
PSSR	0.569910752	0.58605278	0.799638897
PSSR	0.777092171	0.58605278	0.811247285
PSSR	0.705718755	0.57837743	0.829979889
PSSR	0.735669953	0.57837743	0.827450116
PSSR	0.730762755	0.58688092	0.778099651
PSSR	0.667221298	0.58688092	0.783944955
PSSR	0.975745816	0.5892477	0.832402577
PSSR	0.749176126	0.5892477	0.79452692
PSSR	0.813662086	0.57051003	0.822533795
PSSR	0.81083266	0.57051003	0.826468275
PSSR	1.001961746	0.54429179	0.808452829
PSSR	0.718711276	0.54429179	0.820087595
PSSR	0.742768217	0.54129601	0.821269825
PSSR	0.726262988	0.54129601	0.827896219
PSSR	0.666393845	0.55096078	0.835643644
PSSR	0.722252107	0.55096078	0.836482294
PSSR	0.681355932	0.63284832	0.83576514
PSSR	0.716428571	0.63284832	0.832613037
PSSR	0.757766206	0.58545864	0.837196723
PSSR	0.759199134	0.58545864	0.779148231
PSSR	0.770779934	0.5811609	0.812190064
PSSR	0.741023417	0.5811609	0.784125587
PSSR	0.711495246	0.56009996	0.840102392
PSSR	0.718392857	0.56009996	0.848178149
PSSR	0.750390286	0.52132547	0.871277841
PSSR	0.759265859	0.52132547	0.799405395
PSSR	0.723214286	0.56421739	0.844852678
PSSR	0.879378284	0.56421739	0.809093133
PSSR	0.701682115	0.53946513	0.791471116
PSSR	0.734063566	0.53946513	0.808383121
PSSR	0.716851558	0.53072429	0.825551496
PSSR	0.756461405	0.53072429	0.825625827
PSSR	0.735883125	0.59486091	0.834383304
PSSR	0.659389363	0.59486091	0.79226957
PSSR	0.734258456	0.55462015	0.846844223
PSSR	0.759090909	0.55462015	0.825410675
PSSR	0.684734694	0.56633174	0.796777917
PSSR	0.696876073	0.56633174	0.827494882
PSSR	0.719024565	0.59522307	0.857135549
PSSR	0.763167324	0.59522307	0.823926841
PSSR	0.761870887	0.57457876	0.827004264
PSSR	0.678228658	0.57457876	0.780101173
PSSR	0.760305066	0.55790544	0.798391126
PSSR	0.7090301	0.55790544	0.837565873
PSSR	0.692542373	0.51222944	0.82874069
PSSR	0.690508475	0.51222944	0.84297514
PSSR	0.723324852	0.51813561	0.846703965
PSSR	0.703489392	0.51813561	0.855141723
PSSR	0.717321429	0.53842849	0.851068705
PSSR	0.811368119	0.53842849	0.799957616
PSSR	0.727453102	0.50801474	0.842720121
PSSR	0.812637766	0.50801474	0.829173578
PSSR	0.695571645	0.49777624	0.8497586
PSSR	0.809198375	0.49777624	0.835908318
PSSR	0.702864757	0.49315768	0.833187203
PSSR	0.684649421	0.49315768	0.850025275
PSSR	0.709860152	0.54400575	0.830595389
PSSR	1.002723446	0.54400575	0.799840237
PSSR	0.778359185	0.57380188	0.85813784
PSSR	0.713392392	0.57380188	0.831011206
PSSR	0.759930616	0.58360082	0.875363349
PSSR	0.763052905	0.58360082	0.851772474
PSSR	0.745865197	0.55683017	0.81645591
PSSR	0.677386765	0.55683017	0.836804473
PSSR	0.791929134	0.59608126	0.831394406
PSSR	0.696629213	0.59608126	0.819976315
PSSR	0.759304283	0.37794343	0.867644529
PSSR	0.745743893	0.38118476	0.85909136
PSSR	0.833013436	0.43706036	0.809201128
PSSR	0.740946046	0.43465722	0.827112088
PSSR	0.765119817	0.34951425	0.882176343
PSSR	0.801881246	0.31556198	0.844237747
PSSR	0.722930508	0.39551526	0.854914298
PSSR	0.736958119	0.3723253	0.853266674
PSSR	0.784411595	0.5064503	0.804846799
PSSR	0.787126793	0.39174789	0.868557976
PSSR	1.006200397	0.39557454	0.865475672
PSSR	0.786878882	0.37844235	0.865158994
PSSR	0.919169113	0.34263843	0.87763189
PSSR	0.780922838	0.34203148	0.875019322
PSSR	0.751823452	0.37353927	0.86979259
PSSR	0.745309307	0.41190398	0.850588736
PSSR	0.77516532	0.43783525	0.849570384
PSSR	0.764438794	0.41771057	0.808391525
PSSR	0.794789503	0.4291113	0.837717006
PSSR	0.798952684	0.45307711	0.823745067
PSSR	0.756061719	0.47106731	0.850862281
PSSR	0.765848087	0.37607846	0.877214023
PSSR	0.799334812	0.38007316	0.89722282
PSSR	0.805329805	0.4196502	0.839789193
PSSR	0.764583727	0.4238604	0.880698686
PSSR	0.749720045	0.45373023	0.825822375
PSSR	0.73	0.42373627	0.82345704
PSSR	1.01489573	0.42651719	0.842916881
PSSR	0.781381958	0.36212823	0.876876508
PSSR	0.792045042	0.4003076	0.84339473
PSSR	0.832806985	0.41779315	0.843123379
PSSR	0.758353785	0.39307725	0.834822297
PSSR	0.808287187	0.39490151	0.873547982
PSSR	0.777857399	0.4246152	0.846705757
PSSR	0.756493506	0.455419	0.814613751
PSSR	0.863278758	0.40387076	0.855945099
PSSR	0.757032282	0.37705219	0.890950278
PSSR	0.91416309	0.41855562	0.847331093
PSSR	0.843307087	0.35311383	0.875450519
PSSR	0.857933972	0.46760878	0.822104322
PSSR	0.796310384	0.37465927	0.842888637
PSSR	0.745373797	0.39609453	0.869784209
PSSR	0.770216777	0.39397672	0.865314427
PSSR	0.752771619	0.3761656	0.875026302
PSSR	0.804983953	0.40695205	0.88261643
PSSR	0.784206411	0.40249816	0.881303095
PSSR	0.779697205	0.37472597	0.892017671
PSSR	0.840609326	0.42632943	0.833862837
PSSR	0.781892206	0.39897323	0.870175016
PSSR	0.873962861	0.53202534	0.812682971
PSSR	0.805106217	0.47454315	0.86021031
PSSR	0.840882917	0.39680547	0.873690698
PSSR	0.797580798	0.37803248	0.876381655
PSSR	0.759486502	0.3469488	0.886099362
PSSR	0.769673704	0.37577486	0.860515285
PSSR	0.748337029	0.40221161	0.835845256
PSSR	0.799424184	0.32543641	0.893887912
PSSR	0.781095474	0.36443949	0.865617321
PSSR	0.849360217	0.3441526	0.897214462
PSSR	0.844337812	0.38549984	0.88023575
PSSR	0.817384525	0.38290325	0.858951188
PSSR	0.747352777	0.44310442	0.853072175
PSSR	0.758341188	0.41461086	0.844286985
PSSR	0.888447972	0.440745	0.830427649
PSSR	0.806675939	0.35146958	0.886812256
PSSR	0.787263137	0.35146958	0.897328855
PSSR	1.076923077	0.34584266	0.845685547
PSSR	0.790771051	0.34584266	0.873163178
PSSR	0.792553191	0.40654793	0.900548619
PSSR	0.90771961	0.40654793	0.860363778
PSSR	0.760914761	0.39630908	0.882425999
PSSR	0.736958119	0.39630908	0.875614746
PSSR	0.801333595	0.33459455	0.842985784
PSSR	0.799842396	0.33459455	0.895861873
PSSR	0.792537605	0.29772806	0.889406335
PSSR	0.812262072	0.29772806	0.897651033
PSSR	0.809988062	0.38024694	0.902690819
PSSR	0.77431757	0.38024694	0.901774235
PSSR	0.785770133	0.35953173	0.899749893
PSSR	0.741315595	0.35953173	0.86268594
PSSR	0.824379762	0.44549575	0.875730555
PSSR	0.852196801	0.44549575	0.837881491
PSSR	0.794789503	0.34724241	0.86437116
PSSR	0.849980103	0.34724241	0.863783387
PSSR	0.862350723	0.36757356	0.88578242
PSSR	0.768187894	0.36757356	0.898739815
PSSR	0.822746291	0.33348855	0.915943402
PSSR	0.825295371	0.33348855	0.86318601
PSSR	0.811460629	0.32150638	0.896841839
PSSR	0.799243932	0.32150638	0.861008791
PSSR	0.792555254	0.31711993	0.854469698
PSSR	0.825358369	0.31711993	0.872054142
PSSR	0.789259403	0.34316558	0.899821874
PSSR	0.862710188	0.34316558	0.882394694
PSSR	0.860460653	0.40272945	0.879433707
PSSR	0.778790229	0.40272945	0.857305621
PSSR	0.812476008	0.40041983	0.899934836
PSSR	0.825789273	0.40041983	0.872846356
PSSR	0.826241135	0.39617786	0.860001045
PSSR	0.836423568	0.39617786	0.878547217
PSSR	0.777433114	0.39788052	0.906257736
PSSR	1.02973169	0.39788052	0.875431936
PSSR	0.836882204	0.39429355	0.887912335
PSSR	0.801432551	0.39429355	0.850081531
PSSR	0.81793319	0.43549418	0.882062725
PSSR	0.787333855	0.43549418	0.888304163
PSSR	0.812972543	0.35748625	0.893635323
PSSR	0.822531799	0.35748625	0.907605291
PSSR	0.84838838	0.36413002	0.906177203
PSSR	0.812310184	0.36413002	0.906258563
PSSR	0.778790229	0.37818098	0.908776797
PSSR	0.837342709	0.37818098	0.859846628
PSSR	0.802427378	0.39977175	0.896308958
PSSR	0.880222841	0.39977175	0.847976688
PSSR	0.792898273	0.41272703	0.892886033
PSSR	0.884871743	0.41272703	0.892865825
PSSR	0.831363278	0.38764852	0.898306151
PSSR	0.93907563	0.38764852	0.89947548
PSSR	0.783356124	0.39654496	0.885329124
PSSR	0.791634089	0.39654496	0.878242328
PSSR	0.827538248	0.34780422	0.917053329
PSSR	0.817150816	0.34780422	0.876310233
PSSR	0.856333073	0.35729882	0.916308833
PSSR	0.875248707	0.35729882	0.909863388
PSSR	0.806228374	0.35437438	0.889502226
PSSR	0.998758689	0.35437438	0.890164796
PSSR	0.799324459	0.34680429	0.878318743
PSSR	0.837315604	0.34680429	0.867265814
PSSR	0.813464236	0.34880847	0.933419337
PSSR	0.82244898	0.34880847	0.931727842
PSSR	0.923404255	0.38508835	0.902913057
PSSR	0.840847138	0.38508835	0.923707223
PSSR	0.800437724	0.40397578	0.938334517
PSSR	0.835102041	0.40397578	0.928220117
PSSR	0.837528604	0.37788388	0.930625426
PSSR	0.798249105	0.37788388	0.934542798
PSSR	0.855886049	0.34472969	0.905373829
PSSR	0.832820513	0.34472969	0.933776215
PSSR	0.807202547	0.38174039	0.927900157
PSSR	0.837430283	0.38174039	0.934673751
PSSR	0.82225813	0.32974485	0.933260482
PSSR	0.801432551	0.32974485	0.941484258
PSSR	0.911357969	0.42903459	0.933715459
PSSR	0.803846924	0.42903459	0.927967734
PSSR	0.85235306	0.33391514	0.923567193
PSSR	0.869448461	0.33391514	0.904585835
PSSR	0.880753138	0.38239044	0.919894748
PSSR	0.924475222	0.38239044	0.914817424
PSSR	0.882126018	0.37547764	0.920109962
PSSR	0.819181429	0.37547764	0.934197806
PSSR	0.873762876	0.34327748	0.945388868
PSSR	1.003532737	0.34327748	0.917301622
PSSR	0.805809789	0.36789912	0.932759187
PSSR	0.819795918	0.36789912	0.911370782
PSSR	0.825358369	0.36722282	0.909574004
PSSR	0.825691779	0.36722282	0.918567051
PSSR	1.003450826	0.34719303	0.929521994
PSSR	0.888006516	0.34719303	0.930852323
PSSR	1.068907964	0.38348848	0.923347913
PSSR	0.819795918	0.38348848	0.911149195
PSSR	0.848126628	0.37810147	0.938042316
PSSR	0.876994547	0.37810147	0.922149399
PSSR	0.872840791	0.4870308	0.91081939
PSSR	0.819705229	0.4870308	0.923866467
PSSR	0.797851174	0.44898513	0.934970342
PSSR	0.906382979	0.44898513	0.922689446
PSSR	0.874285714	0.3760114	0.934696374
PSSR	0.832059492	0.3760114	0.904768417
PSSR	0.838910038	0.34863311	0.926299656
PSSR	0.793538219	0.34863311	0.933919683
PSSR	0.856783393	0.32813936	0.931932363
PSSR	0.822864068	0.32813936	0.934657167
PSSR	0.870204082	0.36080632	0.935472337
PSSR	0.803846924	0.36080632	0.936540493
PSSR	0.811023622	0.35401824	0.939807903
PSSR	0.913956776	0.35401824	0.912779908
PSSR	0.838984814	0.30858338	0.925560423
PSSR	0.907487179	0.30858338	0.906104237
PSSR	0.843061224	0.34481651	0.925757153
PSSR	0.877604167	0.34481651	0.933647233
PSSR	0.845521939	0.32145289	0.93272523
PSSR	0.806050892	0.32145289	0.938331546
PSSR	0.822564103	0.35177031	0.930272091
PSSR	0.818016562	0.35177031	0.921369909
PSSR	0.86035943	0.35249159	0.944715974
PSSR	0.822881186	0.35249159	0.934133496
PSSR	0.911758585	0.38218543	0.950090132
PSSR	0.90869655	0.38218543	0.943036618
PSSR	0.84675954	0.37443584	0.925180465
PSSR	0.881463628	0.37443584	0.928028686
PSSR	0.889257294	0.39730275	0.924107944
PSSR	0.937427309	0.39730275	0.911534298
PSSR	0.691805532	0.51926482	0.784006836
PSSR	0.712746254	0.51926482	0.824982881
PSSR	0.596001726	0.5131644	0.80522053
PSSR	0.529542194	0.5131644	0.810450259
PSSR	1.066107548	0.50804728	0.836913646
PSSR	0.995307483	0.50804728	0.840345126
PSSR	0.555883537	0.50607789	0.804189269
PSSR	0.597721556	0.50607789	0.762106925
PSSR	0.615684013	0.49469364	0.812459922
PSSR	0.578835529	0.49469364	0.8115973
PSSR	0.610232945	0.51023412	0.81141272
PSSR	1.014567901	0.51023412	0.838913627
PSSR	0.694361575	0.54515111	0.823262641
PSSR	0.555172889	0.54515111	0.799984525
PSSR	0.633491546	0.56910282	0.777475116
PSSR	0.582367215	0.56910282	0.770241743
PSSR	0.670343523	0.55945808	0.819320756
PSSR	0.597428571	0.55945808	0.816140279
PSSR	0.539922429	0.51153511	0.812915668
PSSR	0.533715925	0.51153511	0.811807118
PSSR	0.563538948	0.49865842	0.79084307
PSSR	0.573142857	0.49865842	0.80231625
PSSR	0.548976131	0.52536684	0.783112046
PSSR	0.613930493	0.52536684	0.799103494
PSSR	0.580510307	0.55238223	0.795137867
PSSR	0.695922598	0.55238223	0.819457914
PSSR	0.619997046	0.56472504	0.81566305
PSSR	0.829547588	0.56472504	0.832580245
PSSR	0.555172889	0.53970498	0.79728024
PSSR	0.603298483	0.53970498	0.802395808
PSSR	0.721905102	0.55274653	0.803849707
PSSR	0.573857143	0.55274653	0.824869375
PSSR	0.760395677	0.54741454	0.824407834
PSSR	0.575	0.54741454	0.811563085
PSSR	0.65844898	0.55612653	0.849012302
PSSR	0.595058441	0.55612653	0.824254901
PSSR	0.61328125	0.52012247	0.766958379
PSSR	0.631772832	0.52012247	0.811882501
PSSR	0.995797281	0.54006124	0.773084836
PSSR	0.592285714	0.54006124	0.783987675
PSSR	0.581478823	0.59277952	0.81136619
PSSR	0.631067961	0.59277952	0.826695315
PSSR	0.579476861	0.5245297	0.830844931
PSSR	0.69856081	0.5245297	0.84772239
PSSR	0.759061033	0.57649595	0.842366495
PSSR	0.676518159	0.57649595	0.843337225
PSSR	0.616674019	0.5802263	0.803707
PSSR	0.600089499	0.5802263	0.81398461
PSSR	0.714962287	0.59728837	0.853935781
PSSR	0.780171627	0.59728837	0.852872047
PSSR	0.99925871	0.5459497	0.830578912
PSSR	0.680215888	0.5459497	0.782173894
PSSR	1.185556916	0.56574327	0.793356478
PSSR	0.689301417	0.56574327	0.818047485
PSSR	0.784531463	0.54265267	0.834786733
PSSR	0.762587413	0.54265267	0.852144209
PSSR	0.743938281	0.55012584	0.847645718
PSSR	0.739189189	0.55012584	0.821344273
PSSR	0.99263623	0.57644761	0.844643792
PSSR	1.074752475	0.57644761	0.823724537
PSSR	0.737458806	0.48362553	0.798942356
PSSR	0.736245659	0.48362553	0.827311423
PSSR	0.659431015	0.52652389	0.846545937
PSSR	0.717279285	0.52652389	0.818196341
PSSR	0.595798195	0.60180116	0.784526475
PSSR	0.805365297	0.60180116	0.840586937
PSSR	0.950022925	0.60095829	0.837483074
PSSR	0.696876073	0.60095829	0.844693348
PSSR	0.745429458	0.53528798	0.871183665
PSSR	0.699045967	0.53528798	0.867609213
PSSR	0.750407535	0.5466131	0.825770764
PSSR	0.706046837	0.5466131	0.789787568
PSSR	0.706417466	0.55358744	0.827230156
PSSR	0.714085984	0.55358744	0.846234143
PSSR	0.738794695	0.5948987	0.835257787
PSSR	0.694087838	0.5948987	0.869164435
PSSR	0.819686565	0.57636255	0.850415653
PSSR	0.709631977	0.57636255	0.832347786
PSSR	0.863177041	0.52995938	0.807735414
PSSR	0.769779045	0.52995938	0.794632071
PSSR	0.723961879	0.59122068	0.837835885
PSSR	0.725411969	0.59122068	0.829125447
PSSR	0.681925676	0.61511171	0.852621717
PSSR	0.70980052	0.61511171	0.853575101
PSSR	0.702758266	0.55256748	0.831911121
PSSR	0.765064836	0.55256748	0.823920972
PSSR	0.696162752	0.50795555	0.814682643
PSSR	0.803884235	0.50795555	0.819799135
PSSR	0.67806028	0.53569078	0.809531021
PSSR	0.82321684	0.53569078	0.834949118
PSSR	0.768582937	0.5462119	0.83363962
PSSR	0.791651738	0.5462119	0.850273921
PSSR	0.719642857	0.54687643	0.828491406
PSSR	0.659636129	0.54687643	0.816136946
PSSR	0.68142785	0.57362467	0.848314617
PSSR	0.655836735	0.57362467	0.832157381
PSSR	1.00411224	0.56834704	0.834231929
PSSR	0.699148862	0.56834704	0.81269353
PSSR	0.79031942	0.54801238	0.855940418
PSSR	0.736360308	0.54801238	0.835000785
PSSR	0.767795689	0.50622404	0.804220998
PSSR	0.693045967	0.50622404	0.818585546
PSSR	0.7090301	0.48396435	0.808513925
PSSR	0.750950915	0.48396435	0.818212412
PSSR	0.673876872	0.47942552	0.840114706
PSSR	0.690423163	0.47942552	0.830399614
PSSR	0.722969338	0.49096584	0.825899913
PSSR	0.781908302	0.49096584	0.862056471
PSSR	0.678529461	0.52182364	0.847662648
PSSR	0.877383677	0.52182364	0.875989312
PSSR	0.761714493	0.6097796	0.831425128
PSSR	0.708399366	0.6097796	0.79867731
PSSR	0.766309457	0.56270552	0.848127671
PSSR	0.769078474	0.56270552	0.853532172
PSSR	0.696400895	0.56955367	0.858296425
PSSR	0.997033375	0.56955367	0.776822468
PSSR	1.058347902	0.53104931	0.814895411
PSSR	0.820666925	0.53104931	0.790854755
PSSR	0.739713446	0.51195812	0.842233622
PSSR	0.782140936	0.51195812	0.848824097
PSSR	0.991432069	0.52390218	0.852163942
PSSR	0.749700188	0.52390218	0.83132665
PSSR	0.705636015	0.56177449	0.817413639
PSSR	0.847715736	0.56177449	0.823413436
PSSR	0.709279803	0.60987371	0.82405567
PSSR	0.770319373	0.60987371	0.83803488
PSSR	0.680237489	0.61037976	0.843033417
PSSR	0.685489166	0.61037976	0.840751469
PSSR	0.76895169	0.37157726	0.84261639
PSSR	0.82691932	0.36601827	0.864283305
PSSR	1.028798411	0.35300049	0.875904401
PSSR	0.954395863	0.36405009	0.880569044
PSSR	0.799777942	0.35143062	0.903044185
PSSR	0.759660697	0.37688896	0.896671834
PSSR	0.742207094	0.40362182	0.856140171
PSSR	0.747594375	0.42808819	0.827713111
PSSR	0.784533431	0.38111168	0.856430551
PSSR	0.748077627	0.35138017	0.87822621
PSSR	0.831789832	0.39116693	0.86868249
PSSR	0.760362694	0.36657414	0.902962581
PSSR	0.888867672	0.38629997	0.883569728
PSSR	0.769524537	0.39064306	0.865403698
PSSR	0.790340489	0.37219509	0.856564426
PSSR	0.822387207	0.39616796	0.840260672
PSSR	0.803096092	0.3771131	0.866625558
PSSR	0.749193837	0.39303163	0.865484906
PSSR	0.767782427	0.36936736	0.882194295
PSSR	0.756097561	0.35603946	0.885443457
PSSR	0.819089457	0.4343304	0.865025719
PSSR	0.763027767	0.38589498	0.864597113
PSSR	0.773144747	0.38278678	0.870460621
PSSR	0.78798059	0.40805909	0.858741736
PSSR	0.753132598	0.42657927	0.832694822
PSSR	0.737458806	0.37767333	0.875086402
PSSR	0.813881349	0.37975174	0.886061166
PSSR	0.840433625	0.35459933	0.892572793
PSSR	0.767180659	0.34861362	0.860683372
PSSR	0.752571639	0.38087195	0.848020001
PSSR	0.99827331	0.36829224	0.880967284
PSSR	0.758353785	0.38277614	0.86720914
PSSR	0.763191763	0.51978099	0.835832762
PSSR	0.751213139	0.46195871	0.835441213
PSSR	0.881337413	0.37615025	0.881409297
PSSR	0.750653229	0.41143748	0.866899058
PSSR	0.767795689	0.42661655	0.819534688
PSSR	0.745517116	0.4233976	0.83343607
PSSR	0.786872436	0.40197152	0.849981151
PSSR	0.788512742	0.37853193	0.857090548
PSSR	0.743938281	0.45585096	0.846320219
PSSR	0.769524537	0.45305887	0.845987303
PSSR	0.773896353	0.40450388	0.851000832
PSSR	0.873788328	0.39002317	0.866405138
PSSR	0.754385965	0.42572278	0.852560342
PSSR	0.85014782	0.38541758	0.896033882
PSSR	0.798400914	0.44165778	0.859867815
PSSR	0.743348115	0.45334396	0.840335439
PSSR	0.765589782	0.44195449	0.863047382
PSSR	0.848996622	0.41306743	0.870571891
PSSR	0.789998046	0.36184782	0.872680036
PSSR	0.812777106	0.32499087	0.829120277
PSSR	1.020008425	0.35763937	0.817015856
PSSR	0.861942578	0.3522931	0.825298735
PSSR	0.784837264	0.378584	0.873125564
PSSR	0.782140936	0.51301515	0.866750276
PSSR	0.763430726	0.43387896	0.856192342
PSSR	0.848390849	0.42342934	0.83912104
PSSR	0.793096686	0.39139631	0.84386294
PSSR	0.896922124	0.34037563	0.846929593
PSSR	0.792913386	0.34942162	0.853165954
PSSR	0.787333855	0.4066954	0.848736146
PSSR	0.746463142	0.47586069	0.860623214
PSSR	0.77577559	0.39682937	0.867858797
PSSR	0.855352591	0.30654556	0.87912618
PSSR	0.842220454	0.30654556	0.892308689
PSSR	0.795393474	0.33797598	0.894764629
PSSR	0.813464236	0.33797598	0.903956186
PSSR	0.859928372	0.33463502	0.916817908
PSSR	0.787263137	0.33463502	0.880981202
PSSR	0.809812353	0.35975814	0.893812914
PSSR	0.771434027	0.35975814	0.853116485
PSSR	0.834342645	0.32819396	0.883480704
PSSR	0.792167507	0.32819396	0.889345653
PSSR	0.875646637	0.35621196	0.891877697
PSSR	0.812858556	0.35621196	0.915011284
PSSR	0.950776144	0.35587856	0.906614718
PSSR	0.787263137	0.35587856	0.885925592
PSSR	1.018359561	0.3973648	0.871172816
PSSR	0.822387207	0.3973648	0.8590364
PSSR	0.817762399	0.35954559	0.895411298
PSSR	0.832073219	0.35954559	0.897761191
PSSR	0.803223239	0.33308652	0.906427384
PSSR	0.785412668	0.33308652	0.902712312
PSSR	0.796195652	0.34417108	0.887136142
PSSR	0.798249105	0.34417108	0.885966247
PSSR	0.837445285	0.32598102	0.899015112
PSSR	0.797958798	0.32598102	0.882752124
PSSR	0.880026224	0.35204831	0.865340787
PSSR	0.78016657	0.35204831	0.894236458
PSSR	0.820082047	0.35085484	0.901838192
PSSR	0.817727609	0.35085484	0.908454296
PSSR	0.78973153	0.35108811	0.889119733
PSSR	0.779935275	0.35108811	0.880033276
PSSR	0.819396639	0.39441571	0.904826053
PSSR	0.792151449	0.39441571	0.895890244
PSSR	0.821167161	0.34458098	0.857641024
PSSR	0.987487733	0.34458098	0.88302058
PSSR	0.979834791	0.3473866	0.902043438
PSSR	0.998758381	0.3473866	0.89193869
PSSR	0.821830167	0.35126108	0.863123019
PSSR	0.782807151	0.35126108	0.872170541
PSSR	0.780922838	0.33324015	0.888677304
PSSR	0.803799922	0.33324015	0.896231609
PSSR	0.838162252	0.40183461	0.875978121
PSSR	0.819938962	0.40183461	0.887502313
PSSR	0.766831495	0.36500853	0.864999796
PSSR	0.871031355	0.36500853	0.884723859
PSSR	0.783637069	0.33832136	0.868794885
PSSR	0.915439713	0.33832136	0.915533708
PSSR	0.826241135	0.38813558	0.894018906
PSSR	0.887100331	0.38813558	0.871156897
PSSR	0.782341651	0.38567689	0.891584147
PSSR	0.841804571	0.38567689	0.884591613
PSSR	0.80349692	0.36569366	0.887687375
PSSR	0.870682211	0.36569366	0.865005785
PSSR	1.063460694	0.3749212	0.844992022
PSSR	0.905067351	0.3749212	0.862091619
PSSR	0.826729624	0.33664262	0.899721784
PSSR	0.859338061	0.33664262	0.894491638
PSSR	0.785188057	0.32608473	0.885902209
PSSR	0.854854464	0.32608473	0.878173331
PSSR	0.789998046	0.35876161	0.882832152
PSSR	0.879125329	0.35876161	0.854295681
PSSR	0.801432551	0.33121526	0.8578162
PSSR	0.815549706	0.33121526	0.845964159
PSSR	0.769673704	0.34369391	0.88057057
PSSR	0.822695035	0.34369391	0.884586864
PSSR	0.82250817	0.48829782	0.895159388
PSSR	0.874406114	0.48829782	0.923311629
PSSR	0.856021483	0.42339468	0.930873934
PSSR	0.832308323	0.42339468	0.932347977
PSSR	0.879348932	0.35566777	0.943324793
PSSR	0.801830481	0.35566777	0.944921746
PSSR	0.855814914	0.39440104	0.92675157
PSSR	0.824489796	0.39440104	0.912608576
PSSR	0.862654009	0.3783792	0.934998314
PSSR	0.888454012	0.3783792	0.940261246
PSSR	0.922641509	0.3706328	0.92370345
PSSR	0.842871795	0.3706328	0.943421922
PSSR	0.968782518	0.36338922	0.939243928
PSSR	0.819938962	0.36338922	0.93338547
PSSR	0.876102564	0.34213945	0.929994274
PSSR	0.911777121	0.34213945	0.92619692
PSSR	0.946595461	0.39885142	0.933110784
PSSR	0.844677843	0.39885142	0.932781066
PSSR	0.833918612	0.42551267	0.937676198
PSSR	0.819875776	0.42551267	0.936769186
PSSR	0.995872785	0.38026959	0.928012407
PSSR	0.870093255	0.38026959	0.933089913
PSSR	0.862853629	0.36233446	0.929629834
PSSR	0.861632653	0.36233446	0.924997923
PSSR	0.838085328	0.41803235	0.914382581
PSSR	0.82625641	0.41803235	0.933553949
PSSR	0.873309757	0.36007601	0.936669737
PSSR	0.899084435	0.36007601	0.946697177
PSSR	0.83247263	0.40212792	0.939466403
PSSR	0.827175449	0.40212792	0.925850003
PSSR	0.810697115	0.41242659	0.931630353
PSSR	0.824	0.41242659	0.93269603
PSSR	0.870413085	0.41396409	0.904868084
PSSR	0.856382979	0.41396409	0.916386214
PSSR	0.996540647	0.40146825	0.932524882
PSSR	0.820816327	0.40146825	0.928060204
PSSR	0.869538462	0.33559752	0.92095398
PSSR	0.844307692	0.33559752	0.927050183
PSSR	0.813244498	0.29515058	0.925020177
PSSR	0.844227245	0.29515058	0.932612297
PSSR	0.831451447	0.28340751	0.921860724
PSSR	0.807291667	0.28340751	0.917053643
PSSR	0.814380933	0.27619714	0.909779023
PSSR	0.901428571	0.27619714	0.930881443
PSSR	0.829128205	0.34930977	0.913369753
PSSR	0.950423466	0.34930977	0.943153511
PSSR	0.84675954	0.47246674	0.932600927
PSSR	0.906693712	0.47246674	0.91790431
PSSR	0.847930102	0.40189371	0.924577857
PSSR	0.872040816	0.40189371	0.917100191
PSSR	0.846025105	0.40711549	0.926359938
PSSR	0.837938915	0.40711549	0.874938467
PSSR	1.048722391	0.36564183	0.883473625
PSSR	0.876034768	0.36564183	0.878428732
PSSR	0.860653986	0.32257259	0.935071236
PSSR	0.912552301	0.32257259	0.907819442
PSSR	0.842521323	0.34279507	0.921307504
PSSR	0.929481733	0.34279507	0.913993977
PSSR	0.858963466	0.3847695	0.895728682
PSSR	0.898592715	0.3847695	0.886296671
PSSR	0.82625641	0.44200778	0.907447652
PSSR	0.825748257	0.44200778	0.900279434
PSSR	0.828341252	0.38246855	0.919651009
PSSR	0.836706071	0.38246855	0.917042489
RCAN	0.585218713	0.440805447	0.778874987
RCAN	0.65304227	0.443384838	0.811257687
RCAN	0.70002936	0.419171703	0.842048878
RCAN	0.72921026	0.461213243	0.828343165
RCAN	0.666585067	0.515416217	0.792744727
RCAN	0.674388005	0.552660537	0.783535482
RCAN	0.67791762	0.488326859	0.824568661
RCAN	1.077848101	0.556246233	0.823493077
RCAN	0.866398038	0.431298178	0.818506336
RCAN	0.989550141	0.473215294	0.830312756
RCAN	0.727498093	0.524307323	0.844610789
RCAN	0.655946839	0.501409543	0.816228032
RCAN	0.767596424	0.497140479	0.823879801
RCAN	0.718547718	0.504706514	0.815849412
RCAN	0.677435698	0.487123263	0.817404415
RCAN	0.787864078	0.462062848	0.789593568
RCAN	0.595845657	0.410421026	0.831736743
RCAN	0.641309454	0.430691433	0.810590069
RCAN	0.631645481	0.514523935	0.815122826
RCAN	0.621994903	0.523946118	0.820107303
RCAN	0.711136108	0.51482017	0.839551682
RCAN	0.731033188	0.533038509	0.83014216
RCAN	0.708730159	0.476008964	0.824570912
RCAN	0.750714659	0.525261712	0.81616999
RCAN	0.629860177	0.425079983	0.819469649
RCAN	0.814824674	0.519269598	0.800684875
RCAN	0.732307569	0.551227641	0.795576839
RCAN	0.657798856	0.440017086	0.848843516
RCAN	0.732655602	0.525799465	0.848832123
RCAN	0.722826611	0.525264335	0.829144866
RCAN	0.654557038	0.497513306	0.847365747
RCAN	0.726227662	0.495284092	0.842246085
RCAN	0.633623188	0.506221366	0.826061214
RCAN	0.696794151	0.541602802	0.795673681
RCAN	0.781784232	0.534744334	0.794790333
RCAN	0.712392469	0.460992169	0.849357934
RCAN	0.744077834	0.458851647	0.84421457
RCAN	0.642337052	0.507933152	0.862939684
RCAN	0.793760399	0.455128741	0.862327757
RCAN	0.671114281	0.48554064	0.833687373
RCAN	0.615193061	0.498378587	0.850110006
RCAN	0.657147942	0.485435319	0.846829955
RCAN	0.806225426	0.508978796	0.848445185
RCAN	0.700276491	0.41991989	0.831668961
RCAN	0.593581402	0.507837725	0.833312115
RCAN	0.609126661	0.487844718	0.849035687
RCAN	0.749313501	0.500912082	0.828986378
RCAN	0.66505508	0.5255288	0.799844226
RCAN	0.669837249	0.472324145	0.82179501
RCAN	0.683887414	0.495854986	0.826039035
RCAN	0.801629119	0.411106807	0.835721443
RCAN	0.811008523	0.464645815	0.823090242
RCAN	0.696451232	0.51311965	0.837736674
RCAN	0.657791058	0.502337468	0.822825013
RCAN	0.675990984	0.512522054	0.782484514
RCAN	0.805102041	0.529948723	0.793686108
RCAN	0.614615385	0.492079628	0.822426633
RCAN	0.676443959	0.50579412	0.832323471
RCAN	0.759933157	0.461280894	0.8131269
RCAN	0.621006749	0.483028841	0.805169885
RCAN	0.646133983	0.485444617	0.823707196
RCAN	0.675097428	0.509720516	0.81686887
RCAN	0.712717091	0.511859071	0.822943831
RCAN	0.653357817	0.425041151	0.822760288
RCAN	0.671833257	0.345251453	0.808913637
RCAN	1.017386204	0.338602257	0.821385429
RCAN	0.785303886	0.283059371	0.853957107
RCAN	0.739330365	0.301731628	0.854605719
RCAN	0.847546012	0.395011437	0.811260463
RCAN	0.799357326	0.446346444	0.793761576
RCAN	0.767448144	0.386510265	0.831068514
RCAN	0.723858921	0.458231044	0.824469924
RCAN	0.881994287	0.331966919	0.847198967
RCAN	0.719225634	0.316666675	0.856131693
RCAN	0.787095436	0.432164025	0.85309648
RCAN	0.758143208	0.381790024	0.853485846
RCAN	0.898502642	0.365558457	0.852095697
RCAN	0.744482759	0.400716913	0.844638761
RCAN	0.899335303	0.382284415	0.835352752
[truncated: 1,841 more rows]
