# Supplementary material for: Diffusion-based deep learning method for augmenting ultrastructural imaging and volume electron microscopy
Source: Nat Commun. 2024 Jun 1;15:4677. doi: 10.1038/s41467-024-49125-z (PMC11144272; doi:10.1038/s41467-024-49125-z)
Supplement: Supplementary file 21 — Source Data [file 41467_2024_49125_MOESM21_ESM.zip › source data/supp3.csv]

MeanNum	Brisque	FSIM	Resolution Ratio
Single	108.07391	0.835989495	0.964285714
Single	106.56171	0.822381631	0.976089015
Single	103.35565	0.833228603	1.102864259
Single	103.66278	0.795215389	1.001243781
Single	106.24823	0.827231362	0.998266039
Single	106.79901	0.817259438	0.980067243
Single	106.75531	0.801445326	0.93524199
Single	107.424255	0.798610837	1.002469136
Single	107.022644	0.827767866	1.134095887
Single	106.826355	0.804399166	0.999501496
Single	105.137634	0.795493736	1.102806059
Single	105.00629	0.807312726	0.982468955
Single	106.15985	0.816362637	1.024096386
Single	106.47455	0.815453931	0.850866075
Single	106.53436	0.803516465	0.997027496
Single	106.82001	0.811359432	1.008687259
Single	106.310974	0.829042175	0.926729057
Single	105.98016	0.822046315	0.977907259
Single	106.278015	0.815160652	1.035820896
Single	107.38641	0.810511321	0.999257977
Single	105.914246	0.802024382	1.102461899
Single	104.66669	0.815354811	1.119753086
Single	104.3017	0.829779354	0.986417657
Single	104.70111	0.805929868	0.945659845
Single	108.00189	0.828978556	1.016497761
Single	105.38666	0.805738377	1.033746898
Single	106.33563	0.820684341	1.056218905
Single	106.41937	0.818407014	1.006733167
Single	104.24213	0.818122889	1.018069307
Single	104.585144	0.827521595	1.038957816
Single	104.878845	0.824229912	0.999504337
Single	104.37689	0.797354707	1.111851852
Single	107.99994	0.809087644	1.001741294
Single	106.164246	0.813710234	0.982426165
Single	106.864685	0.8102918	1.036923801
Single	105.32391	0.814328924	0.973056748
Single	104.614685	0.824561497	0.941473491
Single	106.678894	0.81065441	0.990427099
Single	105.643005	0.842881657	0.911831369
Single	104.90814	0.806718968	1.025030979
Single	106.08954	0.81121201	0.843071786
Single	106.6535	0.811062915	1.03949293
Single	106.6037	0.828518013	1.005226481
Single	106.10443	0.831212739	1.059410762
Single	105.34613	0.829253428	0.941314554
Single	106.12567	0.824906484	1.023839086
Single	104.83661	0.818054074	1.138316365
Single	105.49921	0.815299784	0.97596504
Single	104.827576	0.815364614	1.000991818
Single	106.8432	0.809319292	1.107639736
Single	107.67816	0.822538351	1.004728721
Single	107.07782	0.795588095	1.05203731
Single	104.911316	0.823895878	1.077471717
Single	104.41083	0.821628039	1.022084367
Single	105.032166	0.808552574	0.871645022
Single	104.81781	0.817097941	0.958184842
Single	105.34442	0.802875094	0.959135187
Single	106.063416	0.819560061	0.985995086
Single	106.90546	0.81876795	1.136069652
Single	107.63373	0.818526343	1.006443618
Single	106.874695	0.814853269	1.001239157
Single	104.58026	0.807807293	0.958871353
Single	104.91644	0.813892183	0.953303759
Single	105.40961	0.818485677	0.972927242
Single	80.01361	0.864097973	1.005461768
Single	81.008484	0.848260305	0.905159166
Single	79.060486	0.865979789	1.100124224
Single	76.46332	0.857138881	0.991135188
Single	78.63812	0.864299831	1.004987531
Single	79.83368	0.827103625	0.964091661
Single	77.93646	0.85492298	1.024390244
Single	81.28778	0.839598957	0.960492075
Single	80.170105	0.876117222	1.136031204
Single	80.880554	0.853992874	0.997512438
Single	79.57294	0.85844175	0.933767872
Single	78.44208	0.866963127	0.994332183
Single	79.35956	0.873656591	1.077821979
Single	77.80975	0.871660723	0.99826518
Single	77.778015	0.858127128	0.919789762
Single	81.14081	0.851117715	1.036706349
Single	78.36932	0.881871054	0.982337285
Single	79.04022	0.877859089	1.000745342
Single	79.42694	0.861513584	0.963442851
Single	81.65936	0.865356281	0.881903515
Single	80.089294	0.848499887	1.152168586
Single	76.99237	0.865451242	1.122524752
Single	77.21503	0.877098727	0.869574514
Single	78.62274	0.879979483	1
Single	80.32587	0.865437576	1.072085508
Single	80.23285	0.860198941	0.969062573
Single	79.132996	0.858510282	1.054644809
Single	78.23407	0.863879303	1.004228856
Single	77.81879	0.86103921	1.021355848
Single	78.90106	0.868203493	1.010376448
Single	80.09711	0.876434429	0.998514484
Single	78.38837	0.863836283	1.051120448
Single	80.06171	0.868453679	0.992605373
Single	78.89447	0.859202572	0.991135188
Single	78.68695	0.857689939	1.053021256
Single	76.290955	0.862368389	0.959332393
Single	75.41254	0.876060414	0.952845528
Single	77.418884	0.875804523	0.987035225
Single	78.83441	0.882560974	0.892611493
Single	79.47528	0.847791279	1.030650386
Single	79.17523	0.863014294	0.90990991
Single	77.30463	0.851599451	1.051022923
Single	77.210144	0.876423286	0.910299752
Single	77.02289	0.86613177	1.011155008
Single	75.24164	0.872559741	0.995037221
Single	76.03558	0.872101994	0.914190687
Single	77.09833	0.882633351	1.138881988
Single	78.283875	0.865450049	0.99702381
Single	77.057556	0.870537101	1.002981366
Single	78.07977	0.86823493	1.08047619
Single	77.0495	0.878658653	1.000991818
Single	75.868835	0.863624567	1.056966708
Single	76.55463	0.862295116	1.089800995
Single	76.218445	0.874229008	0.951270208
Single	77.11444	0.859478225	0.993339911
Single	78.05438	0.853009414	1.001241311
Single	75.51117	0.86272815	0.959363118
Single	77.49921	0.849538504	0.997018634
Single	76.0202	0.86607717	1.135504724
Single	75.289246	0.864703249	1.00519802
Single	76.85126	0.86366234	1.005725666
Single	78.09808	0.835963541	0.995531281
Single	77.749695	0.869766047	1.01264881
Single	76.84589	0.876884401	0.999503352
Single	57.997253	0.868254953	1.00621118
Single	59.496765	0.857468431	1.010291595
Single	59.16327	0.900180409	1.046561097
Single	57.60907	0.889771749	0.999255214
Single	58.011414	0.874683653	1.00198906
Single	61.9494	0.845093415	1.017705736
Single	60.73944	0.889917605	0.939511527
Single	60.48065	0.867939097	0.873493976
Single	58.70233	0.897590593	1.149481993
Single	59.181335	0.873058124	0.995037221
Single	61.16864	0.835741302	1.104726368
Single	60.69696	0.89238774	0.941437238
Single	58.94745	0.885466463	1.076483735
Single	62.34784	0.883670018	0.999007937
Single	63.90155	0.900551484	0.914149444
Single	62.33368	0.865417033	1.037735849
Single	59.391785	0.904034977	0.960492075
Single	58.45282	0.89498736	0.992851861
Single	61.27362	0.88856327	1.032738095
Single	62.7453	0.900833179	1.000743126
Single	60.795105	0.86954711	1.164149542
Single	60.306335	0.891933226	1.125310174
Single	61.167664	0.909651682	0.999262899
Single	61.128113	0.885730018	0.960114641
Single	61.437683	0.88994695	1.070223325
Single	62.007996	0.884456244	0.929288423
Single	62.274597	0.883921	0.895214
Single	59.744812	0.890653159	0.968105516
Single	59.88495	0.890974998	0.905548217
Single	61.519714	0.897175967	1.031280788
Single	61.10907	0.895355513	0.989936181
Single	59.39569	0.877400614	1.117924528
Single	60.60956	0.88552071	0.932175926
Single	60.135437	0.879222687	0.992846571
Single	60.37909	0.872367919	1.095403727
Single	57.82538	0.909428145	1.005667817
Single	57.900085	0.896876214	1.022177922
Single	61.4162	0.896938334	0.960028551
Single	61.428406	0.912208569	0.979070333
Single	59.37616	0.871763489	1.029367845
Single	60.075867	0.884043285	0.96882494
Single	60.283386	0.891053909	1.06016907
Single	59.1203	0.886297492	0.886912604
Single	60.07733	0.902446304	1.064334638
Single	60.506042	0.902257032	0.993804213
Single	61.648132	0.902944981	1.015267176
Single	61.332214	0.902621078	1.055005754
Single	59.420593	0.892152249	0.99751861
Single	59.78534	0.883830572	1.006733167
Single	61.87372	0.895014901	1.130824819
Single	60.307312	0.903235259	0.934490741
Single	61.550964	0.889988624	1.027817746
Single	62.479187	0.887539107	1.090343454
Single	61.088074	0.899524121	1.022084367
Single	61.965027	0.894772084	0.914811449
Single	60.127625	0.879944121	0.951852726
Single	59.349792	0.893851013	0.986318104
Single	60.564148	0.88882604	0.922316709
Single	59.985046	0.87378559	1.093630268
Single	59.610535	0.89673183	0.913405308
Single	60.471863	0.880323192	0.995073892
Single	61.125183	0.895298394	0.97094431
Single	60.5119	0.897691526	0.944701527
Single	59.284363	0.892917975	0.966154585
Single	44.002136	0.909462652	0.978970268
Single	45.513367	0.914681711	0.98213435
Single	44.986023	0.925177805	1.09957785
Single	42.290222	0.923955664	0.9762309
Single	41.715027	0.920558598	0.999256137
Single	42.740906	0.894948939	0.982190132
Single	43.272644	0.913536142	1.016296296
Single	44.588562	0.909951607	1.009197117
Single	42.690125	0.918824083	1.134095887
Single	44.059753	0.91236244	0.932775064
Single	46.204773	0.904080233	1.068832732
Single	45.36737	0.885776303	1.000744048
Single	43.755554	0.916212942	1.078358209
Single	42.94403	0.919648272	0.871861472
Single	43.04706	0.911524433	0.927846934
Single	43.139343	0.916131424	1.002638522
Single	41.016296	0.91756279	1.010704506
Single	40.130066	0.917888428	1.001491795
Single	42.473328	0.912987232	1.032738095
Single	44.73114	0.911107757	0.922585065
Single	44.125183	0.916428637	1.152168586
Single	42.482117	0.914607479	1.124751984
Single	43.556824	0.923062833	0.920343969
Single	43.457214	0.928020833	1.000746826
Single	43.62323	0.92424352	1.075561097
Single	41.95819	0.899850243	0.996174079
Single	42.26825	0.891030068	0.955875732
Single	43.650574	0.915901807	0.972536738
Single	42.809265	0.912699108	1.016308377
Single	42.215027	0.913943697	1.013801453
Single	43.593445	0.917638819	0.973214286
Single	46.151062	0.906932031	1.0996337
Single	44.9953	0.906215286	0.927452787
Single	43.883484	0.909204833	0.998263889
Single	43.40985	0.915340872	1.095403727
Single	44.132996	0.919718274	0.950617284
Single	42.11737	0.914841011	1.016101065
Single	42.128113	0.926966425	1.003731343
Single	43.746277	0.937390431	0.976693372
Single	45.87616	0.910414672	1.023762376
Single	44.24286	0.911548095	1
Single	44.230164	0.919537697	1.060696517
Single	41.889343	0.925445719	0.92786584
Single	42.88983	0.917212862	1
Single	42.47284	0.927430312	0.93516791
Single	41.147644	0.929135907	1.022569444
Single	42.406433	0.931165361	1.03969154
Single	42.12323	0.913351673	0.989903965
Single	43.596375	0.912515344	0.929113924
Single	42.965027	0.918336303	1.124102056
Single	41.297546	0.915897727	0.999257426
Single	41.56317	0.903960132	1.055665025
Single	40.84149	0.915571979	1.077206786
Single	39.087585	0.922044473	1.022591857
Single	40.190125	0.919998349	1
Single	41.90204	0.918768234	0.998514484
Single	44.95233	0.91103985	0.899309423
Single	43.325867	0.910283428	0.89376392
Single	42.63153	0.890356719	1.13325062
Single	41.682312	0.917910636	0.838529837
Single	40.902527	0.920231244	0.978682171
Single	41.38202	0.91415963	0.996768581
Single	41.26825	0.912771515	0.983618405
Single	42.911804	0.912197016	0.893650089
Single	47.939148	0.935235003	1.006711409
Single	48.252625	0.938659157	1.026899128
Single	48.564636	0.948170669	1.09957785
Single	47.187195	0.954157787	0.999255214
Single	47.490906	0.9451349	0.981490502
Single	47.608093	0.926341564	1.013409486
Single	47.63788	0.937961521	0.978369384
Single	49.924988	0.923772624	0.922308042
Single	49.23993	0.940176539	1.130244967
Single	46.831726	0.938285682	0.982120989
Single	49.294617	0.932237433	1.097356066
Single	49.771667	0.945934252	0.925458716
Single	48.857117	0.938784605	0.973063973
Single	48.750183	0.944655043	0.964559387
Single	48.62616	0.940023667	0.99137931
Single	50.224792	0.942208821	0.982604607
Single	48.516785	0.945364933	1.004950495
Single	47.368347	0.95332459	1.000248324
Single	49.010925	0.941028309	1.03840399
Single	49.39081	0.943082363	0.984885422
Single	49.104187	0.944302767	1.154148257
Single	47.861023	0.943352061	1.101797862
Single	47.192078	0.949327912	1.005936186
Single	48.036804	0.946364943	0.998509687
Single	50.22284	0.934082374	1.061269685
Single	51.06073	0.937206467	1.032977932
Single	49.385437	0.932429202	1.052292441
Single	48.35907	0.949226342	1.004228856
Single	48.868835	0.932882875	1.017313876
Single	48.730164	0.945847685	1.030265748
Single	49.41864	0.941198183	0.938125145
Single	49.55536	0.937390079	1.119592243
Single	50.045593	0.938590576	0.990164741
Single	49.908386	0.932013885	0.908783021
Single	47.880554	0.9329022	1.078522505
Single	48.138367	0.946973946	0.929189435
Single	48.96454	0.937828998	1.016604709
Single	48.945007	0.951368217	1.005732802
Single	48.445496	0.952845271	1.001992528
Single	48.192566	0.936005926	0.87294217
Single	47.743835	0.944336842	0.927456382
Single	46.744812	0.942462841	1.06016907
Single	46.14618	0.94553736	0.983682416
Single	46.513367	0.951274121	1.031042654
Single	46.673035	0.947456643	0.987441517
Single	46.77704	0.951767076	1.023076923
Single	46.348328	0.943425315	1.133811526
Single	46.657898	0.93697157	0.99702381
Single	48.64325	0.942480373	0.994825037
Single	47.306335	0.943798133	1.085905719
Single	45.22235	0.946213118	0.930184332
Single	45.162292	0.93847468	1.029298751
Single	45.968445	0.949859819	1.091974078
Single	45.977234	0.949360718	0.913708962
Single	47.424988	0.939891231	0.921721218
Single	47.363953	0.941044748	1.002485707
Single	48.190613	0.944844834	0.950777202
Single	46.162292	0.946142839	1
Single	45.62909	0.935820724	1.043408727
Single	45.676453	0.939541845	1.008693492
Single	46.48407	0.945315141	1.004475385
Single	47.778015	0.938267257	0.931907971
Single	47.528503	0.941570877	1.012397719
Single	45.67108	0.950159777	0.962458154
Single	94.86322	0.813257101	0.919384058
Single	96.726746	0.831524065	0.996291718
Single	97.39984	0.834500497	1.05982906
Single	96.81952	0.823959418	0.99925243
Single	94.23407	0.812182517	0.906285199
Single	92.56561	0.815324425	1.01867065
Single	93.692566	0.806008608	1.001492537
Single	94.58099	0.824300398	0.99875529
Single	94.51752	0.809368253	0.984341123
Single	96.704285	0.812713402	1.007444169
Single	97.48602	0.813790143	0.918496717
Single	96.451355	0.824278406	1.010468594
Single	94.137634	0.823245951	1.012182994
Single	93.350525	0.828452718	1.001242854
Single	94.53558	0.811006329	0.99751861
Single	94.86786	0.819351377	0.878476024
Single	95.489685	0.820640295	1.041975309
Single	97.361755	0.812263665	1.046234154
Single	96.70526	0.810156948	0.979069767
Single	94.57172	0.80085594	1.060049628
Single	94.26825	0.813556432	0.982338902
Single	95.155945	0.815056485	0.996038623
Single	95.25043	0.819268496	1.068939956
Single	95.10736	0.805017214	0.972608993
Single	95.17108	0.835950673	0.933179724
Single	96.567566	0.813017705	0.98916523
Single	96.70038	0.819153171	1.01439206
Single	94.89789	0.79694162	1.016915423
Single	94.4389	0.82078129	1.000983526
Single	95.536804	0.80460131	1.087531172
Single	94.167175	0.806729146	1.107734124
Single	94.06952	0.808657477	0.99603273
Single	94.81683	0.807466673	1.042610837
Single	95.99481	0.798312254	1.058766155
Single	96.97626	0.806674932	0.975575715
Single	96.698425	0.803399675	0.95913064
Single	95.23602	0.807719806	0.929531757
Single	95.37396	0.830382429	1.056285643
Single	95.37543	0.828007089	1.051030422
Single	94.327576	0.812312282	1.001242854
Single	95.45941	0.808195079	1.037670384
Single	97.8703	0.810335911	0.97506657
Single	96.16522	0.802083003	0.975877717
Single	96.01532	0.803096799	0.971387697
Single	95.7746	0.788554958	1.060696517
Single	96.269714	0.80517467	0.980449658
Single	96.951355	0.822916499	0.999253731
Single	96.046326	0.821182152	1.124782501
Single	94.872986	0.818722915	0.910383747
Single	98.1474	0.824651466	1.094507669
Single	96.6933	0.817530823	0.989935298
Single	94.96356	0.788258117	1.075355916
Single	95.520935	0.801699404	1.044554455
Single	96.647644	0.821911295	1
Single	96.6037	0.821996436	1
Single	95.68451	0.818099736	0.937066173
Single	95.042175	0.821570298	1.036843415
Single	97.122986	0.824360279	1.005878031
Single	95.95624	0.838891219	1.088447205
Single	95.23114	0.822357422	1.063330916
Single	96.89349	0.803689327	0.952965235
Single	96.24237	0.815736459	0.967299832
Single	97.02484	0.819557679	0.985546301
Single	96.105896	0.800175796	1
Single	87.489685	0.86780966	1.009950249
Single	86.97162	0.861959633	0.958838925
Single	87.96185	0.86551966	1.034811636
Single	88.83612	0.866285691	0.99800896
Single	87.4704	0.877977721	1.002741775
Single	86.04022	0.846130833	1.01037037
Single	88.03827	0.849702333	0.978134111
Single	87.651794	0.858778139	0.99975081
Single	88.98724	0.853953652	0.997802198
Single	87.67499	0.857824525	0.952827975
Single	85.64862	0.873331126	1.006699752
Single	86.43793	0.861791352	1.006454816
Single	86.60834	0.813324297	0.998283472
Single	85.23065	0.855581404	0.986529513
Single	87.19061	0.871467448	0.975018191
Single	87.693054	0.860053739	0.99800995
Single	88.00604	0.870055364	0.981623633
Single	89.08099	0.833594172	1.037977805
Single	87.81464	0.855464596	1.042337212
Single	85.651306	0.847298309	1.038657914
Single	84.31683	0.865029549	1.008576329
Single	84.14105	0.876245301	0.945698166
Single	86.661804	0.882472315	1.046697314
Single	87.528015	0.858815529	1.022067642
Single	85.089294	0.881584762	0.953838907
Single	86.90814	0.835876712	0.999253731
Single	87.60858	0.848237886	0.862083509
Single	85.842224	0.861382846	1.015147753
Single	85.6745	0.862063322	1
Single	85.90619	0.871856959	1.084825871
Single	87.70453	0.858576313	1.013336347
Single	88.0932	0.842508279	0.99603273
Single	86.78119	0.862690277	1.045185185
Single	88.12421	0.850323014	0.950941743
Single	87.95477	0.851813546	0.95470066
Single	86.78949	0.851000129	0.983527132
Single	87.86713	0.864564651	0.987441517
Single	86.38251	0.857433647	1.047455127
Single	87.16254	0.867576429	0.914602904
Single	88.408875	0.840760138	0.983158409
Single	87.06439	0.851929685	1.023216031
Single	88.90765	0.860446683	0.99826518
Single	88.793396	0.858716083	0.928425358
Single	87.286804	0.869725861	0.991482112
Single	88.02167	0.842537823	1.059905543
Single	86.22601	0.876597378	0.933023256
Single	86.28314	0.875985989	0.890292553
Single	87.41278	0.847441764	1.090098771
Single	87.47626	0.872491684	0.863967438
Single	89.57269	0.836672442	0.958405546
Single	89.46893	0.872907147	1.028891656
Single	86.890076	0.869192543	1.032037691
Single	89.454285	0.86723814	1.049751244
Single	89.83002	0.878850254	0.990642699
Single	87.60736	0.871345724	0.977571916
Single	87.286316	0.870869812	1.009471585
Single	87.904236	0.872116589	0.972222222
Single	87.97797	0.855204802	0.859205021
Single	87.60907	0.886262805	1.08790663
Single	86.796814	0.878997021	0.947039828
Single	90.1391	0.860743311	1.040694789
Single	90.80463	0.858061621	0.997520456
Single	88.38837	0.843823865	0.88107753
Single	89.86249	0.862576333	0.997524752
Single	60.593933	0.902612482	0.939379917
Single	60.227234	0.886399029	0.961584347
Single	61.996765	0.889437867	1.031123782
Single	62.82196	0.884185961	0.96301633
Single	62.908875	0.899150822	0.985787797
Single	60.80487	0.859755967	1.012871287
Single	61.738953	0.870055594	0.905940594
Single	63.287292	0.885862511	0.985507246
Single	64.022644	0.892514192	1.014651105
Single	61.5119	0.895009122	1.010704506
Single	61.3869	0.898598214	0.949005848
Single	63.530457	0.886917691	0.99753937
Single	64.91766	0.901123916	1.008422096
Single	63.278503	0.881279754	0.954050213
Single	64.340515	0.897632902	0.999254288
Single	64.59393	0.888891186	0.983092379
Single	63.948914	0.884388237	0.944705619
Single	63.119324	0.845810972	1.010806916
Single	63.369324	0.876442876	0.934724689
Single	64.14081	0.882129707	1.05952381
Single	63.15448	0.877795428	1.019568987
Single	63.892273	0.896245756	1.000248633
Single	65.70184	0.908135595	1.046697314
Single	63.93524	0.886411068	1.05470297
Single	63.236023	0.902380454	0.978970268
Single	64.47772	0.868023047	0.954383464
Single	65.67401	0.867251545	1.010130961
Single	63.355164	0.900582514	1.016157097
Single	60.06073	0.896409121	0.949393657
Single	62.994812	0.88105418	1.070446735
Single	65.081726	0.880520475	0.979676573
Single	61.79315	0.878550065	0.986977887
Single	65.21063	0.884466115	1.0375
Single	66.443054	0.877488285	1.082793017
Single	65.37079	0.859901314	1.039920655
Single	62.062683	0.875757051	0.934407365
Single	60.003113	0.891962482	0.942642219
Single	60.92157	0.88746258	0.932982917
Single	64.24237	0.886755313	1.058561898
Single	64.57733	0.867561281	0.984359726
Single	63.144714	0.888863499	1.0026341
Single	64.130554	0.886870108	1.00199005
Single	65.3537	0.884272467	0.997315109
Single	63.667175	0.902019648	1.015200598
Single	63.812683	0.8875582	1.002350729
Single	63.159363	0.895546588	0.960727969
Single	62.86786	0.898785712	0.890292553
Single	64.18329	0.876729822	1.11453202
Single	62.22528	0.888156082	0.998514484
Single	64.43085	0.855406674	0.956954359
Single	65.66913	0.895916049	1.028891656
Single	64.216	0.89185942	1.081728395
Single	65.584656	0.896280817	1.051844467
Single	65.12225	0.902746479	0.997767857
Single	64.067566	0.888195268	0.901934323
Single	64.17792	0.874601879	1.004962779
Single	63.292175	0.884780742	1.021835132
Single	62.078796	0.886984098	0.904426338
Single	61.150574	0.910339598	1.07167319
Single	61.689636	0.895154379	1.058724428
Single	64.39569	0.891310101	1.038890265
Single	66.3244	0.882908381	0.98313783
Single	64.778015	0.881850282	0.977405248
Single	65.442566	0.879469454	0.863324764
Single	53.947937	0.923409271	0.962085308
Single	54.388855	0.9213237	0.969915764
Single	56.05243	0.897901172	1.076923077
Single	56.488464	0.906645858	0.976144109
Single	55.35858	0.912495405	0.977405248
Single	53.69159	0.883910865	1.017910448
Single	56.244324	0.915915229	1.00199104
Single	56.69989	0.899464966	0.934544608
Single	56.181824	0.910388488	0.962317475
Single	54.17401	0.929152474	0.988074957
Single	53.783386	0.91175595	0.934362045
Single	55.14569	0.918822405	0.90008881
Single	57.53778	0.925872558	1.010173697
Single	55.031433	0.926842192	1.000496771
Single	55.331726	0.91989314	0.985052683
Single	56.121277	0.918765815	0.997265722
Single	56.619812	0.909321718	1.047146402
Single	56.053406	0.886697657	1.015685328
Single	55.299988	0.901240461	0.947771274
Single	58.118347	0.90617412	0.947228381
Single	59.678406	0.918873771	0.916295637
Single	58.042664	0.921873798	1.000248633
Single	57.852722	0.931769723	1.046697314
Single	56.443542	0.913673514	1.028233591
Single	56.562195	0.904643199	0.943396226
Single	55.781433	0.905161562	0.975947522
Single	56.900085	0.898144211	1.001715266
Single	57.82831	0.920352098	1.010130961
Single	57.01532	0.921834555	1.009422266
Single	56.638367	0.871115535	1.071235569
Single	57.102722	0.905964681	1.035334873
Single	55.246277	0.901235452	0.95415677
Single	57.61493	0.916473396	0.970648934
Single	55.104675	0.913433792	1.080637133
Single	56.897156	0.891566257	1.004310345
Single	55.033386	0.910895603	1.009950249
Single	53.89276	0.923994428	0.982602303
Single	54.35028	0.898521117	1.049261084
Single	55.33026	0.905278574	1.015165877
Single	54.664246	0.897717875	0.976958525
Single	54.51239	0.910682873	1.039473684
Single	55.47577	0.903422876	0.878325338
Single	57.556824	0.914752332	0.946929316
Single	55.63983	0.927002286	1.012928891
Single	55.255066	0.922109335	0.92414391
Single	54.718445	0.912464295	0.98817734
Single	55.442078	0.929376641	1
Single	57.216003	0.890797052	1.128428928
Single	56.46698	0.912549637	0.979358912
Single	60.491882	0.8830121	1.09396637
Single	59.405945	0.915301509	1.02761194
Single	55.649597	0.914180464	1.079064039
Single	55.213562	0.922225465	0.923817863
Single	54.98456	0.919324491	0.881463628
Single	55.99823	0.913336528	0.985015967
Single	56.933777	0.901743371	0.989252565
Single	57.64618	0.911648015	1.026620656
Single	57.588074	0.912157906	0.949595376
Single	56.303406	0.929574082	1.078001969
Single	54.878113	0.927561447	1.019703292
Single	56.61444	0.910587437	1.039405204
Single	58.409363	0.910932753	0.910799185
Single	57.11444	0.909861182	0.968231047
Single	58.32831	0.91899413	0.998760843
Single	37.542664	0.942931067	0.994854202
Single	39.056335	0.94185573	0.95769962
Single	38.684753	0.928630362	1.076923077
Single	37.936707	0.940917641	0.919724771
Single	38.236023	0.942969701	0.958313483
Single	36.772644	0.938374	1.01715138
Single	35.67987	0.945732965	0.976473442
Single	37.52069	0.945695238	0.993807283
Single	39.644714	0.938320659	1.005413386
Single	40.20331	0.947841873	0.981387479
Single	39.85077	0.940583034	1.007199603
Single	39.771667	0.939797997	1.006454816
Single	38.58368	0.940541752	0.988586693
Single	36.86737	0.941890563	0.998760228
Single	37.920105	0.946659429	0.998757764
Single	39.758484	0.94308679	0.954556269
Single	39.633972	0.93639306	1.048968432
Single	41.647644	0.924544155	1.04363997
Single	40.501648	0.935255557	1.039506173
Single	40.837585	0.929082048	1.04017531
Single	40.02362	0.909201115	1.000729395
Single	39.380554	0.945718556	0.999503106
Single	39.595886	0.953388952	0.974983097
Single	40.77118	0.940910783	1.060741847
Single	39.680847	0.947481881	1.004464286
Single	41.663757	0.916877588	0.980473517
Single	40.96698	0.925899658	0.991751577
Single	40.585632	0.939892171	1.005905512
Single	40.962097	0.940109219	1.009672619
Single	41.115417	0.939231404	1.082940154
Single	40.349304	0.944623819	1.052347418
Single	40.102722	0.934750657	0.899462606
Single	40.15399	0.936125488	1.045185185
Single	40.224304	0.93227766	1.072098765
Single	41.076843	0.93211234	1.018950437
Single	40.233093	0.938291066	1.002469136
Single	39.9787	0.940855944	0.900112233
Single	40.58026	0.939041274	1.03725347
Single	41.41034	0.938952513	1.040310831
Single	40.1911	0.926364246	0.988223749
Single	38.927917	0.940704293	1.039473684
Single	39.866394	0.944511302	0.956996911
Single	41.644714	0.939875507	0.953781513
Single	40.948425	0.945171656	1.009165222
Single	40.192078	0.947278632	0.931004367
Single	39.477234	0.947495601	0.993069307
Single	41.0578	0.942022017	0.999253731
Single	42.118835	0.928607766	1.127866401
Single	37.379578	0.936631186	0.998267327
Single	42.0495	0.927878564	1.000452284
Single	42.98651	0.930708359	0.990172579
Single	40.407898	0.940121624	1.089800995
Single	39.729187	0.942937836	1.052369077
Single	39.037292	0.940520443	1
Single	40.846375	0.942292365	0.966032281
Single	41.178406	0.941145205	1.009975062
Single	39.143738	0.944329872	1.011904762
Single	40.76776	0.938957532	0.938099589
Single	40.71454	0.957403015	1.037168561
Single	39.736023	0.950923394	1.034815338
Single	39.624695	0.935877106	0.931172291
Single	40.428406	0.935351211	0.938199627
Single	41.36786	0.933286457	0.992353231
Single	40.581726	0.938909706	1
Single	100.92914	0.847634182	0.956532067
Single	100.60663	0.82785885	1.049590875
Single	100.56244	0.807046556	1.023968372
Single	100.772644	0.810844756	1.006944444
Single	99.59808	0.824242973	1.068479604
Single	98.25433	0.833505112	0.937427309
Single	99.03314	0.816178246	1.031366692
Single	99.34857	0.798821078	1.003726708
Single	100.00653	0.825440245	1.059013142
Single	100.26776	0.82284924	1.017176998
Single	100.47504	0.808157362	1.086666667
Single	100.21112	0.81924234	1.004154448
Single	99.20404	0.821370978	1.153655514
Single	99.26483	0.821748679	0.940929255
Single	100.14227	0.804686783	0.921665947
Single	100.92328	0.80665158	1.062992126
Single	98.37787	0.817855245	1.042391571
Single	99.54462	0.8293246	1.038232373
Single	100.337585	0.817461031	0.979141402
Single	100.39276	0.813451894	0.948319815
Single	99.05121	0.78582215	0.994906621
Single	98.73895	0.825520034	0.997513675
Single	99.51947	0.802395623	1.048841266
Single	98.7182	0.811653939	1.050771528
Single	97.87836	0.810623841	0.998512274
Single	98.52118	0.804082576	0.90212766
Single	98.89447	0.804930141	0.95387412
Single	99.31854	0.821229263	0.983092325
Single	98.88446	0.821442889	1.002487562
Single	98.58905	0.804014602	1.01435999
Single	99.87445	0.8069711	0.99827331
Single	98.40619	0.817641856	0.983113069
Single	99.6889	0.802337693	1.022413793
Single	98.789246	0.798802866	0.97955707
Single	98.4621	0.82718861	0.978171235
Single	99.51288	0.822967327	0.976687712
Single	99.59076	0.80774033	1.051861042
Single	99.35321	0.806815516	1.02133995
Single	100.266785	0.82916168	0.909460375
Single	100.33539	0.825702905	1.015927469
Single	101.70062	0.825239671	0.958806818
Single	99.637634	0.796773451	0.902980058
Single	98.25531	0.825065904	1
Single	99.53485	0.818678085	0.956889081
Single	100.51434	0.823178244	0.863306279
Single	99.37103	0.822383656	1.138297872
Single	98.77411	0.802442424	1.027689292
Single	100.539734	0.827805194	0.996532078
Single	101.519226	0.820218199	0.978396543
Single	99.06464	0.811954881	0.941396783
Single	98.61127	0.809790321	1.005219985
Single	99.420105	0.827599192	1.002485707
Single	100.06903	0.83316687	1.190804032
Single	99.89935	0.866469495	1.039793662
Single	99.64984	0.826289648	0.96501318
Single	100.85028	0.80834127	1.033649289
Single	101.877625	0.824571324	0.898203593
Single	99.513855	0.80918406	1.090456018
Single	99.35272	0.825753354	0.863733447
Single	98.85272	0.8202392	1.074752475
Single	99.381775	0.81695121	0.919424789
Single	99.82684	0.825675773	0.806729421
Single	99.57245	0.799672868	0.957497612
Single	99.895935	0.806181868	1.01803998
Single	76.06244	0.867885185	0.990895669
Single	75.83588	0.859242683	0.980996524
Single	74.35101	0.870008943	0.873708623
Single	74.13226	0.877485121	0.939597315
Single	74.15204	0.854801146	0.978049332
Single	74.5141	0.885622668	0.937645416
Single	73.86395	0.85990036	0.950665443
Single	74.874695	0.85847007	1.000743126
Single	76.015076	0.879067605	1.030646718
Single	74.44794	0.8734259	0.970776907
Single	73.76337	0.851793261	1.010330579
Single	75.10785	0.879860641	1.018339529
Single	75.925476	0.875791624	1.152227723
Single	76.591736	0.874645888	1.00298656
Single	75.58832	0.836227883	0.892394484
Single	73.830505	0.855879292	1.071162906
Single	75.65643	0.868123342	1.051148999
Single	73.77338	0.866594034	1.037202381
Single	72.716736	0.866381888	1.005980563
Single	73.97577	0.884024327	1.020448878
Single	75.138855	0.844227081	1.009350394
Single	75.964294	0.861848585	0.970019342
Single	76.228455	0.86336483	1.047796863
Single	75.19891	0.860374184	0.919425087
Single	77.29999	0.861917441	0.866394148
Single	74.447205	0.858976639	1.001242854
Single	71.88617	0.869361607	1.040912472
Single	72.00702	0.876801698	1.097342935
Single	73.782166	0.855540638	0.90217148
Single	75.47284	0.857432647	1.008120079
Single	75.164734	0.869129405	0.990455213
Single	77.62445	0.851796984	0.984317569
Single	76.317566	0.852201563	1.031048187
Single	75.29413	0.843425135	0.938666045
Single	73.647156	0.861098662	0.973214286
Single	71.63983	0.87000152	0.941479401
Single	74.34833	0.862441359	1.024655547
Single	74.66791	0.858721195	0.970068348
Single	72.8183	0.866148647	0.945539906
Single	76.18524	0.877174159	1.033915212
Single	77.20282	0.828123242	1.007462687
Single	77.04486	0.835912001	0.94979967
Single	75.39349	0.856950926	0.88518112
Single	74.70819	0.867618905	1.027209302
Single	76.015076	0.870207948	0.9753861
Single	73.41913	0.877511452	1.138861386
Single	72.34686	0.866255002	1.045363908
Single	76.828064	0.864860615	0.960831144
Single	78.39349	0.86436061	0.941339492
Single	77.255066	0.838096303	0.960440548
Single	76.253845	0.869075432	1.006721434
Single	78.70599	0.851909139	0.825588536
Single	79.384705	0.864499683	0.978779305
Single	77.13788	0.85886447	1.039027982
Single	74.921326	0.85782226	0.892904656
Single	76.29315	0.85913733	1.080505326
Single	74.591736	0.86615253	1.005461768
Single	74.76483	0.843585141	1.083436494
Single	76.48749	0.84566896	0.998765127
Single	78.19037	0.868724193	1.075018569
Single	78.612	0.86023634	0.866795782
Single	77.7619	0.86528391	0.997029703
Single	75.513855	0.862584253	0.952494062
Single	74.38495	0.864129935	1.026801082
Single	66.39667	0.870408551	1
Single	67.56317	0.884350117	0.949955117
Single	65.17645	0.890783026	0.958815363
Single	61.650085	0.894771508	0.869937862
Single	61.087097	0.913153485	0.936308492
Single	64.133484	0.903825117	0.9257983
Single	64.41913	0.887669789	0.970484891
Single	65.19061	0.878330475	1.004975124
Single	65.23407	0.898286151	1.050159823
Single	65.832214	0.895250367	0.946929316
Single	66.02411	0.881686016	1.092059553
Single	65.67059	0.896935125	0.918828265
Single	64.1369	0.903706595	1.144578313
Single	64.19745	0.88673622	1.00373599
Single	64.74042	0.892214958	0.961503827
Single	65.20819	0.87064324	1.02661597
Single	63.631042	0.874766595	0.968358753
Single	63.815613	0.876098575	0.98492699
Single	64.3244	0.890893727	0.993356299
Single	65.18085	0.902255739	1.015384615
Single	63.987488	0.89092273	0.94385642
Single	63.306824	0.897099091	0.99800995
Single	63.36444	0.895683693	1.048841266
Single	64.69159	0.886088915	1.049726504
Single	65.908875	0.885543017	0.998512274
Single	63.466003	0.89192169	0.954050213
Single	60.46991	0.897682785	1.040912472
Single	61.625183	0.886565341	1.075182482
Single	63.838074	0.891144962	1
Single	64.81171	0.882192023	0.975940924
Single	64.00604	0.888093378	0.995816929
Single	64.24921	0.878339904	0.936800373
Single	68.167175	0.8620862	0.863352745
Single	67.83807	0.854055152	0.988700565
Single	61.254578	0.902789526	1.003983072
Single	61.167664	0.896790885	0.918474538
Single	65.397644	0.885010272	1.007127584
Single	65.0412	0.873843893	0.918135177
Single	63.04315	0.890808274	0.956996911
Single	62.781433	0.886431515	1.033915212
Single	67.70184	0.894504822	0.888547609
Single	69.41327	0.863936355	0.878761448
Single	66.23114	0.879918577	0.865979381
Single	66.71356	0.895548504	1.064080944
Single	67.27362	0.873410698	0.957819905
Single	64.25995	0.908161759	1.121647977
Single	64.15741	0.8550629	1.045885287
Single	65.510925	0.885890661	0.997520456
Single	67.070496	0.848368378	0.842322794
Single	67.15204	0.876646646	1.013279583
Single	67.23895	0.872708188	1.005970149
Single	68.11688	0.882481973	0.898418356
Single	69.175964	0.879382256	1.188757977
Single	67.97479	0.880870529	1.040816327
Single	68.36395	0.884469635	0.881567426
Single	67.070496	0.881923347	1.081845238
Single	66.50995	0.871654652	1.005461768
Single	67.425476	0.870815363	1.044890162
Single	69.33026	0.859317665	0.834847234
Single	66.91669	0.8821619	1.054395338
Single	66.95331	0.878978701	0.919424789
Single	69.24335	0.885022532	0.991873923
Single	68.46942	0.873242358	0.93255814
Single	66.24628	0.906706001	0.99856528
Single	52.581238	0.911545262	0.896482636
Single	53.209167	0.913674556	1.048550904
Single	52.399597	0.913526547	1.028287841
Single	50.558777	0.920276847	1.007444169
Single	50.6911	0.927565558	1.070596978
Single	51.9494	0.896984846	0.88746972
Single	52.744812	0.921376392	1.027274981
Single	53.72577	0.900240556	1.004475385
Single	52.315613	0.922856252	1.06296665
Single	52.56952	0.916976496	1.018952618
Single	52.294617	0.908307608	1.078412154
Single	51.644714	0.923705029	1.019602978
Single	53.27997	0.923507495	1.152227723
Single	52.030457	0.905372871	1.001739995
Single	51.62079	0.910864676	1.049385749
Single	53.48358	0.89746657	0.91856262
Single	51.76581	0.923442494	1
Single	52.03485	0.918622631	1.037717122
Single	52.79608	0.922247135	0.91917122
Single	52.0661	0.915378664	1.015384615
Single	53.474792	0.920038588	1.002443793
Single	52.758484	0.924076094	0.898343036
Single	51.90448	0.917208579	0.942454098
Single	52.727722	0.913804543	1.027250608
Single	54.45233	0.903752408	1.000994283
Single	54.122253	0.922011645	1.004488778
Single	51.782898	0.927032205	1.046882793
Single	51.20331	0.931056389	1.047404598
Single	53.693054	0.931797235	0.962502985
Single	54.1745	0.910305089	0.988658301
Single	52.15741	0.919338685	0.905977166
Single	52.590027	0.896455845	0.997269116
Single	56.312683	0.899915117	0.854818781
Single	55.30194	0.892181527	0.982426165
Single	52.2995	0.921633007	1.003983072
Single	50.959656	0.921948421	0.998510427
Single	53.397644	0.917086856	1.029883382
Single	53.150574	0.903439754	1.025922233
Single	50.585632	0.912051619	0.999007937
Single	50.854675	0.923257017	0.898959237
Single	53.476257	0.892027987	1.006961711
Single	54.1662	0.900734016	0.910940325
Single	54.587585	0.889048185	0.870090634
Single	54.437195	0.923556157	0.969703622
Single	54.37079	0.919722767	0.876409367
Single	51.72284	0.919802547	1.146523798
Single	50.21405	0.916457004	1.038118812
Single	51.649597	0.909809493	0.997026022
Single	55.052917	0.923195379	0.980986763
Single	55.380554	0.853342313	0.988662656
Single	55.49774	0.902110691	1.006721434
Single	55.834656	0.904620531	0.986545988
Single	55.278503	0.892575787	1.17748602
Single	53.555847	0.890629127	0.932789775
Single	52.102722	0.910115794	0.901096442
Single	52.9245	0.892117743	1.060539752
Single	54.993835	0.910754534	0.958126331
Single	55.27118	0.899636632	1.046889952
Single	56.036804	0.899189756	1.008478803
Single	53.75067	0.895877905	1.074752475
Single	53.55829	0.880090763	0.973652405
Single	54.755066	0.889004087	0.97814473
Single	52.973328	0.910907656	0.818701511
Single	53.49823	0.916442501	0.96778679
Single	48.08026	0.934160139	1.004239401
Single	46.2912	0.933275055	0.988095238
Single	44.95575	0.940432955	0.984556902
Single	44.678894	0.943377221	1.007444169
Single	44.447937	0.949283142	1.040442947
Single	45.91278	0.951980408	1.00198906
Single	45.99286	0.942073732	0.909549945
Single	45.658386	0.931113786	0.939534884
Single	46.66327	0.947514563	1.058488228
Single	48.266785	0.942516111	0.986003861
Single	47.56952	0.938193861	1.094231726
Single	47.01239	0.946740481	1.009334316
Single	47.044617	0.944901607	1.081300813
Single	46.619812	0.942771287	0.94335206
Single	47.102234	0.941124371	1.035896192
Single	47.167664	0.933541804	1.077306733
Single	44.411804	0.944824505	1.054797917
Single	46.9245	0.942678186	0.972784368
Single	48.357117	0.939862997	0.880287833
Single	47.193054	0.92832693	1.007633588
Single	45.76239	0.939057809	1.017866005
Single	45.257507	0.947295892	0.982370225
Single	45.831238	0.944019652	1.048841266
Single	44.900085	0.936173928	0.981403998
Single	47.522644	0.926422461	1.002988792
Single	47.177917	0.947107113	0.95450237
Single	46.73163	0.949061635	1.046882793
Single	45.87079	0.951483933	1.069716776
Single	45.31659	0.946032857	0.95407197
Single	46.667175	0.941837263	1.021186441
Single	46.014343	0.93593032	1.004716981
Single	44.470398	0.94425465	0.998012422
Single	49.732117	0.926282445	1.035162095
Single	48.53485	0.932515803	0.992112398
Single	44.523132	0.946176562	1.002485707
Single	44.45526	0.947035838	0.998758381
Single	46.531433	0.9455226	1.001417434
Single	47.559753	0.93270182	0.95988806
Single	47.13153	0.931089012	0.867168999
Single	47.403503	0.947602233	0.991391679
Single	49.901062	0.935979821	0.96359743
Single	49.79413	0.92329888	0.933951333
Single	45.686707	0.91932125	0.96206156
Single	46.075867	0.947074186	1.02363847
Single	47.21454	0.942018836	0.980354111
Single	45.875183	0.945993937	1.140272615
Single	46.66864	0.944793471	0.938885158
Single	47.615417	0.93752464	0.998263027
Single	50.812683	0.943928387	0.989560573
Single	50.10858	0.931540917	0.931748801
Single	48.170105	0.9291752	1.002727498
Single	49.556824	0.916698413	0.983178937
Single	50.240417	0.930496715	1.189633997
Single	47.55487	0.925512908	1.039027982
Single	46.690613	0.944997789	0.998759921
Single	47.092957	0.909933504	1.065461651
Single	49.89081	0.935056707	0.974729242
Single	48.44745	0.919584929	0.94657149
Single	47.903015	0.917802366	0.897669256
Single	48.837097	0.913934188	1.076617902
Single	49.02704	0.921865612	0.997770622
Single	49.212585	0.910607347	0.972007722
Single	48.40204	0.935141405	0.829540753
Single	48.27362	0.938638909	1.034944238
2Mean	108.07391	0.829736905	0.99901332
2Mean	106.56171	0.824766719	1.022569444
2Mean	103.35565	0.837495723	1.101492537
2Mean	103.66278	0.812282623	0.987972509
2Mean	106.24823	0.823457956	1.00198906
2Mean	106.79901	0.817909328	0.975848876
2Mean	106.75531	0.80650904	1.020074349
2Mean	107.424255	0.808733746	1.006195787
2Mean	107.022644	0.836759131	1.1247888
2Mean	106.826355	0.817422948	0.966032281
2Mean	105.137634	0.812214583	1.101165386
2Mean	105.00629	0.81670586	0.978656318
2Mean	106.15985	0.820234956	0.975033738
2Mean	106.47455	0.819278195	1
2Mean	106.53436	0.810502533	0.998759305
2Mean	106.82001	0.815722778	1.015055852
2Mean	106.310974	0.837706362	1.001233046
2Mean	105.98016	0.828191157	0.945539906
2Mean	106.278015	0.823259552	1.034020363
2Mean	107.38641	0.819173201	1.001735681
2Mean	105.914246	0.819289834	1.121392798
2Mean	104.66669	0.821003833	1.126708075
2Mean	104.3017	0.837513785	1.010937112
2Mean	104.70111	0.819658427	0.898926655
2Mean	108.00189	0.837030885	0.951047409
2Mean	105.38666	0.823851872	1.036318408
2Mean	106.33563	0.821834933	0.973629901
2Mean	106.41937	0.826447323	1.004228856
2Mean	104.24213	0.825891063	1.018825861
2Mean	104.585144	0.831992754	0.92858727
2Mean	104.878845	0.833152984	1.005735661
2Mean	104.37689	0.819915166	1.122942643
2Mean	107.99994	0.811193103	0.979090688
2Mean	106.164246	0.820276834	0.931281814
2Mean	106.864685	0.815753404	1.037167725
2Mean	105.32391	0.830425236	0.855555556
2Mean	104.614685	0.838172363	1.015346535
2Mean	106.678894	0.828338441	1.006234414
2Mean	105.643005	0.852753613	0.958998808
2Mean	104.90814	0.817215508	1.024523161
2Mean	106.08954	0.818516327	0.979869027
2Mean	106.6535	0.823042486	1.063341646
2Mean	106.6037	0.836158944	0.982008266
2Mean	106.10443	0.838632895	1.07246734
2Mean	105.34613	0.844010188	0.993804213
2Mean	106.12567	0.837201831	1.010291595
2Mean	104.83661	0.826472262	1.086255924
2Mean	105.49921	0.817276471	1.001744331
2Mean	104.827576	0.830083954	1.00347999
2Mean	106.8432	0.822682534	1.11471383
2Mean	107.67816	0.833839972	0.989218329
2Mean	107.07782	0.807868028	0.931941726
2Mean	104.911316	0.82774624	1.044587506
2Mean	104.41083	0.822545098	1.018797922
2Mean	105.032166	0.811016622	0.920246801
2Mean	104.81781	0.813674331	0.994819931
2Mean	105.34442	0.815880269	0.903334079
2Mean	106.063416	0.826694234	0.90812401
2Mean	106.90546	0.82445722	1.056686719
2Mean	107.63373	0.821436772	1.009445687
2Mean	106.874695	0.816691803	0.996546621
2Mean	104.58026	0.815274936	0.972592772
2Mean	104.91644	0.816086549	0.983618405
2Mean	105.40961	0.8315539	0.939542484
2Mean	80.01361	0.868469448	0.977316602
2Mean	81.008484	0.852610813	0.911160221
2Mean	79.060486	0.880159789	1.104239401
2Mean	76.46332	0.872533994	0.936264247
2Mean	78.63812	0.865049618	0.988714426
2Mean	79.83368	0.835254595	0.967061611
2Mean	77.93646	0.866025293	1.022608696
2Mean	81.28778	0.84616715	1.008695652
2Mean	80.170105	0.881621024	1.143277723
2Mean	80.880554	0.863733419	0.950236967
2Mean	79.57294	0.869810699	0.907623135
2Mean	78.44208	0.877030553	0.821624924
2Mean	79.35956	0.881426702	1.036585366
2Mean	77.80975	0.877166454	0.997029703
2Mean	77.778015	0.860830125	0.968712395
2Mean	81.14081	0.854760277	0.923756906
2Mean	78.36932	0.891693306	0.999753755
2Mean	79.04022	0.890433638	0.963175514
2Mean	79.42694	0.867333668	0.955922865
2Mean	81.65936	0.87275466	1.000743126
2Mean	80.089294	0.856260024	1.169070114
2Mean	76.99237	0.868489565	1.049282739
2Mean	77.21503	0.881541809	1.008680556
2Mean	78.62274	0.878173945	0.85824082
2Mean	80.32587	0.874301888	1.063100813
2Mean	80.23285	0.857726132	1.013871988
2Mean	79.132996	0.860750061	1.021655438
2Mean	78.23407	0.874124629	0.971600481
2Mean	77.81879	0.87156966	0.97464455
2Mean	78.90106	0.865510972	1.010376448
2Mean	80.09711	0.877013324	1.005735661
2Mean	78.38837	0.871938123	1.067061611
2Mean	80.06171	0.870621604	0.971766409
2Mean	78.89447	0.86161685	1.001991536
2Mean	78.68695	0.851046443	1.061131167
2Mean	76.290955	0.875984807	0.93902439
2Mean	75.41254	0.888158084	0.957069529
2Mean	77.418884	0.885392462	1.000744048
2Mean	78.83441	0.895531872	0.979547115
2Mean	79.47528	0.855451462	1.026812314
2Mean	79.17523	0.872480021	0.90400537
2Mean	77.30463	0.870521985	1.048438653
2Mean	77.210144	0.879155044	0.869162901
2Mean	77.02289	0.87753158	0.932090831
2Mean	75.24164	0.875008001	0.997512438
2Mean	76.03558	0.885853535	0.912773965
2Mean	77.09833	0.882795128	1.136904762
2Mean	78.283875	0.859605982	0.999502735
2Mean	77.057556	0.875196292	0.905969479
2Mean	78.07977	0.876529948	1.016121809
2Mean	77.0495	0.888822583	0.922321225
2Mean	75.868835	0.869814627	1.044856168
2Mean	76.55463	0.879306467	1.087636544
2Mean	76.218445	0.879204289	0.971691437
2Mean	77.11444	0.867440478	1.004239401
2Mean	78.05438	0.859332733	1.001241311
2Mean	75.51117	0.867430262	0.931042435
2Mean	77.49921	0.86098848	0.948251418
2Mean	76.0202	0.865434478	0.913217357
2Mean	75.289246	0.866939272	1.008944099
2Mean	76.85126	0.868870313	1.001984127
2Mean	78.09808	0.848399209	0.902746511
2Mean	77.749695	0.874680999	1.014914243
2Mean	76.84589	0.886354043	0.997521685
2Mean	57.997253	0.883101926	1.002723446
2Mean	59.496765	0.870778536	0.905159166
2Mean	59.16327	0.916249294	1.058823529
2Mean	57.60907	0.912052901	0.983146067
2Mean	58.011414	0.887546282	1.000744971
2Mean	61.9494	0.864054522	0.978187919
2Mean	60.73944	0.905412744	0.949261993
2Mean	60.48065	0.873845055	1.006944444
2Mean	58.70233	0.908193804	1.158339548
2Mean	59.181335	0.897150987	0.993311865
2Mean	61.16864	0.883894176	1.032070648
2Mean	60.69696	0.903656442	0.955255682
2Mean	58.94745	0.90475457	1.066683071
2Mean	62.34784	0.903246138	0.846574191
2Mean	63.90155	0.907823171	0.985070974
2Mean	62.33368	0.870478852	1.037220844
2Mean	59.391785	0.918110889	0.992179863
2Mean	58.45282	0.913936145	1.004488778
2Mean	61.27362	0.900561817	1.037110834
2Mean	62.7453	0.905102768	1.000743126
2Mean	60.795105	0.888091706	1.169070114
2Mean	60.306335	0.898710127	1.049525573
2Mean	61.167664	0.923020582	0.956041373
2Mean	61.128113	0.900207551	0.867501079
2Mean	61.437683	0.905133575	1.060747664
2Mean	62.007996	0.891522044	1.026108374
2Mean	62.274597	0.890899753	0.857604524
2Mean	59.744812	0.912977787	1.001736973
2Mean	59.88495	0.906101594	0.920752183
2Mean	61.519714	0.900199403	1.03973181
2Mean	61.10907	0.910160584	0.88326763
2Mean	59.39569	0.901256099	1.11598513
2Mean	60.60956	0.898958422	0.876387378
2Mean	60.135437	0.891736182	0.99382716
2Mean	60.37909	0.872011892	0.998188816
2Mean	57.82538	0.92399518	1.004924895
2Mean	57.900085	0.905734447	1.022177922
2Mean	61.4162	0.912720901	0.978656318
2Mean	61.428406	0.922338967	0.978118162
2Mean	59.37616	0.890626936	1.013477089
2Mean	60.075867	0.908109183	0.899777283
2Mean	60.283386	0.905381626	1.056753408
2Mean	59.1203	0.911355789	0.890039665
2Mean	60.07733	0.926852847	1.079117063
2Mean	60.506042	0.910494389	0.985015967
2Mean	61.648132	0.918737075	1.01676942
2Mean	61.332214	0.912238459	0.996305151
2Mean	59.420593	0.893880372	0.981684982
2Mean	59.78534	0.893452819	0.993356299
2Mean	61.87372	0.909380798	1.118560513
2Mean	60.307312	0.918888904	0.934058306
2Mean	61.550964	0.899477413	0.961849192
2Mean	62.479187	0.89179686	1.017653891
2Mean	61.088074	0.90158	0.958129798
2Mean	61.965027	0.900932407	0.933256083
2Mean	60.127625	0.884209172	0.951403633
2Mean	59.349792	0.9097874	0.8888155
2Mean	60.564148	0.902937558	0.932171893
2Mean	59.985046	0.886834209	1.122940743
2Mean	59.610535	0.898397989	1.009445687
2Mean	60.471863	0.904955237	1.00248139
2Mean	61.125183	0.907335228	0.941314554
2Mean	60.5119	0.909753118	0.980076812
2Mean	59.284363	0.908966829	0.998016365
2Mean	44.002136	0.905509687	0.781551525
2Mean	45.513367	0.913805839	0.980033278
2Mean	44.986023	0.934078722	1.03627428
2Mean	42.290222	0.928409613	0.978842412
2Mean	41.715027	0.914498572	1
2Mean	42.740906	0.881129768	0.861333896
2Mean	43.272644	0.914816099	1.017049666
2Mean	44.588562	0.901553969	0.953051643
2Mean	42.690125	0.912540724	1.158627548
2Mean	44.059753	0.904373497	0.847242764
2Mean	46.204773	0.898121622	1.081324568
2Mean	45.36737	0.878651625	1.001737835
2Mean	43.755554	0.923917491	1.010960821
2Mean	42.94403	0.918567086	0.914830797
2Mean	43.04706	0.91701745	0.925074695
2Mean	43.139343	0.914794757	1.030826141
2Mean	41.016296	0.916981406	1.008695652
2Mean	40.130066	0.921638619	0.932407407
2Mean	42.473328	0.91556994	0.945933667
2Mean	44.73114	0.921368156	1.000743126
2Mean	44.125183	0.916117974	1.153581943
2Mean	42.482117	0.909209692	1.130922693
2Mean	43.556824	0.916096081	0.877643505
2Mean	43.457214	0.923684513	0.934231931
2Mean	43.62323	0.920217987	1.053750305
2Mean	41.95819	0.9074318	0.98138987
2Mean	42.26825	0.897878985	0.956090971
2Mean	43.650574	0.917608625	0.937746806
2Mean	42.809265	0.913659801	0.968676401
2Mean	42.215027	0.910140963	0.804882737
2Mean	43.593445	0.917054603	0.957957245
2Mean	46.151062	0.912691171	1.105301915
2Mean	44.9953	0.912279497	0.980521062
2Mean	43.883484	0.903530877	0.999751615
2Mean	43.40985	0.914987573	1.093501984
2Mean	44.132996	0.926207547	0.967061611
2Mean	42.11737	0.913918706	1.02116007
2Mean	42.128113	0.927570811	0.992864173
2Mean	43.746277	0.932559076	0.996532078
2Mean	45.87616	0.910611392	1.019472517
2Mean	44.24286	0.918427839	1.001984127
2Mean	44.230164	0.920702679	1.057277461
2Mean	41.889343	0.931294714	0.906418312
2Mean	42.88983	0.929311939	0.983499096
2Mean	42.47284	0.92400007	0.984290623
2Mean	41.147644	0.926765762	1.026132404
2Mean	42.406433	0.926644479	1.136904762
2Mean	42.12323	0.896513039	0.992592593
2Mean	43.596375	0.90871561	0.956635071
2Mean	42.965027	0.920386151	1.102526725
2Mean	41.297546	0.918102324	0.96950048
2Mean	41.56317	0.916730558	1.062732457
2Mean	40.84149	0.918020643	1.087096774
2Mean	39.087585	0.917094053	1.025902864
2Mean	40.190125	0.912545092	0.977901894
2Mean	41.90204	0.909174836	0.964371114
2Mean	44.95233	0.907956197	0.873809524
2Mean	43.325867	0.900835871	0.995781638
2Mean	42.63153	0.896340137	1.131285608
2Mean	41.682312	0.911108087	0.921070538
2Mean	40.902527	0.921178829	0.984885422
2Mean	41.38202	0.912769176	0.952720361
2Mean	41.26825	0.910368388	0.905723159
2Mean	42.911804	0.914983709	0.914564872
2Mean	47.939148	0.938625265	0.984682713
2Mean	48.252625	0.9370356	0.917241379
2Mean	48.564636	0.952523017	1.100671141
2Mean	47.187195	0.957776898	0.941520468
2Mean	47.490906	0.947604395	0.978392814
2Mean	47.608093	0.927547483	1.014669319
2Mean	47.63788	0.945845979	0.982338902
2Mean	49.924988	0.92469741	0.964599667
2Mean	49.23993	0.939920647	1.157188974
2Mean	46.831726	0.936765296	0.982602303
2Mean	49.294617	0.937080984	1.100619579
2Mean	49.771667	0.946371972	0.995313271
2Mean	48.857117	0.936477536	1.058091286
2Mean	48.750183	0.945027737	1.001242854
2Mean	48.62616	0.943818628	1.000745898
2Mean	50.224792	0.939088808	1.040318566
2Mean	48.516785	0.948397171	0.994854202
2Mean	47.368347	0.95768637	0.998760228
2Mean	49.010925	0.938562296	1.02284451
2Mean	49.39081	0.944601124	0.984885422
2Mean	49.104187	0.946117201	1.160987654
2Mean	47.861023	0.938077186	1.091718825
2Mean	47.192078	0.947263354	1.002464876
2Mean	48.036804	0.938984136	0.998261733
2Mean	50.22284	0.937814572	1.014584804
2Mean	51.06073	0.926947577	1.020828228
2Mean	49.385437	0.931979851	1.015303682
2Mean	48.35907	0.949555213	1.002234359
2Mean	48.868835	0.93834809	0.983500717
2Mean	48.730164	0.941916214	1.040765598
2Mean	49.41864	0.939289011	1.003983072
2Mean	49.55536	0.942656456	1.116538557
2Mean	50.045593	0.935985736	1.003488662
2Mean	49.908386	0.929828033	1.000497141
2Mean	47.880554	0.930560836	1.091336634
2Mean	48.138367	0.949274978	0.974683544
2Mean	48.96454	0.938656181	1.019130435
2Mean	48.945007	0.953043914	1.001986591
2Mean	48.445496	0.952447266	0.991619423
2Mean	48.192566	0.937189186	0.922596476
2Mean	47.743835	0.947097442	1.001239157
2Mean	46.744812	0.945662945	1.057277461
2Mean	46.14618	0.945661396	1.002233251
2Mean	46.513367	0.951918266	1.031042654
2Mean	46.673035	0.95038252	0.994297049
2Mean	46.77704	0.954268626	1.025621891
2Mean	46.348328	0.944440744	1.060620083
2Mean	46.657898	0.930619051	0.996282528
2Mean	48.64325	0.943370785	0.984154071
2Mean	47.306335	0.94735666	1.116633858
2Mean	45.22235	0.94792657	1.002234359
2Mean	45.162292	0.942441943	1.062996032
2Mean	45.968445	0.949634735	1.037168561
2Mean	45.977234	0.94866805	1.025392084
2Mean	47.424988	0.938986448	0.993584999
2Mean	47.363953	0.932804342	0.992372047
2Mean	48.190613	0.949273589	0.997529034
2Mean	46.162292	0.947500796	0.996276068
2Mean	45.62909	0.938824742	1.094416487
2Mean	45.676453	0.937748489	1.00844301
2Mean	46.48407	0.944854102	1.001735681
2Mean	47.778015	0.937134913	0.880351262
2Mean	47.528503	0.938987379	1.014409938
2Mean	45.67108	0.949512754	0.981228669
2Mean	94.86322	0.823379733	0.91503268
2Mean	96.726746	0.840140334	1.000496524
2Mean	97.39984	0.839113429	1.076121994
2Mean	96.81952	0.819440046	0.929531757
2Mean	94.23407	0.8168665	0.980741102
2Mean	92.56561	0.810081669	1.016141048
2Mean	93.692566	0.820790708	0.999751676
2Mean	94.58099	0.838154789	0.987934006
2Mean	94.51752	0.826841041	1.01013597
2Mean	96.704285	0.824389347	0.989761092
2Mean	97.48602	0.812408499	0.942392567
2Mean	96.451355	0.824656145	0.99216838
2Mean	94.137634	0.83513232	0.998773307
2Mean	93.350525	0.835902171	0.983158409
2Mean	94.53558	0.825243891	0.99455715
2Mean	94.86786	0.81980078	0.992577932
2Mean	95.489685	0.828006761	1.049229239
2Mean	97.361755	0.806459679	1.044416873
2Mean	96.70526	0.819960977	0.972286374
2Mean	94.57172	0.809320402	1.058736059
2Mean	94.26825	0.826051229	1.018307768
2Mean	95.155945	0.832388003	0.979070333
2Mean	95.25043	0.842224501	1.067094228
2Mean	95.10736	0.801418472	0.973053208
2Mean	95.17108	0.844093093	0.936199723
2Mean	96.567566	0.822582962	0.896051751
2Mean	96.70038	0.82058312	1.016915423
2Mean	94.89789	0.813129296	1.016409746
2Mean	94.4389	0.825930746	0.994868035
2Mean	95.536804	0.828688202	1.070446735
2Mean	94.167175	0.806900247	1.112959285
2Mean	94.06952	0.812720877	0.941852286
2Mean	94.81683	0.813341006	0.949955117
2Mean	95.99481	0.800250264	1.024781685
2Mean	96.97626	0.808777485	0.931172291
2Mean	96.698425	0.808868507	1.007444169
2Mean	95.23602	0.825210286	0.95521677
2Mean	95.37396	0.843296414	0.967961827
2Mean	95.37543	0.835509267	1.063027295
2Mean	94.327576	0.804329438	1.001242854
2Mean	95.45941	0.813584954	1.043359083
2Mean	97.8703	0.815279308	0.992118227
2Mean	96.16522	0.816296331	1.010635667
2Mean	96.01532	0.818479207	1.003201182
2Mean	95.7746	0.812425955	1.058064516
2Mean	96.269714	0.819774707	0.978059483
2Mean	96.951355	0.833285202	0.99603273
2Mean	96.046326	0.823749143	0.962561157
2Mean	94.872986	0.824643972	0.910383747
2Mean	98.1474	0.8422078	0.977463544
2Mean	96.6933	0.832034387	0.910714286
2Mean	94.96356	0.811977283	1.063865954
2Mean	95.520935	0.812405338	1.02676399
2Mean	96.647644	0.825254525	0.999006705
2Mean	96.6037	0.829562154	0.996768581
2Mean	95.68451	0.822265131	1.006961711
2Mean	95.042175	0.824866545	1.008963178
2Mean	97.122986	0.834520441	0.989400145
2Mean	95.95624	0.851163357	1.013651087
2Mean	95.23114	0.834127221	1.08617284
2Mean	96.89349	0.811750188	0.957534247
2Mean	96.24237	0.832868626	0.975745816
2Mean	97.02484	0.825412993	0.985787797
2Mean	96.105896	0.809073169	1.004987531
2Mean	87.489685	0.870905752	0.856178827
2Mean	86.97162	0.862903052	0.972021225
2Mean	87.96185	0.861993049	1.040767386
2Mean	88.83612	0.859646123	0.995531281
2Mean	87.4704	0.876934324	0.997767857
2Mean	86.04022	0.845554176	1.014880952
2Mean	88.03827	0.861800295	0.982670247
2Mean	87.651794	0.867122358	0.953648681
2Mean	88.98724	0.85431915	1.006899951
2Mean	87.67499	0.862329011	0.868077828
2Mean	85.64862	0.876258409	1.004456549
2Mean	86.43793	0.861734672	0.949192227
2Mean	86.60834	0.853126507	0.882697311
2Mean	85.23065	0.869825575	0.983158409
2Mean	87.19061	0.874792474	0.995788952
2Mean	87.693054	0.870307804	0.949810606
2Mean	88.00604	0.87432758	1.047926496
2Mean	89.08099	0.834284093	1.049102692
2Mean	87.81464	0.852319337	1.028836755
2Mean	85.651306	0.847459562	1.06215813
2Mean	84.31683	0.873971057	1.020074349
2Mean	84.14105	0.882623163	0.897390141
2Mean	86.661804	0.89196467	1.03
2Mean	87.528015	0.856178629	1.035228377
2Mean	85.089294	0.879713565	0.941860465
2Mean	86.90814	0.838374771	0.912747103
2Mean	87.60858	0.849982818	1.016409746
2Mean	85.842224	0.862495857	0.941935484
2Mean	85.6745	0.866783159	1.009422266
2Mean	85.90619	0.875881866	1.027084315
2Mean	87.70453	0.863260095	1.009230077
2Mean	88.0932	0.843746438	0.853047356
2Mean	86.78119	0.857999993	0.990638895
2Mean	88.12421	0.855116546	1.079562407
2Mean	87.95477	0.848958982	1.045885287
2Mean	86.78949	0.862608685	0.979966208
2Mean	87.86713	0.875917168	0.985015967
2Mean	86.38251	0.86336197	0.958164642
2Mean	87.16254	0.873908785	0.922083513
2Mean	88.408875	0.845272598	0.966410749
2Mean	87.06439	0.867288771	1.00794415
2Mean	88.90765	0.86356313	1.00199005
2Mean	88.793396	0.860457472	1.01819088
2Mean	87.286804	0.874387642	0.989315202
2Mean	88.02167	0.866533615	1.048438653
2Mean	86.22601	0.869483497	0.931939605
2Mean	86.28314	0.88632088	0.951895735
2Mean	87.41278	0.85224247	0.988854895
2Mean	87.47626	0.873341613	0.867685026
2Mean	89.57269	0.848997091	1.066024096
2Mean	89.46893	0.880765324	1.018993587
2Mean	86.890076	0.869318317	0.972690941
2Mean	89.454285	0.869958103	1.046367468
2Mean	89.83002	0.877949748	0.9908867
2Mean	87.60736	0.870911931	0.882482394
2Mean	87.286316	0.869805565	1.00621118
2Mean	87.904236	0.867438861	0.938697318
2Mean	87.97797	0.858985155	0.820087859
2Mean	87.60907	0.894157382	1.03520794
2Mean	86.796814	0.875613435	0.965751921
2Mean	90.1391	0.861437927	1.032750554
2Mean	90.80463	0.864579413	0.995792079
2Mean	88.38837	0.860372284	1.001493652
2Mean	89.86249	0.86924184	0.962273161
2Mean	60.593933	0.908885474	1.006944444
2Mean	60.227234	0.901446206	0.994079921
2Mean	61.996765	0.889263404	1.082294264
2Mean	62.82196	0.888857928	0.830571665
2Mean	62.908875	0.908540858	0.934929119
2Mean	60.80487	0.862360991	1.015384615
2Mean	61.738953	0.878427945	0.998511905
2Mean	63.287292	0.893328806	0.821457821
2Mean	64.022644	0.895795646	1.008888889
2Mean	61.5119	0.911869693	0.924197587
2Mean	61.3869	0.911887986	0.961374408
2Mean	63.530457	0.898246972	0.960208432
2Mean	64.91766	0.912214193	0.908097256
2Mean	63.278503	0.896677673	0.915246535
2Mean	64.340515	0.908256682	0.943661972
2Mean	64.59393	0.897590279	0.987204724
2Mean	63.948914	0.893961004	1.028766455
2Mean	63.119324	0.855024414	0.997393365
2Mean	63.369324	0.880032602	0.937848073
2Mean	64.14081	0.885656246	1.041443198
2Mean	63.15448	0.897727737	1.023880597
2Mean	63.892273	0.905388427	0.989181215
2Mean	65.70184	0.927551273	1.00628053
2Mean	63.93524	0.898995996	1.052098765
2Mean	63.236023	0.910230329	0.992160706
2Mean	64.47772	0.881313764	0.893659622
2Mean	65.67401	0.879543723	1.009382716
2Mean	63.355164	0.900762078	1.005163511
2Mean	60.06073	0.909281316	0.945644599
2Mean	62.994812	0.89643101	0.996344528
2Mean	65.081726	0.893691889	1.117955112
2Mean	61.79315	0.883338985	0.939429373
2Mean	65.21063	0.896180341	0.93920568
2Mean	66.443054	0.887007144	1.072893501
2Mean	65.37079	0.878298988	1.044582814
2Mean	62.062683	0.886972922	0.934192361
2Mean	60.003113	0.915263495	0.944418276
2Mean	60.92157	0.881797816	0.938532716
2Mean	64.24237	0.897285207	1.053356282
2Mean	64.57733	0.873315506	0.997276554
2Mean	63.144714	0.890751441	1.044139651
2Mean	64.130554	0.900441622	0.994567901
2Mean	65.3537	0.892490484	1.018444666
2Mean	63.667175	0.912772836	0.860583016
2Mean	63.812683	0.909121232	0.880446005
2Mean	63.159363	0.905463537	0.995039683
2Mean	62.86786	0.915796457	0.990140498
2Mean	64.18329	0.890192413	1.042146476
2Mean	62.22528	0.894347938	0.942950666
2Mean	64.43085	0.864469577	1.009584665
2Mean	65.66913	0.908300676	0.955807497
2Mean	64.216	0.896615564	1.076148366
2Mean	65.584656	0.906201051	1.049229239
2Mean	65.12225	0.910583251	0.999254844
2Mean	64.067566	0.88594322	0.995778495
2Mean	64.17792	0.879560397	0.977316602
2Mean	63.292175	0.902830112	0.852610031
2Mean	62.078796	0.895807221	0.904227213
2Mean	61.150574	0.932291996	1.08574969
2Mean	61.689636	0.906954022	0.979296527
2Mean	64.39569	0.900492978	1.041211519
2Mean	66.3244	0.891738114	0.995792079
2Mean	64.778015	0.894653406	0.986512997
2Mean	65.442566	0.877979417	0.863509749
2Mean	53.947937	0.912238607	1.006694768
2Mean	54.388855	0.912791774	0.990902385
2Mean	56.05243	0.885147952	0.976158345
2Mean	56.488464	0.900196082	0.868341273
2Mean	55.35858	0.913469941	0.903030303
2Mean	53.69159	0.879846675	0.982708934
2Mean	56.244324	0.915394788	0.985315712
2Mean	56.69989	0.900844852	0.97473275
2Mean	56.181824	0.898984451	0.983156882
2Mean	54.17401	0.914985832	0.990969002
2Mean	53.783386	0.91190558	1.006699752
2Mean	55.14569	0.913281872	0.907747425
2Mean	57.53778	0.922121394	0.972295199
2Mean	55.031433	0.922436855	0.975775194
2Mean	55.331726	0.918492615	0.979055041
2Mean	56.121277	0.913938955	0.996275143
2Mean	56.619812	0.90546309	1.028766455
2Mean	56.053406	0.876513504	1.037466108
2Mean	55.299988	0.892440759	1.045702931
2Mean	58.118347	0.888955969	0.981843254
2Mean	59.678406	0.917053456	1.011053795
2Mean	58.042664	0.9236651	0.997026022
2Mean	57.852722	0.9337694	1.03
2Mean	56.443542	0.906823255	1.048474409
2Mean	56.562195	0.913439489	0.947811842
2Mean	55.781433	0.896913936	0.940969782
2Mean	56.900085	0.88458994	1.01439206
2Mean	57.82831	0.912823744	1.013888889
2Mean	57.01532	0.91882108	0.99754962
2Mean	56.638367	0.896243924	1.084016903
2Mean	57.102722	0.90018259	0.946979299
2Mean	55.246277	0.898001035	0.954837176
2Mean	57.61493	0.911588263	1.051154706
2Mean	55.104675	0.905164074	1.076884921
2Mean	56.897156	0.883467242	1.039920655
2Mean	55.033386	0.909608775	0.978077572
2Mean	53.89276	0.922028076	0.995037221
2Mean	54.35028	0.894605007	1.042839657
2Mean	55.33026	0.897062409	1.062236548
2Mean	54.664246	0.881329547	0.876605005
2Mean	54.51239	0.894181112	1.039990065
2Mean	55.47577	0.904787944	0.880244755
2Mean	57.556824	0.911410609	1.013895782
2Mean	55.63983	0.922220056	0.911613336
2Mean	55.255066	0.920532436	0.945454545
2Mean	54.718445	0.91705649	0.986476518
2Mean	55.442078	0.92666656	0.998012422
2Mean	57.216003	0.881190648	1.124223602
2Mean	56.46698	0.910941253	0.995802469
2Mean	60.491882	0.886793816	0.944895344
2Mean	59.405945	0.914431228	1.007069722
2Mean	55.649597	0.905404546	1.052113353
2Mean	55.213562	0.922126143	0.964130683
2Mean	54.98456	0.916843894	0.879152098
2Mean	55.99823	0.907144005	0.990123457
2Mean	56.933777	0.898527698	0.992403823
2Mean	57.64618	0.918092552	1.017839687
2Mean	57.588074	0.908382307	1.010580709
2Mean	56.303406	0.933507654	1.077206786
2Mean	54.878113	0.924995312	1.089670547
2Mean	56.61444	0.909536927	1.042764794
2Mean	58.409363	0.902224246	0.976930549
2Mean	57.11444	0.904703923	0.967299832
2Mean	58.32831	0.906217584	1.003236246
2Mean	37.542664	0.943068958	0.992179863
2Mean	39.056335	0.939604966	0.950695919
2Mean	38.684753	0.920219504	1.076923077
2Mean	37.936707	0.937563622	0.977571916
2Mean	38.236023	0.936873067	0.960831144
2Mean	36.772644	0.934908666	1.015384615
2Mean	35.67987	0.943779418	0.978134111
2Mean	37.52069	0.944960149	0.989639862
2Mean	39.644714	0.931324845	1.009636768
2Mean	40.20331	0.941869495	0.987354086
2Mean	39.85077	0.939704647	1.00995768
2Mean	39.771667	0.940902221	1.009210854
2Mean	38.58368	0.937232374	1.010926248
2Mean	36.86737	0.943013653	1
2Mean	37.920105	0.947033651	0.989173228
2Mean	39.758484	0.942426144	0.973077856
2Mean	39.633972	0.933621079	0.950236433
2Mean	41.647644	0.90594661	1.04389881
2Mean	40.501648	0.927591047	0.95856102
2Mean	40.837585	0.923455951	1.060839334
2Mean	40.02362	0.91825948	1.007835455
2Mean	39.380554	0.941514819	1.003241895
2Mean	39.595886	0.951397554	1.009803922
2Mean	40.77118	0.936347294	1.056795635
2Mean	39.680847	0.944416402	1.003220213
2Mean	41.663757	0.909085705	0.855591054
2Mean	40.96698	0.919715347	0.953358209
2Mean	40.585632	0.937428751	1.017421603
2Mean	40.962097	0.935721229	1.011428571
2Mean	41.115417	0.939173411	0.968465467
2Mean	40.349304	0.9394817	1.095017098
2Mean	40.102722	0.933668651	0.963540417
2Mean	40.15399	0.938971089	0.93920568
2Mean	40.224304	0.927956132	1.034302049
2Mean	41.076843	0.929555133	1.034278668
2Mean	40.233093	0.934738554	0.951934349
2Mean	39.9787	0.933484956	0.987441517
2Mean	40.58026	0.931773469	0.972380735
2Mean	41.41034	0.935968612	0.980544747
2Mean	40.1911	0.918129666	0.997770622
2Mean	38.927917	0.935705296	1.042060727
2Mean	39.866394	0.937809151	0.927042578
2Mean	41.644714	0.939020407	1.009636768
2Mean	40.948425	0.942584823	1.00172117
2Mean	40.192078	0.941776401	0.91580756
2Mean	39.477234	0.944052898	0.987934006
2Mean	41.0578	0.944906457	0.959398137
2Mean	42.118835	0.924028791	1.123386296
2Mean	37.379578	0.930255379	1.005735661
2Mean	42.0495	0.918253329	1.094236953
2Mean	42.98651	0.934249983	1.024553571
2Mean	40.407898	0.936344125	1.08574969
2Mean	39.729187	0.942224377	1.041975309
2Mean	39.037292	0.938669912	0.981938003
2Mean	40.846375	0.942616716	0.962554009
2Mean	41.178406	0.937337713	0.925291295
2Mean	39.143738	0.94001733	1.032986111
2Mean	40.76776	0.94332543	1.018348624
2Mean	40.71454	0.957954037	1.08574969
2Mean	39.736023	0.949881451	1.065133172
2Mean	39.624695	0.936046371	0.930552474
2Mean	40.428406	0.936029146	0.973856209
2Mean	41.36786	0.932587626	0.926958525
2Mean	40.581726	0.925025895	0.88493632
2Mean	100.92914	0.850007807	0.927880184
2Mean	100.60663	0.846455049	1.039027982
2Mean	100.56244	0.81681366	1.018932874
2Mean	100.772644	0.820865821	0.882416866
2Mean	99.59808	0.84650492	0.978492189
2Mean	98.25433	0.85071007	0.865549828
2Mean	99.03314	0.824986986	1.027274981
2Mean	99.34857	0.810371633	1.000247586
2Mean	100.00653	0.839549562	1.021281683
2Mean	100.26776	0.825314789	0.996099464
2Mean	100.47504	0.813147595	1.036504946
2Mean	100.21112	0.845781576	0.877241674
2Mean	99.20404	0.829552201	1.08255814
2Mean	99.26483	0.831672274	0.994079921
2Mean	100.14227	0.81282335	1.057178218
2Mean	100.92328	0.811872756	1.006289308
2Mean	98.37787	0.831651957	1.036044812
2Mean	99.54462	0.828918298	0.944231203
2Mean	100.337585	0.835204588	0.979141402
2Mean	100.39276	0.828471156	0.931481903
2Mean	99.05121	0.811089507	1.017361111
2Mean	98.73895	0.829955591	0.940900563
2Mean	99.51947	0.806516274	1.047536088
2Mean	98.7182	0.824471145	1.009564802
2Mean	97.87836	0.814456887	0.988463427
2Mean	98.52118	0.817452256	0.999503722
2Mean	98.89447	0.819035483	0.963285911
2Mean	99.31854	0.829845022	1.053648069
2Mean	98.88446	0.826260185	0.982447587
2Mean	98.58905	0.813046526	1.021695761
2Mean	99.87445	0.823365191	0.986591906
2Mean	98.40619	0.823403626	0.990140498
2Mean	99.6889	0.819174871	0.950320513
2Mean	98.789246	0.806716683	0.9762309
2Mean	98.4621	0.840580891	0.995802469
2Mean	99.51288	0.83085021	0.981693922
2Mean	99.59076	0.819350633	1.056580259
2Mean	99.35321	0.826332218	1.025155666
2Mean	100.266785	0.830895755	0.988223749
2Mean	100.33539	0.82520943	1.027000248
2Mean	101.70062	0.834682037	1.004962779
2Mean	99.637634	0.820805642	0.917159763
2Mean	98.25531	0.830925855	0.971332209
2Mean	99.53485	0.841537074	0.906423148
2Mean	100.51434	0.824442727	0.982976654
2Mean	99.37103	0.837077047	1.112965651
2Mean	98.77411	0.816619406	0.91273123
2Mean	100.539734	0.836318635	0.909769335
2Mean	101.519226	0.83717127	0.909212581
2Mean	99.06464	0.839350106	1.055322302
2Mean	98.61127	0.826858832	1.004720497
2Mean	99.420105	0.849374895	0.976276931
2Mean	100.06903	0.835966571	1.01043188
2Mean	99.89935	0.861827694	1.039793662
2Mean	99.64984	0.837975567	0.997522913
2Mean	100.85028	0.824284262	1.000917852
2Mean	101.877625	0.834797989	1.004464286
2Mean	99.513855	0.812875219	1.083168317
2Mean	99.35272	0.837713339	0.852804724
2Mean	98.85272	0.828565266	1.074752475
2Mean	99.381775	0.828150932	0.997276554
2Mean	99.82684	0.838313472	0.936744186
2Mean	99.57245	0.808743307	0.962092131
2Mean	99.895935	0.809571313	1.034944238
2Mean	76.06244	0.870394305	0.980521062
2Mean	75.83588	0.872751237	1.02394775
2Mean	74.35101	0.872185536	0.894259819
2Mean	74.13226	0.876940991	0.919175911
2Mean	74.15204	0.8845585	0.982049534
2Mean	74.5141	0.89511874	0.998266039
2Mean	73.86395	0.864424003	0.89714162
2Mean	74.874695	0.848657785	0.850884583
2Mean	76.015076	0.883939695	1.044765166
2Mean	74.44794	0.876094115	1.000979912
2Mean	73.76337	0.860906858	1.082124416
2Mean	75.10785	0.894732647	0.933651443
2Mean	75.925476	0.880755716	1.151088032
2Mean	76.591736	0.874487473	0.858542821
2Mean	75.58832	0.84865977	0.912217001
2Mean	73.830505	0.849949277	1.033492823
2Mean	75.65643	0.86154472	0.931057124
2Mean	73.77338	0.869844604	1.008683068
2Mean	72.716736	0.86823309	0.958907363
2Mean	73.97577	0.889603535	1.017404276
2Mean	75.138855	0.856728681	0.909534368
2Mean	75.964294	0.869539494	0.981889378
2Mean	76.228455	0.854551312	1.017403916
2Mean	75.19891	0.861007691	0.984608209
2Mean	77.29999	0.856079218	0.995058068
2Mean	74.447205	0.867586218	0.969434416
2Mean	71.88617	0.876001432	1.042463372
2Mean	72.00702	0.880938201	0.930707666
2Mean	73.782166	0.86387329	0.830243098
2Mean	75.47284	0.865716827	1.020423412
2Mean	75.164734	0.877893895	0.905571716
2Mean	77.62445	0.861531828	0.987705926
2Mean	76.317566	0.859324746	0.983649289
2Mean	75.29413	0.847117762	0.996287129
2Mean	73.647156	0.864292771	1
2Mean	71.63983	0.869226861	0.943024619
2Mean	74.34833	0.863873963	0.880373832
2Mean	74.66791	0.85878652	0.973740241
2Mean	72.8183	0.872968977	0.995305164
2Mean	76.18524	0.875562525	1.02244143
2Mean	77.20282	0.865902489	0.957899716
2Mean	77.04486	0.840734548	0.917159763
2Mean	75.39349	0.854638612	0.86172259
2Mean	74.70819	0.877326586	1.032733224
2Mean	76.015076	0.877146072	0.84755714
2Mean	73.41913	0.886848972	1.146809571
2Mean	72.34686	0.868043711	1.006721075
2Mean	76.828064	0.85963197	0.996038623
2Mean	78.39349	0.873938381	0.991004133
2Mean	77.255066	0.867689465	1.01665477
2Mean	76.253845	0.880623491	1.004221505
2Mean	78.70599	0.851260213	0.972744814
2Mean	79.384705	0.845542967	0.984749898
2Mean	77.13788	0.857327962	1.012679426
2Mean	74.921326	0.87547427	0.778615623
2Mean	76.29315	0.871340457	1.031693472
2Mean	74.591736	0.870469305	1.004215224
2Mean	74.76483	0.852773128	1.067577458
2Mean	76.48749	0.846339824	0.864656831
2Mean	78.19037	0.873350602	0.866666667
2Mean	78.612	0.869045949	0.819032127
2Mean	77.7619	0.868787377	0.997029703
2Mean	75.513855	0.870067084	0.804897631
2Mean	74.38495	0.871225496	0.874188821
2Mean	66.39667	0.881466509	0.997522913
2Mean	67.56317	0.891823443	0.981451426
2Mean	65.17645	0.897758926	0.937132519
2Mean	61.650085	0.90220512	0.950374532
2Mean	61.087097	0.923149648	0.969928187
2Mean	64.133484	0.915526782	0.983646571
2Mean	64.41913	0.889938365	1.030084535
2Mean	65.19061	0.888042854	1.00248139
2Mean	65.23407	0.902335419	1.051970443
2Mean	65.832214	0.904462913	0.976110846
2Mean	66.02411	0.895069857	1.092601787
2Mean	65.67059	0.911882368	0.8802485
2Mean	64.1369	0.907065528	1.018822499
2Mean	64.19745	0.89631203	0.936555891
2Mean	64.74042	0.898218374	1.051711401
2Mean	65.20819	0.879910094	1.017428168
2Mean	63.631042	0.891854214	0.951890803
2Mean	63.815613	0.892429854	1.035917761
2Mean	64.3244	0.905945314	1.006733167
2Mean	65.18085	0.911542449	1.012871287
2Mean	63.987488	0.897285782	0.862126944
2Mean	63.306824	0.90770313	0.996027805
2Mean	63.36444	0.90139546	0.989421721
2Mean	64.69159	0.89172047	1.046344486
2Mean	65.908875	0.89669003	0.975532946
2Mean	63.466003	0.910689111	0.972007722
2Mean	60.46991	0.905723872	0.942100539
2Mean	61.625183	0.908884432	0.998869801
2Mean	63.838074	0.890739944	1
2Mean	64.81171	0.889478483	0.940541781
2Mean	64.00604	0.897928668	0.888474204
2Mean	64.24921	0.895552825	0.855591054
2Mean	68.167175	0.875086642	1.030536246
2Mean	67.83807	0.866915143	0.996533795
2Mean	61.254578	0.908071579	0.852102261
2Mean	61.167664	0.905248718	0.877017008
2Mean	65.397644	0.885290665	0.949384099
2Mean	65.0412	0.887815173	0.919982119
2Mean	63.04315	0.895939956	0.913585847
2Mean	62.781433	0.892872525	1.022693636
2Mean	67.70184	0.895202413	0.940766551
2Mean	69.41327	0.879160705	0.974842767
2Mean	66.23114	0.886587582	0.872538412
2Mean	66.71356	0.899120752	1.068456701
2Mean	67.27362	0.889685183	0.972803851
2Mean	64.25995	0.920707597	1.110547912
2Mean	64.15741	0.876220619	1.041987578
2Mean	65.510925	0.891583085	0.999254844
2Mean	67.070496	0.875837128	1.008910891
2Mean	67.15204	0.880840553	1.06214268
2Mean	67.23895	0.887024791	1.003972195
2Mean	68.11688	0.897373598	1.003233831
2Mean	69.175964	0.880957909	1.184686888
2Mean	67.97479	0.887319251	1.037245773
2Mean	68.36395	0.894388785	0.995796241
2Mean	67.070496	0.906045647	0.970627503
2Mean	66.50995	0.892363078	0.968436155
2Mean	67.425476	0.858204298	0.992290249
2Mean	69.33026	0.885808747	0.891730981
2Mean	66.91669	0.890079777	1.073689416
2Mean	66.95331	0.889452543	0.997029703
2Mean	69.24335	0.898907611	0.946873531
2Mean	68.46942	0.892828153	0.826122785
2Mean	66.24628	0.913867402	1.03264095
2Mean	52.581238	0.900206367	0.804756195
2Mean	53.209167	0.905463983	1.052985075
2Mean	52.399597	0.905613603	1.017931712
2Mean	50.558777	0.916082857	0.97972973
2Mean	50.6911	0.926487374	1.046996124
2Mean	51.9494	0.894812073	0.930715935
2Mean	52.744812	0.914767926	1.028805562
2Mean	53.72577	0.888570506	0.946357461
2Mean	52.315613	0.913015942	0.934777851
2Mean	52.56952	0.907011318	0.981032413
2Mean	52.294617	0.904147066	1.05387931
2Mean	51.644714	0.925616858	1.017835026
2Mean	53.27997	0.920512643	0.963369205
2Mean	52.030457	0.905488224	0.904398564
2Mean	51.62079	0.903722241	0.998830683
2Mean	53.48358	0.891248678	1.039711191
2Mean	51.76581	0.915161384	0.997654784
2Mean	52.03485	0.910472798	1.027266028
2Mean	52.79608	0.918358061	0.974179537
2Mean	52.0661	0.913723391	0.927680798
2Mean	53.474792	0.914953968	1.015346535
2Mean	52.758484	0.921189832	0.996275143
2Mean	51.90448	0.915654905	0.940768887
2Mean	52.727722	0.907881645	0.988990396
2Mean	54.45233	0.887526858	1
2Mean	54.122253	0.918233172	0.84943062
2Mean	51.782898	0.920570811	1.041170635
2Mean	51.20331	0.933085689	1.095982143
2Mean	53.693054	0.925558487	0.977443609
2Mean	54.1745	0.91159491	1.00073278
2Mean	52.15741	0.910249322	0.965640659
2Mean	52.590027	0.893255274	0.995539033
2Mean	56.312683	0.90343005	0.965573389
2Mean	55.30194	0.900305409	0.967780717
2Mean	52.2995	0.921298508	0.999504337
2Mean	50.959656	0.913710018	0.987236132
2Mean	53.397644	0.908734582	1.040500736
2Mean	53.150574	0.898661572	0.990613718
2Mean	50.585632	0.904844562	1.000248324
2Mean	50.854675	0.923145205	1.030574198
2Mean	53.476257	0.894234855	0.970524802
2Mean	54.1662	0.898006867	0.894561598
2Mean	54.587585	0.893711081	0.997525977
2Mean	54.437195	0.918725895	0.989693032
2Mean	54.37079	0.911421439	1
2Mean	51.72284	0.922812217	1.136049383
2Mean	50.21405	0.910545085	1.009386282
2Mean	51.649597	0.905410271	1.002491901
2Mean	55.052917	0.922042139	0.981932065
2Mean	55.380554	0.867153327	0.99302812
2Mean	55.49774	0.898263791	1.003473945
2Mean	55.834656	0.899030877	0.988480392
2Mean	55.278503	0.881709887	1.201736973
2Mean	53.555847	0.876216645	1.046477132
2Mean	52.102722	0.910084177	0.961556829
2Mean	52.9245	0.910114255	1.06702544
2Mean	54.993835	0.908766247	0.994108984
2Mean	55.27118	0.89913856	0.946981173
2Mean	56.036804	0.906928987	0.904293381
2Mean	53.75067	0.886141399	1.026963103
2Mean	53.55829	0.892001683	0.939804013
2Mean	54.755066	0.882129522	0.985322896
2Mean	52.973328	0.911525441	0.897694202
2Mean	53.49823	0.911283582	0.968235567
2Mean	48.08026	0.929828271	1.001741294
2Mean	46.2912	0.931184324	1.054296389
2Mean	44.95575	0.938661725	1.027013631
2Mean	44.678894	0.939780985	0.977135981
2Mean	44.447937	0.94904794	1.015984955
2Mean	45.91278	0.94877151	1
2Mean	45.99286	0.93380806	1.028550149
2Mean	45.658386	0.926288139	0.874837592
2Mean	46.66327	0.942878582	1.064291054
2Mean	48.266785	0.9431353	0.939094461
2Mean	47.56952	0.932353799	1.092059553
2Mean	47.01239	0.945348988	0.965914433
2Mean	47.044617	0.943315824	1.08609426
2Mean	46.619812	0.942537237	0.967354777
2Mean	47.102234	0.936549116	1.054567901
2Mean	47.167664	0.916763171	1.075965131
2Mean	44.411804	0.941181902	1.052970297
2Mean	46.9245	0.943306676	1.022994129
2Mean	48.357117	0.940243531	0.955729167
2Mean	47.193054	0.938428238	0.990079845
2Mean	45.76239	0.934825524	0.986294782
2Mean	45.257507	0.941713114	0.989639862
2Mean	45.831238	0.94212858	1.045714286
2Mean	44.900085	0.934604017	0.976862564
2Mean	47.522644	0.926089478	1.001243163
2Mean	47.177917	0.945860641	0.977907259
2Mean	46.73163	0.944877572	1.025152625
2Mean	45.87079	0.949923219	1.00408998
2Mean	45.31659	0.947162682	0.937427309
2Mean	46.667175	0.940245614	1.017382667
2Mean	46.014343	0.935504346	0.955156951
2Mean	44.470398	0.941262015	0.970993474
2Mean	49.732117	0.919567314	1.030792153
2Mean	48.53485	0.930393848	1.003740648
2Mean	44.523132	0.945210249	1.000744417
2Mean	44.45526	0.940815523	0.996778191
2Mean	46.531433	0.945315301	0.975604143
2Mean	47.559753	0.932882245	0.94555479
2Mean	47.13153	0.925545184	1.000745342
2Mean	47.403503	0.942877031	0.995199232
2Mean	49.901062	0.935862513	1.004962779
2Mean	49.79413	0.924592631	1.004987531
2Mean	45.686707	0.91742138	1.000496278
2Mean	46.075867	0.93897118	1.100672813
2Mean	47.21454	0.937380248	0.981306142
2Mean	45.875183	0.946285455	1.136049383
2Mean	46.66864	0.94349069	1.006721075
2Mean	47.615417	0.932742224	1.003241895
2Mean	50.812683	0.940362247	0.894840834
2Mean	50.10858	0.928820087	1.059771825
2Mean	48.170105	0.929375538	0.904293381
2Mean	49.556824	0.909010086	0.920986527
2Mean	50.240417	0.911684739	1.072646733
2Mean	47.55487	0.905447349	1.046735905
2Mean	46.690613	0.944504218	0.974824498
2Mean	47.092957	0.908667916	1.032670455
2Mean	49.89081	0.931816344	0.988528191
2Mean	48.44745	0.914798083	1.078629529
2Mean	47.903015	0.915697189	1.003473945
2Mean	48.837097	0.906938216	1.026963103
2Mean	49.02704	0.9161075	0.997029703
2Mean	49.212585	0.902238855	0.974358974
2Mean	48.40204	0.930255719	0.994543651
2Mean	48.27362	0.931892791	1.033663366
3Mean	108.07391	0.824653279	0.867795157
3Mean	106.56171	0.822285925	1.020797227
3Mean	103.35565	0.838627662	1.101492537
3Mean	103.66278	0.826577226	0.992601726
3Mean	106.24823	0.823925255	0.896551724
3Mean	106.79901	0.810863438	0.957981221
3Mean	106.75531	0.816595876	1.018811881
3Mean	107.424255	0.816967699	1.009448036
3Mean	107.022644	0.831174119	1.158627548
3Mean	106.826355	0.825857143	0.932775064
3Mean	105.137634	0.822728228	1.057380952
3Mean	105.00629	0.826169744	0.993597636
3Mean	106.15985	0.828764017	0.96677074
3Mean	106.47455	0.82159069	1.001242854
3Mean	106.53436	0.818398161	0.999255214
3Mean	106.82001	0.812331767	1.010394005
3Mean	106.310974	0.836365203	0.911131059
3Mean	105.98016	0.831668399	0.994567901
3Mean	106.278015	0.819212826	1.027133695
3Mean	107.38641	0.824784318	0.951483749
3Mean	105.914246	0.822203063	1.171692001
3Mean	104.66669	0.822913379	1.123915737
3Mean	104.3017	0.839057381	0.952682127
3Mean	104.70111	0.823004658	0.949905482
3Mean	108.00189	0.832645842	0.956955846
3Mean	105.38666	0.822695331	1.032465923
3Mean	106.33563	0.820230627	1.008790687
3Mean	106.41937	0.838109501	1.000495663
3Mean	104.24213	0.83005874	0.836826043
3Mean	104.585144	0.837344094	0.990537024
3Mean	104.878845	0.836470635	0.998267327
3Mean	104.37689	0.825538629	1.072142857
3Mean	107.99994	0.822300703	0.956532067
3Mean	106.164246	0.817823872	0.987487733
3Mean	106.864685	0.820988502	1.095403727
3Mean	105.32391	0.842585332	0.982190132
3Mean	104.614685	0.841717836	0.918701008
3Mean	106.678894	0.833186592	0.988486036
3Mean	105.643005	0.85700448	0.985304923
3Mean	104.90814	0.818347508	0.920747996
3Mean	106.08954	0.822732073	0.926180651
3Mean	106.6535	0.833894712	1.063341646
3Mean	106.6037	0.841293409	0.807477009
3Mean	106.10443	0.848836865	1.079117063
3Mean	105.34613	0.84792287	0.992820005
3Mean	106.12567	0.840968379	0.979334917
3Mean	104.83661	0.831359385	1.143142145
3Mean	105.49921	0.823053614	0.948336872
3Mean	104.827576	0.835167985	0.997529034
3Mean	106.8432	0.829759861	1.118560513
3Mean	107.67816	0.836679864	1.002483238
3Mean	107.07782	0.81682445	1.046131316
3Mean	104.911316	0.830598384	0.995455578
3Mean	104.41083	0.823123268	1.010549558
3Mean	105.032166	0.810182088	0.927880184
3Mean	104.81781	0.813960273	0.997526589
3Mean	105.34442	0.828637308	0.921479114
3Mean	106.063416	0.827691034	0.978303267
3Mean	106.90546	0.824777237	0.995856956
3Mean	107.63373	0.823528036	1.008944099
3Mean	106.874695	0.819429881	0.881903515
3Mean	104.58026	0.81768835	0.985984755
3Mean	104.91644	0.820409714	0.994156318
3Mean	105.40961	0.835790789	0.874809824
3Mean	80.01361	0.859844193	0.980392157
3Mean	81.008484	0.855985833	0.786231884
3Mean	79.060486	0.88137238	1.100124224
3Mean	76.46332	0.876256086	0.936264247
3Mean	78.63812	0.855526912	0.989928764
3Mean	79.83368	0.841495827	0.896135266
3Mean	77.93646	0.865892937	1.005865103
3Mean	81.28778	0.853120614	0.930979133
3Mean	80.170105	0.881393243	1.155467394
3Mean	80.880554	0.864242267	0.775328693
3Mean	79.57294	0.871561042	1.077128305
3Mean	78.44208	0.878338157	0.818126521
3Mean	79.35956	0.884744191	1.036585366
3Mean	77.80975	0.875855293	1.001242854
3Mean	77.778015	0.861911412	0.971283784
[truncated: 3,761 more rows]
