# Supplementary material for: Diffusion-based deep learning method for augmenting ultrastructural imaging and volume electron microscopy
Source: Nat Commun. 2024 Jun 1;15:4677. doi: 10.1038/s41467-024-49125-z (PMC11144272; doi:10.1038/s41467-024-49125-z)
Supplement: Supplementary file 21 — Source Data [file 41467_2024_49125_MOESM21_ESM.zip › source data/figure1b_1.csv]

Distance_(pixels)	CARE	RCAN	PSSR	EMDiffuse	GT	Model	Input
0	111.5662	105.6031	109.9075	97.4243	96.9995	0	119.717
1	113.9584	113.2094	114.7781	102.106	109.1879	0	110.8741
2	117.0962	119.5788	118.3585	109.7099	116.517	0	97.1873
3	119.8458	120.8999	119.6798	118.4159	119.7185	0	109.9571
4	121.2801	118.8179	119.5947	118.7652	118.2785	0	126.19
5	122.5578	116.3865	119.7948	110.8762	109.6492	0	124.6186
6	123.6094	115.7952	121.0886	108.4405	108.6902	0	119.4631
7	124.5563	116.8125	121.9664	103.1568	105.5702	0	121.1585
8	123.9578	118.2588	121.0723	110.3536	110.5098	0	123.6325
9	121.0742	117.8885	118.2792	129.5652	121.6183	0	124.5547
10	116.254	114.0449	113.6162	131.7586	123.3433	0	128.4056
