# Supplementary material for: Diffusion-based deep learning method for augmenting ultrastructural imaging and volume electron microscopy
Source: Nat Commun. 2024 Jun 1;15:4677. doi: 10.1038/s41467-024-49125-z (PMC11144272; doi:10.1038/s41467-024-49125-z)
Supplement: Supplementary file 21 — Source Data [file 41467_2024_49125_MOESM21_ESM.zip › source data/supp4.csv]

MeanNum	PSNR	qi
Single	24.55008465
Single	24.40954767
Single	24.49406965
Single	23.63638381
Single	23.71384698
Single	24.21529855
Single	23.84439628
Single	24.4650745
Single	24.12807261
Single	24.12660036
Single	24.10516639
Single	24.12585086
Single	24.08901679
Single	24.04791888
Single	23.72351537
Single	23.72821336
Single	23.77199214
Single	24.17798291
Single	24.37953166
Single	23.40132156
Single	23.8910585
Single	23.12741426
Single	24.04280688
Single	23.7414073
Single	24.06154827
Single	24.53848308
Single	24.05129923
Single	24.23668532
Single	24.34029559
Single	23.56953005
Single	23.79156002
Single	24.35011124
Single	24.20733643
Single	23.79217664
Single	23.49076666
Single	23.87244641
Single	24.05695655
Single	23.51561922
Single	23.77383345
Single	24.56136858
Single	24.68885707
Single	24.22263933
Single	23.56807275
Single	23.99701594
Single	23.80837129
Single	23.65947181
Single	23.56230238
Single	23.36552633
Single	24.28932084
Single	24.22319633
Single	23.60726171
Single	23.63046912
Single	24.29838263
Single	23.34542091
Single	23.93536299
Single	23.62299554
Single	23.87985971
Single	24.35062101
Single	23.76539641
Single	23.98486946
Single	23.5999241
Single	23.70282645
Single	23.99190726
Single	23.97180376
Single	27.4862677
Single	26.35946323
Single	27.00752618
Single	25.77888933
Single	26.0643431
Single	25.720765
Single	26.63647269
Single	26.23144485
Single	27.36894744
Single	26.13956838
Single	26.32962119
Single	27.10645797
Single	26.8439981
Single	27.11424541
Single	26.65853335
Single	25.85393879
Single	26.59207278
Single	27.00008237
Single	26.96480966
Single	26.76064832
Single	26.56997619
Single	26.57024128
Single	26.21143627
Single	27.02572749
Single	26.76372177
Single	26.38982418
Single	26.24446216
Single	27.16529669
Single	27.18988443
Single	26.68574279
Single	27.31886475
Single	27.62080665
Single	27.0727911
Single	26.2223383
Single	25.71156096
Single	26.95802186
Single	27.0216267
Single	26.31543066
Single	27.13815743
Single	27.22142911
Single	27.42936196
Single	26.41632322
Single	26.99162803
Single	25.4034014
Single	26.7151333
Single	26.64088311
Single	26.71523758
Single	26.81564312
Single	27.46186608
Single	27.01971707
Single	27.49994114
Single	27.13670766
Single	26.46948497
Single	26.44191667
Single	26.08319128
Single	25.83464292
Single	26.89499258
Single	26.64884768
Single	26.91683628
Single	26.83813788
Single	27.16283018
Single	25.70899265
Single	26.54099255
Single	26.47846625
Single	27.04632065
Single	26.38659482
Single	28.12618188
Single	26.91414531
Single	26.00891049
Single	25.84318389
Single	27.86609741
Single	27.71713762
Single	28.41248924
Single	26.78980972
Single	24.78383081
Single	27.83777847
Single	27.97002076
Single	27.47427193
Single	28.08610008
Single	25.86570291
Single	28.15216256
Single	27.76049585
Single	27.47273058
Single	27.78518838
Single	26.32862202
Single	27.60507902
Single	28.15367652
Single	27.74578249
Single	27.61877595
Single	27.57673306
Single	27.65318948
Single	28.09300426
Single	28.17790902
Single	27.57092255
Single	27.99487116
Single	28.4875264
Single	27.53375775
Single	27.36037651
Single	26.97895595
Single	28.16234818
Single	27.58923557
Single	27.77114579
Single	28.05982327
Single	28.22514492
Single	27.52151969
Single	28.1568907
Single	27.04637641
Single	27.84215828
Single	28.01874977
Single	27.90522544
Single	27.84072244
Single	27.97995078
Single	27.54001149
Single	28.20788273
Single	28.57293095
Single	27.77345225
Single	27.78193627
Single	26.84378573
Single	27.47159912
Single	26.97068973
Single	27.90994277
Single	27.39892367
Single	27.0829198
Single	28.13312228
Single	27.39534845
Single	27.81473384
Single	27.97863886
Single	27.25424372
Single	28.63250304
Single	28.90399971
Single	28.67737207
Single	28.24210613
Single	27.73556716
Single	27.85188316
Single	27.92333074
Single	28.7208637
Single	28.95038243
Single	27.54384968
Single	27.86766391
Single	26.03296512
Single	28.20161868
Single	28.6666366
Single	28.05628338
Single	28.31062539
Single	27.87796002
Single	27.99454812
Single	28.48875101
Single	28.16226007
Single	28.67773885
Single	28.10526623
Single	27.98710804
Single	28.61136579
Single	28.97439097
Single	27.71245892
Single	27.6932503
Single	28.58862887
Single	28.32067142
Single	27.63773773
Single	28.49943168
Single	28.68417898
Single	27.86219296
Single	28.16448942
Single	28.09383537
Single	28.41419224
Single	28.02697021
Single	28.22136354
Single	28.74568713
Single	29.55129159
Single	28.46834116
Single	29.05013441
Single	28.45391859
Single	27.91296004
Single	28.51347086
Single	28.74902173
Single	28.62130795
Single	28.32460613
Single	28.5799493
Single	29.00976597
Single	28.24944692
Single	27.75260931
Single	28.4429055
Single	28.19789002
Single	28.24512518
Single	28.48652438
Single	28.3719452
Single	28.145969
Single	26.49930847
Single	28.66136341
Single	28.67071464
Single	28.14504408
Single	28.12824045
Single	27.61212556
Single	30.36210414
Single	29.63969639
Single	29.83295503
Single	29.61034137
Single	28.98472825
Single	29.14585689
Single	29.09368562
Single	29.10231988
Single	30.08373204
Single	29.29291346
Single	29.04262575
Single	29.80269351
Single	29.28174869
Single	29.87768608
Single	29.22914528
Single	29.36207489
Single	29.11526697
Single	29.91731964
Single	29.48016601
Single	29.5564783
Single	29.93041705
Single	29.54840939
Single	29.3224933
Single	29.58197567
Single	29.22588321
Single	29.53955702
Single	29.42349811
Single	30.19599394
Single	29.41972388
Single	29.18183269
Single	29.36362291
Single	30.226058
Single	29.52637252
Single	29.01597388
Single	28.98417088
Single	29.90810336
Single	28.96603761
Single	29.6397855
Single	29.24489034
Single	30.21814978
Single	29.99540764
Single	30.16236551
Single	29.66270397
Single	29.60555062
Single	29.70931395
Single	29.35814266
Single	28.93245157
Single	29.28366064
Single	30.02694058
Single	30.28512408
Single	30.10176519
Single	29.37828376
Single	29.97951664
Single	29.26160568
Single	29.14976401
Single	29.12974632
Single	29.7561338
Single	29.80862053
Single	29.82732184
Single	29.30252711
Single	29.73291761
Single	29.55055823
Single	29.38239517
Single	29.58134354
Single	24.2239817
Single	23.34281549
Single	24.14771846
Single	23.95688349
Single	23.83788728
Single	24.26809298
Single	24.3309424
Single	24.28965878
Single	24.17059548
Single	23.76216712
Single	23.8592162
Single	24.00768936
Single	24.13461109
Single	24.00204868
Single	23.76154166
Single	23.73330427
Single	24.0119207
Single	24.05423376
Single	23.52198088
Single	23.5522966
Single	24.43725731
Single	24.00817124
Single	23.24170633
Single	23.83105487
Single	23.68345043
Single	23.48947325
Single	23.07645213
Single	23.05690818
Single	23.87973471
Single	24.03344488
Single	23.87757394
Single	23.87600656
Single	24.11776761
Single	23.4882569
Single	23.96675131
Single	23.98553507
Single	23.85660143
Single	24.37547796
Single	24.48034398
Single	24.17131574
Single	23.90836766
Single	23.29294066
Single	23.99968209
Single	24.05213624
Single	24.26575952
Single	24.19633107
Single	23.70019472
Single	23.73884225
Single	24.48302939
Single	24.31799986
Single	24.42277511
Single	23.95309209
Single	24.23378512
Single	23.97784789
Single	24.16732216
Single	23.54830705
Single	25.29242175
Single	24.54233832
Single	23.88325973
Single	24.03391828
Single	24.10607418
Single	24.1648957
Single	23.82696309
Single	23.7188258
Single	26.93860709
Single	25.70885492
Single	26.72673611
Single	26.33084608
Single	26.69990193
Single	25.24344812
Single	26.33853817
Single	26.27496614
Single	26.67596076
Single	26.0769844
Single	26.16032455
Single	25.93395597
Single	23.94525377
Single	26.44902304
Single	26.74532949
Single	26.5960171
Single	26.99173509
Single	26.09383706
Single	26.12577818
Single	27.14148794
Single	27.49346783
Single	26.92482785
Single	26.39666172
Single	26.15564373
Single	26.81787942
Single	25.43285513
Single	26.43915288
Single	26.46474977
Single	26.4493056
Single	26.92681222
Single	26.55400967
Single	25.94428537
Single	26.67043974
Single	26.54398657
Single	26.22776795
Single	25.87415901
Single	26.55708555
Single	26.00627521
Single	26.67771745
Single	25.83624373
Single	25.801794
Single	26.55097005
Single	27.10188496
Single	27.04869861
Single	25.68813851
Single	27.08343836
Single	26.91985885
Single	26.29275748
Single	27.30984068
Single	25.15134773
Single	27.10986221
Single	27.22258217
Single	27.09590353
Single	26.90321074
Single	27.1208876
Single	26.50274849
Single	27.07198247
Single	25.1524601
Single	26.9848995
Single	27.03626912
Single	26.73776891
Single	26.82825336
Single	25.97880993
Single	27.01790879
Single	28.00915924
Single	26.41938933
Single	27.49992509
Single	26.89790369
Single	27.98251304
Single	25.71332516
Single	27.66550057
Single	27.65072765
Single	28.0267334
Single	27.3208644
Single	27.32690797
Single	27.19012882
Single	28.6418504
Single	26.99695447
Single	27.45647946
Single	27.26963835
Single	27.59883296
Single	26.65152197
Single	27.26828745
Single	28.15139479
Single	27.48407168
Single	27.71477115
Single	27.14134072
Single	27.13204636
Single	26.99307147
Single	26.36498642
Single	26.78279322
Single	27.37372882
Single	27.73103298
Single	27.4936973
Single	27.07739024
Single	27.24207024
Single	27.64352762
Single	28.11834256
Single	26.95313602
Single	26.75401175
Single	27.13813212
Single	27.53099383
Single	27.95694733
Single	26.69825822
Single	27.4344689
Single	27.7636144
Single	27.88720094
Single	28.45218853
Single	27.67357271
Single	27.45049379
Single	27.62098755
Single	27.49925063
Single	27.97663846
Single	25.70206726
Single	27.89599384
Single	27.91796719
Single	27.94974231
Single	27.91131915
Single	27.88549272
Single	26.75254476
Single	27.88862905
Single	26.51802173
Single	27.51193974
Single	28.01002924
Single	27.92351395
Single	27.65402663
Single	27.35494519
Single	27.63854469
Single	28.30036412
Single	28.08488488
Single	27.74504691
Single	28.27140575
Single	27.69798572
Single	26.38916738
Single	28.70556481
Single	27.58608421
Single	27.95944828
Single	28.34535808
Single	27.64113342
Single	28.14186058
Single	28.85670019
Single	28.32910414
Single	27.77596756
Single	27.95049559
Single	27.93561892
Single	27.28061649
Single	27.84397733
Single	28.51099789
Single	28.68080654
Single	28.26229044
Single	27.78468413
Single	27.89966301
Single	27.13383801
Single	27.49698904
Single	27.71443516
Single	27.91913404
Single	28.35376985
Single	25.76587398
Single	27.81797793
Single	27.5417476
Single	28.48639348
Single	28.6142462
Single	27.79312822
Single	28.21256526
Single	28.39027362
Single	27.22774539
Single	28.14309582
Single	27.94688995
Single	28.08204002
Single	28.15746474
Single	28.6654305
Single	28.64287773
Single	28.72270496
Single	27.70554045
Single	28.32724974
Single	28.15564086
Single	28.64589179
Single	26.88592763
Single	28.33269799
Single	28.01738928
Single	28.64245947
Single	28.20341952
Single	28.19374298
Single	27.38950114
Single	28.24934817
Single	27.61464386
Single	28.13885402
Single	28.6130005
Single	28.32630413
Single	28.32245237
Single	27.95334524
Single	28.50558802
Single	29.21043789
Single	28.60906136
Single	29.01213897
Single	29.20192116
Single	29.20359382
Single	29.55987232
Single	29.87865025
Single	29.87393251
Single	29.39524398
Single	29.31537996
Single	28.60887271
Single	29.07962755
Single	29.61426824
Single	29.41015628
Single	28.86402416
Single	28.76594875
Single	29.12936017
Single	29.26703167
Single	29.38339246
Single	29.42180371
Single	28.12780005
Single	29.46828547
Single	28.95882678
Single	28.72879539
Single	29.04316288
Single	28.31222119
Single	29.03901391
Single	29.12994817
Single	29.32777507
Single	29.45478218
Single	29.48649515
Single	28.91845378
Single	29.28754588
Single	29.53477867
Single	29.91514241
Single	29.41314133
Single	29.2635148
Single	29.07794921
Single	29.47534234
Single	29.19522427
Single	29.47443748
Single	29.71093554
Single	29.67207581
Single	29.88261421
Single	30.05693192
Single	29.53200623
Single	29.06194525
Single	29.65474983
Single	29.3833677
Single	29.41543447
Single	28.88232961
Single	29.49174642
Single	29.40984579
Single	29.05796782
Single	29.71991241
Single	29.24785903
Single	29.89593953
Single	28.52343562
Single	29.56165831
Single	29.54021336
Single	29.07522205
Single	29.03340681
Single	28.71838209
Single	29.38806369
Single	25.9962227
Single	24.82418122
Single	24.46614795
Single	23.81833441
Single	23.29784872
Single	24.29420561
Single	24.223171
Single	23.69877317
Single	24.37668304
Single	24.10076912
Single	24.68293626
Single	24.62145266
Single	24.54385956
Single	23.91276822
Single	23.87999542
Single	23.74215917
Single	24.28418629
Single	23.97537761
Single	23.79484616
Single	23.48977733
Single	24.06908605
Single	24.2660363
Single	24.26455681
Single	24.24526836
Single	24.17506593
Single	23.21817803
Single	23.15630799
Single	23.47117371
Single	23.9441821
Single	23.91501863
Single	23.31046468
Single	24.13739771
Single	24.05673947
Single	22.96608758
Single	23.06085634
Single	24.08308716
Single	24.07719325
Single	23.97139253
Single	23.38316441
Single	23.3316335
Single	24.07688004
Single	23.59783815
Single	24.3727087
Single	25.07738768
Single	24.91187385
Single	23.74959822
Single	23.43355017
Single	23.77866164
Single	24.29192462
Single	24.05350882
Single	24.72940974
Single	25.52439623
Single	25.79140085
Single	26.22256378
Single	24.85185843
Single	23.93188844
Single	24.6398967
Single	24.91856891
Single	25.82732608
Single	25.74460671
Single	25.34518736
Single	25.39736538
Single	24.1726759
Single	24.36266741
Single	27.42893121
Single	25.87764334
Single	27.0101661
Single	26.99571486
Single	24.99877358
Single	27.24134015
Single	26.67432277
Single	26.88370475
Single	27.23079845
Single	26.88766684
Single	27.08979944
Single	27.35469744
Single	26.96578557
Single	27.26316157
Single	25.3044384
Single	26.43780642
Single	26.84561067
Single	26.55564209
Single	25.99946034
Single	26.20831383
Single	26.27252686
Single	26.57904601
Single	27.35342843
Single	26.84339995
Single	27.02414475
Single	25.54538341
Single	26.10022711
Single	26.55580255
Single	25.84537275
Single	26.11287184
Single	26.66561519
Single	25.78009327
Single	26.54103345
Single	25.73237747
Single	24.79964923
Single	26.38315205
Single	26.65567592
Single	26.83226491
Single	25.98564704
Single	26.30150508
Single	24.61725981
Single	25.16173928
Single	26.04616352
Single	27.13883398
Single	26.98535965
Single	27.20964997
Single	26.62292451
Single	25.99579749
Single	25.65615447
Single	24.44568223
Single	27.24784447
Single	26.82440395
Single	28.30710841
Single	26.56610628
Single	26.07830281
Single	25.90678201
Single	25.98699424
Single	26.41704891
Single	26.34410374
Single	27.48134319
Single	27.75110379
Single	27.2328668
Single	27.19024142
Single	26.48531105
Single	27.88572007
Single	27.44701289
Single	27.91040382
Single	27.65429978
Single	27.7395156
Single	28.17305557
Single	27.8001632
Single	27.82729466
Single	27.83350579
Single	28.02951441
Single	28.2244393
Single	27.97085932
Single	28.38033288
Single	27.77335094
Single	27.7463435
Single	27.44225481
Single	26.83932937
Single	26.73834115
Single	27.13655586
Single	27.47135431
Single	28.05601501
Single	28.02153342
Single	27.86790904
Single	27.74176473
Single	27.96203162
Single	27.5158688
Single	27.00040825
Single	26.7674795
Single	27.18982947
Single	27.33072435
Single	27.93593761
Single	27.32561898
Single	26.99468169
Single	26.05873796
Single	26.95848373
Single	27.66546426
Single	27.81941614
Single	26.7797849
Single	26.99394001
Single	26.40579106
Single	28.08120396
Single	26.38523751
Single	27.39098807
Single	27.97586657
Single	26.9433798
Single	28.15543826
Single	25.54031104
Single	27.5452694
Single	24.73838025
Single	27.51767815
Single	27.16002166
Single	27.98275898
Single	28.97458894
Single	27.74662676
Single	27.32203811
Single	27.1663909
Single	26.66616571
Single	27.46081526
Single	26.69699048
Single	28.59043184
Single	27.80949775
Single	27.8471974
Single	26.96298764
Single	27.83358314
Single	29.1887313
Single	28.01893319
Single	28.33029459
Single	28.36853713
Single	28.07796346
Single	26.73609687
Single	28.40964909
Single	28.14746617
Single	28.47081074
Single	28.38398906
Single	28.82713745
Single	28.61129399
Single	28.5527674
Single	28.11963326
Single	27.76514985
Single	28.2026204
Single	28.43909269
Single	27.66701005
Single	28.2363296
Single	27.03871889
Single	28.65230427
Single	28.30789179
Single	28.46933112
Single	28.17935224
Single	27.96346988
Single	28.19107052
Single	27.86165789
Single	28.14522692
Single	28.46101306
Single	28.11885734
Single	28.95905693
Single	27.48121765
Single	27.98527804
Single	26.20177265
Single	27.12946762
Single	28.09634542
Single	28.23110392
Single	27.98535174
Single	28.0108704
Single	27.96983366
Single	27.13164832
Single	27.65378319
Single	27.07373755
Single	28.47806711
Single	27.88240122
Single	27.51834628
Single	28.03276883
Single	28.14156296
Single	27.22477517
Single	24.3135318
Single	27.29486998
Single	28.99276934
Single	28.41328549
Single	27.79919303
Single	28.90020224
Single	26.42680848
Single	27.79046631
Single	28.05158537
Single	28.19380013
Single	28.15926137
Single	26.663368
Single	27.10637788
Single	28.14916683
Single	28.14815074
Single	30.37498399
Single	29.26642826
Single	29.69219603
Single	29.44563671
Single	29.40405816
Single	29.90244067
Single	29.42871302
Single	29.75641803
Single	29.75657605
Single	29.73315528
Single	30.12295782
Single	29.95384714
Single	29.76937757
Single	29.67305305
Single	29.43643706
Single	28.88233749
Single	29.31341136
Single	29.45291291
Single	28.84408334
Single	27.90556456
Single	29.4445479
Single	29.59176006
Single	29.72050293
Single	29.31444602
Single	29.00611406
Single	29.02308986
Single	29.02194984
Single	29.10540499
Single	29.33895042
Single	29.5761548
Single	29.17470399
Single	29.80236339
Single	29.05048574
Single	28.6721474
Single	28.9832402
Single	29.53478233
Single	29.76216448
Single	29.20352765
Single	29.03632414
Single	29.03173318
Single	28.94882689
Single	28.44582449
Single	28.11208352
Single	29.96760659
Single	29.36537928
Single	29.37250714
Single	29.32818277
Single	29.07810251
Single	29.26552028
Single	29.18944409
Single	29.02881403
Single	29.14080421
Single	30.77986123
Single	29.70340756
Single	29.94257438
Single	27.41259572
Single	29.24522267
Single	28.89089595
Single	29.15708938
Single	29.28045841
Single	28.92330743
Single	28.25337963
Single	29.35067761
Single	28.73052133
2Mean	25.78866317
2Mean	25.47435803
2Mean	25.63466188
2Mean	24.90886911
2Mean	24.53798497
2Mean	25.09560469
2Mean	25.11292026
2Mean	25.62089451
2Mean	25.55857151
2Mean	25.40115776
2Mean	25.43935253
2Mean	25.18960852
2Mean	25.02227775
2Mean	25.04788432
2Mean	24.88193277
2Mean	24.7826284
2Mean	24.83106626
2Mean	25.3920008
2Mean	25.21561302
2Mean	24.57514478
2Mean	25.2449229
2Mean	24.58051946
2Mean	25.15899088
2Mean	25.28693142
2Mean	25.44859712
2Mean	25.42308013
2Mean	25.4008849
2Mean	25.53506305
2Mean	25.49257626
2Mean	24.58162447
2Mean	25.05914385
2Mean	25.78141368
2Mean	25.17697911
2Mean	25.07267951
2Mean	24.74507397
2Mean	25.13074054
2Mean	25.2136207
2Mean	24.37720012
2Mean	25.10240055
2Mean	25.5355993
2Mean	25.64578545
2Mean	25.31327869
2Mean	24.85394762
2Mean	25.16465042
2Mean	25.10212438
2Mean	24.95160928
2Mean	24.4992636
2Mean	24.65476573
2Mean	25.43619009
2Mean	25.53030674
2Mean	24.8597803
2Mean	24.94709307
2Mean	25.12101991
2Mean	24.70666415
2Mean	24.94351924
2Mean	25.04669677
2Mean	25.34227927
2Mean	25.2850252
2Mean	25.26648371
2Mean	24.90580622
2Mean	24.78484555
2Mean	24.95390422
2Mean	24.96485624
2Mean	25.18138039
2Mean	28.83124839
2Mean	27.38456453
2Mean	27.8518987
2Mean	27.08938074
2Mean	27.21260826
2Mean	27.07554948
2Mean	27.95584666
2Mean	27.70131601
2Mean	28.43556755
2Mean	27.60964692
2Mean	27.3131661
2Mean	28.20782269
2Mean	28.16148117
2Mean	28.06593492
2Mean	27.92687008
2Mean	27.2969937
2Mean	27.87490636
2Mean	28.19549347
2Mean	27.79780323
2Mean	27.62518055
2Mean	27.4159665
2Mean	27.59008447
2Mean	27.1797526
2Mean	27.90295673
2Mean	28.10887859
2Mean	27.23690345
2Mean	27.62079545
2Mean	28.44036349
2Mean	28.5207808
2Mean	27.64549288
2Mean	28.38581444
2Mean	28.78907901
2Mean	28.06229351
2Mean	27.66186568
2Mean	26.59893428
2Mean	27.91810348
2Mean	28.18660105
2Mean	27.71146482
2Mean	28.3407834
2Mean	28.14948694
2Mean	28.46856249
2Mean	28.04981062
2Mean	27.66398924
2Mean	26.81649941
2Mean	27.71354355
2Mean	27.7080552
2Mean	27.79938889
2Mean	27.68999085
2Mean	28.51557161
2Mean	27.99709909
2Mean	28.77784112
2Mean	28.2958345
2Mean	28.10704336
2Mean	27.58303619
2Mean	27.31506482
2Mean	27.07912826
2Mean	28.421599
2Mean	28.07259982
2Mean	27.61739442
2Mean	28.00735665
2Mean	28.27644238
2Mean	27.22045905
2Mean	27.85828393
2Mean	27.87428539
2Mean	28.8653746
2Mean	27.57970311
2Mean	29.38519312
2Mean	28.17431511
2Mean	26.78248326
2Mean	27.77762652
2Mean	28.96398028
2Mean	28.63450143
2Mean	29.32158399
2Mean	28.3887185
2Mean	27.47883483
2Mean	29.23884957
2Mean	29.15482294
2Mean	29.2195912
2Mean	28.97739696
2Mean	26.92949698
2Mean	28.8178178
2Mean	28.93481379
2Mean	28.58600088
2Mean	28.4750238
2Mean	27.71467059
2Mean	28.6776231
2Mean	28.98791416
2Mean	29.11408338
2Mean	29.04006528
2Mean	28.61545076
2Mean	28.6587367
2Mean	29.55725315
2Mean	29.28928559
2Mean	28.7442238
2Mean	29.17810747
2Mean	29.77331071
2Mean	28.68750358
2Mean	28.45156348
2Mean	27.70157594
2Mean	29.28040574
2Mean	28.50020002
2Mean	28.87020933
2Mean	29.02625355
2Mean	29.28624263
2Mean	29.49574803
2Mean	29.16829883
2Mean	28.55270386
2Mean	28.82322236
2Mean	28.90445819
2Mean	29.20625087
2Mean	28.89437794
2Mean	28.91043163
2Mean	28.63754766
2Mean	29.38553105
2Mean	29.68829105
2Mean	28.58126421
2Mean	28.2556433
2Mean	27.87619356
2Mean	28.31057152
2Mean	27.93905099
2Mean	29.13320405
2Mean	29.04764154
2Mean	28.39078156
2Mean	28.98018584
2Mean	29.10719686
2Mean	29.25837241
2Mean	28.98140684
2Mean	28.47724813
2Mean	30.31774527
2Mean	30.13139501
2Mean	30.0587744
2Mean	29.49323526
2Mean	28.99670285
2Mean	28.67536513
2Mean	29.38693966
2Mean	29.7264221
2Mean	29.75082352
2Mean	28.26756953
2Mean	28.50313396
2Mean	26.59927146
2Mean	29.56579957
2Mean	29.7197691
2Mean	29.2490145
2Mean	29.55332875
2Mean	28.70022226
2Mean	28.89609113
2Mean	29.63294069
2Mean	29.52436989
2Mean	29.67676743
2Mean	29.18204542
2Mean	28.85702995
2Mean	29.71508426
2Mean	29.99277172
2Mean	29.28920166
2Mean	29.54221598
2Mean	29.89517047
2Mean	29.56433175
2Mean	29.39212678
2Mean	29.65950097
2Mean	30.31666867
2Mean	29.73098604
2Mean	29.30317375
2Mean	29.00149741
2Mean	29.77266268
2Mean	28.77895884
2Mean	29.39854976
2Mean	29.48939181
2Mean	30.64864289
2Mean	29.88245947
2Mean	30.3663699
2Mean	29.80455397
2Mean	29.50960706
2Mean	29.69728963
2Mean	29.84524539
2Mean	29.60185106
2Mean	28.95637053
2Mean	29.74519296
2Mean	30.14738451
2Mean	29.43271776
2Mean	29.38833013
2Mean	29.44175806
2Mean	29.06547925
2Mean	29.29710863
2Mean	29.30110223
2Mean	29.28327179
2Mean	28.96419464
2Mean	28.40103963
2Mean	29.70425669
2Mean	29.94560268
2Mean	29.23519392
2Mean	29.08963192
2Mean	29.09643682
2Mean	31.58196986
2Mean	30.71215985
2Mean	31.18170302
2Mean	30.73046365
2Mean	30.32761818
2Mean	30.34347115
2Mean	30.19816199
2Mean	30.47741658
2Mean	31.30178697
2Mean	30.1833368
2Mean	30.24866382
2Mean	30.73789282
2Mean	30.2337322
2Mean	30.92787153
2Mean	30.49521336
2Mean	30.56106614
2Mean	30.13011789
2Mean	31.03619171
2Mean	30.48950265
2Mean	30.84313436
2Mean	30.91056935
2Mean	30.57495089
2Mean	30.39983517
2Mean	30.65522574
2Mean	30.20721165
2Mean	30.33703006
2Mean	30.74368954
2Mean	31.35456229
2Mean	30.83804389
2Mean	30.46312535
2Mean	30.55447037
2Mean	31.44359621
2Mean	30.37702319
2Mean	30.11853067
2Mean	29.97334887
2Mean	31.05573989
2Mean	29.97673018
2Mean	30.71293678
2Mean	30.48605794
2Mean	31.4582198
2Mean	31.2654836
2Mean	31.32803704
2Mean	30.85371902
2Mean	30.62709562
2Mean	30.83789433
2Mean	30.44789679
2Mean	30.20381595
2Mean	30.15744993
2Mean	31.24172466
2Mean	31.59260079
2Mean	31.19298603
2Mean	30.7673262
2Mean	30.98439176
2Mean	30.32248902
2Mean	30.48465051
2Mean	30.12638529
2Mean	31.03005084
2Mean	30.90703152
2Mean	31.13196157
2Mean	30.35998225
2Mean	30.74987188
2Mean	30.8572025
2Mean	30.39254804
2Mean	30.69048469
2Mean	25.14342353
2Mean	24.65211422
2Mean	25.49068911
2Mean	24.98304097
2Mean	24.88076999
2Mean	25.23372149
2Mean	25.53784346
2Mean	25.7824246
2Mean	25.66160949
2Mean	25.12470244
2Mean	24.90314604
2Mean	24.96194401
2Mean	25.53866972
2Mean	25.60332113
2Mean	24.70469399
2Mean	24.87012593
2Mean	25.41767839
2Mean	25.27166484
2Mean	24.80923431
2Mean	24.77666906
2Mean	25.56009608
2Mean	25.15395238
2Mean	24.61040063
2Mean	24.7778187
2Mean	24.96813095
2Mean	24.76605633
2Mean	24.51003317
2Mean	24.52871044
2Mean	24.85913069
2Mean	25.08789591
2Mean	25.00207463
2Mean	25.001023
2Mean	25.24849808
2Mean	25.02098319
2Mean	24.99415917
2Mean	25.04264006
2Mean	25.23167122
2Mean	25.12157434
2Mean	25.51524123
2Mean	25.25624011
2Mean	24.94576885
2Mean	24.85938591
2Mean	25.02082258
2Mean	25.38134918
2Mean	25.45805195
2Mean	25.44856818
2Mean	24.81229464
2Mean	24.670245
2Mean	25.4307343
2Mean	25.40115246
2Mean	25.41136777
2Mean	25.16067536
2Mean	25.18176145
2Mean	25.10935776
2Mean	25.32858547
2Mean	24.98181261
2Mean	26.12811843
2Mean	25.45874676
2Mean	24.9809693
2Mean	25.16144292
2Mean	25.2877323
2Mean	25.64725453
2Mean	25.00398704
2Mean	24.99214652
2Mean	27.96626808
2Mean	26.88827411
2Mean	27.74458489
2Mean	27.14359391
2Mean	27.80899005
2Mean	26.26563729
2Mean	27.54070678
2Mean	27.51176332
2Mean	27.76251112
2Mean	27.40919724
2Mean	27.31827113
2Mean	27.00836231
2Mean	26.87770036
2Mean	28.00218946
2Mean	27.71595031
2Mean	27.64834074
2Mean	28.26907365
2Mean	27.16753156
2Mean	26.78673818
2Mean	27.85576528
2Mean	28.27513164
2Mean	27.86512424
2Mean	27.46868386
2Mean	27.47675542
2Mean	27.63776376
2Mean	26.5118733
2Mean	27.55034931
2Mean	27.53091995
2Mean	27.48623171
2Mean	28.14281406
2Mean	27.28881402
2Mean	26.68518077
2Mean	26.72230524
2Mean	27.8414868
2Mean	27.35096073
2Mean	27.43819569
2Mean	27.74791654
2Mean	27.47314862
2Mean	27.54818671
2Mean	26.81567004
2Mean	27.54062579
2Mean	27.80285626
2Mean	27.95296547
2Mean	28.15850301
2Mean	27.46524123
2Mean	27.72850126
2Mean	28.06040549
2Mean	27.55394075
2Mean	28.32286032
2Mean	26.216796
2Mean	28.28768043
2Mean	28.1140529
2Mean	28.29872928
2Mean	28.12285805
2Mean	28.10257522
2Mean	27.36132893
2Mean	27.39479408
2Mean	26.50912668
2Mean	27.93053443
2Mean	28.22132497
2Mean	27.94813703
2Mean	28.1200768
2Mean	27.63364607
2Mean	28.22849988
2Mean	29.07906116
2Mean	27.78466578
2Mean	28.69764141
2Mean	28.019997
2Mean	28.70901256
2Mean	26.24655377
2Mean	28.14704044
2Mean	28.66160828
2Mean	29.16695852
2Mean	28.75029713
2Mean	28.37956229
2Mean	28.54729506
2Mean	29.56938639
2Mean	28.15320622
2Mean	28.74897206
2Mean	28.15543759
2Mean	28.43470608
2Mean	27.80043341
2Mean	28.27055981
2Mean	28.88498635
2Mean	29.0187779
2Mean	28.71066249
2Mean	28.38930714
2Mean	28.38014478
2Mean	28.04437377
2Mean	27.83215508
2Mean	28.421723
2Mean	28.11327798
2Mean	28.62181471
2Mean	29.23522469
2Mean	28.20506269
2Mean	28.11953676
2Mean	28.44336124
2Mean	28.82333195
2Mean	28.63402295
2Mean	27.91688644
2Mean	29.00352966
2Mean	28.00694379
2Mean	28.90793127
2Mean	28.17880411
2Mean	28.31252107
2Mean	28.92073128
2Mean	28.84668708
2Mean	29.43795899
2Mean	29.28593482
2Mean	28.61031925
2Mean	29.08652083
2Mean	28.89166571
2Mean	28.83644829
2Mean	26.44257297
2Mean	29.00943902
2Mean	28.67154316
2Mean	28.89164439
2Mean	28.71813476
2Mean	28.62575727
2Mean	28.06454521
2Mean	29.04422261
2Mean	27.16400704
2Mean	28.56728515
2Mean	29.16777713
2Mean	29.01439467
2Mean	28.58113851
2Mean	28.4385563
2Mean	28.28632645
2Mean	29.27361958
2Mean	28.69808919
2Mean	28.56189769
2Mean	29.37158818
2Mean	28.90272111
2Mean	27.22256228
2Mean	29.68844851
2Mean	28.69409402
2Mean	29.19391796
2Mean	29.43507674
2Mean	28.61404325
2Mean	29.23088736
2Mean	30.00561938
2Mean	29.49635603
2Mean	29.02331611
2Mean	28.90569848
2Mean	28.87247346
2Mean	28.61537963
2Mean	29.06074491
2Mean	29.22982376
2Mean	29.71318827
2Mean	29.46523165
2Mean	28.96089611
2Mean	28.97621814
2Mean	28.63763032
2Mean	28.70621919
2Mean	28.77873573
2Mean	28.92980946
2Mean	29.50569817
2Mean	28.55521824
2Mean	29.09175296
2Mean	28.99981337
2Mean	29.7962757
2Mean	29.45118096
2Mean	29.29570026
2Mean	29.42878093
2Mean	29.62289127
2Mean	28.70869991
2Mean	28.88128817
2Mean	29.38846203
2Mean	28.92226963
2Mean	29.47988935
2Mean	29.83401624
2Mean	29.71466339
2Mean	29.78321831
2Mean	29.37822547
2Mean	29.4149802
2Mean	29.39468721
2Mean	29.69955241
2Mean	28.81609718
2Mean	29.54181703
2Mean	28.96082953
2Mean	29.89700529
2Mean	29.37537728
2Mean	29.55356875
2Mean	29.00603867
2Mean	29.89979981
2Mean	28.26143261
2Mean	29.51922045
2Mean	29.76006653
2Mean	29.34266996
2Mean	29.45531165
2Mean	29.32435349
2Mean	29.16179134
2Mean	30.30889041
2Mean	29.68918846
2Mean	29.9441436
2Mean	30.38810161
2Mean	29.80555369
2Mean	30.19250366
2Mean	31.13329626
2Mean	30.98558594
2Mean	30.51712011
2Mean	30.11507276
2Mean	29.92439569
2Mean	30.26110612
2Mean	30.59271465
2Mean	30.56094786
2Mean	29.96111026
2Mean	29.93100981
2Mean	30.49591816
2Mean	29.89532467
2Mean	30.46108385
2Mean	30.49063666
2Mean	29.96423743
2Mean	30.46541623
2Mean	30.07900425
2Mean	29.6861441
2Mean	30.25290703
2Mean	29.33972068
2Mean	30.21734935
2Mean	30.03579007
2Mean	30.24914299
2Mean	30.93953035
2Mean	30.55217602
2Mean	30.21505391
2Mean	30.72030954
2Mean	30.55946726
2Mean	30.92726588
2Mean	30.39519263
2Mean	30.04120967
2Mean	29.98155286
2Mean	30.51031216
2Mean	30.41772574
2Mean	30.57983165
2Mean	30.8321187
2Mean	30.89384411
2Mean	30.89237575
2Mean	31.08072951
2Mean	30.63501632
2Mean	30.23490677
2Mean	30.68252428
2Mean	30.08123823
2Mean	30.24324544
2Mean	30.19264855
2Mean	30.69244809
2Mean	30.50381356
2Mean	30.28376178
2Mean	30.66195508
2Mean	30.49663907
2Mean	30.6259984
2Mean	30.26792326
2Mean	30.65739972
2Mean	30.54381918
2Mean	30.14351381
2Mean	30.35161553
2Mean	29.9857785
2Mean	30.38673113
2Mean	26.95630684
2Mean	26.08390267
2Mean	25.61671336
2Mean	24.92131989
2Mean	24.65941359
2Mean	25.50794212
2Mean	25.24850252
2Mean	25.248207
2Mean	25.6344008
2Mean	25.369002
2Mean	25.71784943
2Mean	25.89347963
2Mean	25.76870581
2Mean	25.16239663
2Mean	24.89600428
2Mean	24.85463385
2Mean	25.38961675
2Mean	25.09078691
2Mean	24.79393357
2Mean	24.54758425
2Mean	25.29101242
2Mean	25.52396316
2Mean	25.40559701
2Mean	25.49048561
2Mean	25.0007561
2Mean	23.93223144
2Mean	24.36678465
2Mean	24.52587499
2Mean	24.83175385
2Mean	25.1707933
2Mean	24.85142614
2Mean	25.25496892
2Mean	25.13237489
2Mean	24.15139822
2Mean	23.73027918
2Mean	25.33600268
2Mean	25.04917454
2Mean	24.84436232
2Mean	24.3403576
2Mean	24.26919372
2Mean	25.26303682
2Mean	24.91775581
2Mean	25.28067959
2Mean	26.16634362
2Mean	25.93235948
2Mean	24.87315531
2Mean	24.46837861
2Mean	25.07375749
2Mean	25.11564693
2Mean	25.02606388
2Mean	25.85333744
2Mean	26.46044103
2Mean	27.26629937
2Mean	26.99632518
2Mean	25.49238242
2Mean	24.89226913
2Mean	25.60114023
2Mean	26.01849941
2Mean	26.83177106
2Mean	26.70517324
2Mean	26.18711198
2Mean	26.19011069
2Mean	25.13425116
2Mean	25.47533948
2Mean	28.7931834
2Mean	27.3427242
2Mean	28.13225512
2Mean	28.05049688
2Mean	26.97646803
2Mean	28.3985798
2Mean	28.01304593
2Mean	27.65453078
2Mean	28.07420403
2Mean	28.07040994
2Mean	28.43449287
2Mean	28.61873055
2Mean	28.15045873
2Mean	28.20289934
2Mean	26.91391446
2Mean	27.00681299
2Mean	27.67027197
2Mean	27.57957645
2Mean	26.88026797
2Mean	26.99003677
2Mean	27.92150153
2Mean	28.02001702
2Mean	28.210629
2Mean	27.90209346
2Mean	27.48430294
2Mean	27.27182643
2Mean	27.18042448
2Mean	27.43945468
2Mean	27.31331597
2Mean	27.53451154
2Mean	27.73077914
2Mean	27.21040316
2Mean	27.71971697
2Mean	27.02623978
2Mean	25.65193888
2Mean	27.93955953
2Mean	27.70035326
2Mean	27.49076603
2Mean	27.58659164
2Mean	27.31083749
2Mean	26.45450822
2Mean	26.13212509
2Mean	26.55380503
2Mean	28.02066177
2Mean	27.72341692
2Mean	28.20204171
2Mean	27.61068089
2Mean	27.1988565
2Mean	26.50397399
2Mean	26.6307966
2Mean	27.87404927
2Mean	27.32636997
2Mean	28.60410734
2Mean	27.35226724
2Mean	27.9021513
2Mean	27.51681394
2Mean	26.64359296
2Mean	27.39345793
2Mean	27.04344973
2Mean	28.66227329
2Mean	28.70727926
2Mean	28.22228591
2Mean	28.18953138
2Mean	27.46778156
2Mean	28.60818623
2Mean	28.80187173
2Mean	28.81064102
2Mean	28.40840561
2Mean	28.61971757
2Mean	29.01701319
2Mean	28.3226934
2Mean	28.92586601
2Mean	29.1196459
2Mean	29.1365267
2Mean	29.25834235
2Mean	28.96984086
2Mean	28.88714304
2Mean	28.75223196
2Mean	28.93632682
2Mean	28.47625924
2Mean	27.85517254
2Mean	28.38686027
2Mean	28.18591039
2Mean	28.22228794
2Mean	29.23404896
2Mean	29.23777889
2Mean	28.92658628
2Mean	28.44775375
2Mean	28.96207238
2Mean	28.81044883
2Mean	28.105174
2Mean	28.40681574
2Mean	27.55094304
2Mean	28.55472796
2Mean	28.82045166
2Mean	28.46459613
2Mean	28.12496534
2Mean	26.63495565
2Mean	27.66681114
2Mean	29.08591886
2Mean	28.36510374
2Mean	27.7297325
2Mean	28.64081512
2Mean	27.80017978
2Mean	28.58151195
2Mean	27.15700735
2Mean	28.15808887
2Mean	28.56872157
2Mean	28.22317733
2Mean	29.09950946
2Mean	27.58489887
2Mean	28.52873851
2Mean	25.71197973
2Mean	27.54071777
2Mean	27.97453862
2Mean	28.83024482
2Mean	30.32788853
2Mean	28.62151124
2Mean	28.29084616
2Mean	28.14967862
2Mean	28.04030254
2Mean	27.12512108
2Mean	28.51561722
2Mean	29.73228419
2Mean	28.98252982
2Mean	28.63036134
2Mean	28.9026562
2Mean	28.74034612
2Mean	30.56666743
2Mean	29.01605838
2Mean	29.25960545
2Mean	29.6343738
2Mean	29.36103146
2Mean	27.34640348
2Mean	29.44378751
2Mean	29.14570788
2Mean	29.34792197
2Mean	28.94671133
2Mean	29.78708056
2Mean	29.61329481
2Mean	29.68715011
2Mean	29.25619677
2Mean	28.94352193
2Mean	29.31622615
2Mean	29.45496915
2Mean	28.86035711
2Mean	29.32460559
2Mean	28.10239812
2Mean	29.82904983
2Mean	29.45870757
2Mean	29.67819994
2Mean	29.53014093
2Mean	28.55735317
2Mean	29.43659371
2Mean	29.06600524
2Mean	29.37075582
2Mean	29.47392192
2Mean	29.5718088
2Mean	29.58820014
2Mean	28.68273096
2Mean	29.15882211
2Mean	27.80162685
2Mean	28.40436746
2Mean	29.57633783
2Mean	29.31394215
2Mean	29.44759259
2Mean	29.13100844
2Mean	29.21391202
2Mean	28.38815596
2Mean	28.13494668
2Mean	28.19576118
2Mean	29.18369101
2Mean	29.22717529
2Mean	29.28493545
2Mean	29.20977007
2Mean	29.21039371
2Mean	28.42648168
2Mean	25.54631928
2Mean	28.07546336
2Mean	30.37737112
2Mean	29.18483291
2Mean	28.70782491
2Mean	30.06744478
2Mean	28.73789603
2Mean	28.9535969
2Mean	28.82442256
2Mean	29.77974697
2Mean	29.24066314
2Mean	28.69208915
2Mean	27.74408776
2Mean	29.38899853
2Mean	29.04884563
2Mean	31.57210983
2Mean	30.13344171
2Mean	30.37643411
2Mean	30.34820334
2Mean	30.43415044
2Mean	31.16318313
2Mean	30.12272928
2Mean	30.69260945
2Mean	30.71774437
2Mean	30.77282873
2Mean	30.9989014
2Mean	30.81552385
2Mean	30.89348605
2Mean	30.69560477
2Mean	30.29517716
2Mean	29.52081
2Mean	30.30753595
2Mean	30.30557175
2Mean	30.11318114
2Mean	29.3151928
2Mean	30.44272525
2Mean	30.57697912
2Mean	30.63996273
2Mean	30.39762552
2Mean	30.23552537
2Mean	30.12240746
2Mean	30.13578168
2Mean	30.12562258
2Mean	30.54451805
2Mean	30.67071265
2Mean	30.23013195
2Mean	30.86803063
2Mean	29.89136102
2Mean	29.56635567
2Mean	30.23115829
2Mean	30.63016625
2Mean	30.93325039
2Mean	30.34041694
2Mean	30.1977332
2Mean	30.1092624
2Mean	30.03087397
2Mean	29.3914074
2Mean	28.93806063
2Mean	30.88398071
2Mean	30.82289562
2Mean	30.54101097
2Mean	30.51592293
2Mean	29.95955711
2Mean	30.3397755
2Mean	30.20171767
2Mean	29.69015153
2Mean	29.63630036
2Mean	31.52606852
2Mean	29.93418364
2Mean	30.82280077
2Mean	28.14819066
2Mean	30.08938661
2Mean	29.8845271
2Mean	29.97331849
2Mean	30.12608733
2Mean	29.54293693
2Mean	28.79153192
2Mean	30.20389179
2Mean	29.62873867
3Mean	26.30526237
3Mean	25.88719629
3Mean	25.9929583
3Mean	25.42319204
3Mean	24.85091759
3Mean	25.80237353
3Mean	25.63532883
3Mean	26.10519687
3Mean	26.01607047
3Mean	25.98749666
3Mean	26.01458151
3Mean	25.65152212
3Mean	25.32409642
3Mean	25.33090424
3Mean	25.45643569
3Mean	25.28414396
3Mean	25.12524374
3Mean	25.73773969
3Mean	25.70088134
3Mean	25.17181846
3Mean	25.69147933
3Mean	25.18448866
3Mean	25.60309118
3Mean	25.82972854
3Mean	25.90736619
3Mean	25.99181173
3Mean	25.85569822
3Mean	25.96962964
3Mean	25.78940251
3Mean	25.03979459
3Mean	25.79942785
3Mean	26.21473273
3Mean	25.76380473
3Mean	25.63049765
3Mean	25.23375346
3Mean	25.45707725
3Mean	25.63906458
3Mean	24.77852883
3Mean	25.51287018
3Mean	26.22235154
3Mean	26.04114901
3Mean	25.8246206
3Mean	25.23268875
3Mean	25.73279673
3Mean	25.62276025
3Mean	25.34800975
3Mean	24.95873014
3Mean	25.19663884
3Mean	25.80197929
3Mean	25.9782201
3Mean	25.44219257
3Mean	25.24642957
3Mean	25.50736146
3Mean	25.05429225
3Mean	25.30337627
3Mean	25.6545561
3Mean	25.82955494
3Mean	25.67888647
3Mean	25.85303228
3Mean	25.23218693
3Mean	25.2830142
3Mean	25.56383332
3Mean	25.33692445
3Mean	25.5742117
3Mean	29.04068707
3Mean	27.97307049
3Mean	28.32571634
3Mean	27.58463999
3Mean	27.39115127
3Mean	27.73993045
3Mean	28.33987655
3Mean	28.46725405
3Mean	28.90960383
3Mean	28.00569581
3Mean	27.93814375
3Mean	28.56709171
3Mean	28.49351963
3Mean	28.64332065
3Mean	28.33213225
[truncated: 8,561 more rows]
