# Supplementary material for: Diffusion-based deep learning method for augmenting ultrastructural imaging and volume electron microscopy
Source: Nat Commun. 2024 Jun 1;15:4677. doi: 10.1038/s41467-024-49125-z (PMC11144272; doi:10.1038/s41467-024-49125-z)
Supplement: Supplementary file 21 — Source Data [file 41467_2024_49125_MOESM21_ESM.zip › source data/figure1b_2.csv]

Distance_(pixels)	Input	CARE	RCAN	PSSR	EMDiffuse	GT	Model
0	124.5508	122.02702	121.02702	120.046	119.8408	119.8809	0
1	123.0782	121.81885	120.81885	119.6377	116.0752	112.702	0
2	125.7809	122.27027	121.27027	120.7305	117.4266	115.0248	0
3	127.618	122.75676	121.75676	122.8378	127.6172	126.9825	0
4	128.5369	123.4653	122.4653	124.2761	135.1782	134.2264	0
5	129.0519	123.27027	122.27027	123.7831	137.4127	136.5632	0
6	124.5698	123.78378	121.78378	122.1892	135.5756	134.0402	0
7	117.3112	122.29729	121.29729	119.8839	124.9496	123.5464	0
8	122.9313	121.97955	120.97955	118.7904	120.1322	119.1132	0
9	125.7495	122.75676	121.75676	120.1037	117.1563	117.0504	0
10	124.8597	124.3046	123.3046	123.027	117.8378	120.2798	0
