# Supplementary material for: Diffusion-based deep learning method for augmenting ultrastructural imaging and volume electron microscopy
Source: Nat Commun. 2024 Jun 1;15:4677. doi: 10.1038/s41467-024-49125-z (PMC11144272; doi:10.1038/s41467-024-49125-z)
Supplement: Supplementary file 21 — Source Data [file 41467_2024_49125_MOESM21_ESM.zip › source data/figure2c.csv]

Model	LPIPS	Resolution Ratio	FSIM
RCAN	0.457128435	0.501299666	0.780143033
RCAN	0.504757822	0.531971345	0.810822811
RCAN	0.529816031	0.736118018	0.832037091
RCAN	0.493298829	0.80202743	0.814849385
RCAN	0.478437543	0.627805938	0.813928376
RCAN	0.508545697	0.597448828	0.792626678
RCAN	0.501141906	0.611702128	0.796495838
RCAN	0.514063001	0.579589573	0.788366825
RCAN	0.421593457	0.672408082	0.825798119
RCAN	0.435066462	0.58275463	0.796641615
RCAN	0.48855707	0.616067466	0.797984682
RCAN	0.445281267	0.827081244	0.791909024
RCAN	0.509216309	0.988258317	0.809965569
RCAN	0.493173093	0.700014888	0.815208261
RCAN	0.474819005	0.705726735	0.816817256
RCAN	0.477570534	0.622531762	0.818526211
RCAN	0.527865887	0.557404326	0.79054201
RCAN	0.429928541	0.636229532	0.797594212
RCAN	0.534095168	0.55266649	0.803170945
RCAN	0.571115196	0.628199438	0.775553872
RCAN	0.430408597	0.799881117	0.843838962
RCAN	0.520077825	0.671071953	0.836816629
RCAN	0.436765462	0.995279838	0.821421206
RCAN	0.487181604	0.624552506	0.812698567
RCAN	0.47725746	0.5966859	0.826028823
RCAN	0.490036011	0.810037777	0.828833678
RCAN	0.468826532	0.702669691	0.810305737
RCAN	0.536719739	0.573606955	0.78140435
RCAN	0.536742091	1.035949248	0.758881402
RCAN	0.4549146	0.585929648	0.84334848
RCAN	0.453143805	0.631951933	0.828550136
RCAN	0.458001345	0.627917834	0.830455373
RCAN	0.459874213	0.622659031	0.841215536
RCAN	0.520996213	0.540050986	0.797174313
RCAN	0.493165135	0.598986242	0.820413632
RCAN	0.485579938	0.577142857	0.844350334
RCAN	0.468643099	0.609142857	0.830145934
RCAN	0.473329782	0.857173175	0.843012977
RCAN	0.407263577	0.720602849	0.83421311
RCAN	0.46312511	0.59328303	0.819416028
RCAN	0.454002172	0.640814423	0.841338014
RCAN	0.453944385	0.738045403	0.816321981
RCAN	0.504337788	0.766444233	0.767509619
RCAN	0.464283735	0.602177804	0.816155359
RCAN	0.504375815	0.586011342	0.783562428
RCAN	0.459387243	0.657204924	0.811605405
RCAN	0.420640945	0.595515563	0.830708486
RCAN	0.406025738	0.612285714	0.81703878
RCAN	0.48025775	0.725571381	0.838835177
RCAN	0.462795436	0.677355698	0.806343057
RCAN	0.47653845	0.578176597	0.780705755
RCAN	0.499609083	0.598190448	0.76928518
RCAN	0.445997179	0.624825878	0.792396572
RCAN	0.51538223	0.8633821	0.793124084
RCAN	0.547182798	0.699066279	0.814556216
RCAN	0.552526712	0.562896552	0.746765668
RCAN	0.466358483	0.621613348	0.805605853
RCAN	0.473921478	0.597721556	0.822047335
RCAN	0.48277846	0.583103097	0.798124448
RCAN	0.458962917	0.620516717	0.807869051
RCAN	0.402676761	0.616102862	0.805348876
RCAN	0.522333622	0.525804803	0.809985495
RCAN	0.567888916	0.559305689	0.793882774
RCAN	0.43821764	1.099834789	0.800671631
RCAN	0.404041231	0.525019445	0.802707708
RCAN	0.383564055	0.639145681	0.822205443
RCAN	0.48376739	0.707278229	0.851233124
RCAN	0.442548811	0.611178431	0.84203609
RCAN	0.429721773	0.685592282	0.840544714
RCAN	0.462771922	0.620551533	0.813901431
RCAN	0.428919822	0.660702561	0.820761535
RCAN	0.422430724	0.646958675	0.798856021
RCAN	0.364008009	0.662857143	0.86813845
RCAN	0.346777231	0.667108314	0.840181063
RCAN	0.433441758	0.693537642	0.816798633
RCAN	0.37823543	0.671607754	0.830457265
RCAN	0.449821264	0.894398937	0.842636363
RCAN	0.443001747	0.773228087	0.841482146
RCAN	0.43122679	0.733700049	0.839885253
RCAN	0.440727383	0.692137509	0.840610931
RCAN	0.444188267	0.64073956	0.832280558
RCAN	0.377706051	0.714309374	0.826440496
RCAN	0.437406898	1.020828228	0.820268488
RCAN	0.478231847	0.69322449	0.79252518
RCAN	0.398883641	0.769832189	0.85793296
RCAN	0.47766012	0.671839268	0.856232915
RCAN	0.327497214	0.733355416	0.843154867
RCAN	0.451379597	0.662185671	0.828752078
RCAN	0.439467788	0.658771643	0.853370706
RCAN	0.453632563	0.689269861	0.855483278
RCAN	0.419805765	0.655970028	0.833170085
RCAN	0.463986725	0.660702561	0.802617492
RCAN	0.44733727	0.686118892	0.777691622
RCAN	0.399679631	0.679713524	0.85398619
RCAN	0.418971568	0.683211193	0.856919468
RCAN	0.435993731	0.657273172	0.847140466
RCAN	0.388428897	0.720709423	0.876731513
RCAN	0.364733428	0.657142857	0.831459655
RCAN	0.443606585	0.665915312	0.825221185
RCAN	0.422246665	0.669095727	0.863574694
RCAN	0.419286132	0.69993434	0.854949858
RCAN	0.421301663	0.98081593	0.85984014
RCAN	0.382533878	0.737457627	0.854219033
RCAN	0.406964064	0.648762336	0.845272726
RCAN	0.40113318	0.715177797	0.866611224
RCAN	0.389034241	0.806900194	0.841378632
RCAN	0.446342468	0.681355932	0.782621386
RCAN	0.42266655	0.730150118	0.830404028
RCAN	0.44058758	0.626359963	0.824067968
RCAN	0.403800607	0.744911359	0.846369096
RCAN	0.381074011	0.705522545	0.861756978
RCAN	0.389584243	0.791651274	0.843037319
RCAN	0.433201045	0.745575221	0.860483281
RCAN	0.41163075	1.010053948	0.844214074
RCAN	0.410282016	0.636881227	0.803749272
RCAN	0.434427172	0.671718854	0.789411248
RCAN	0.393074632	0.642936773	0.830006839
RCAN	0.450777233	0.628701238	0.821326867
RCAN	0.42349571	1.032790592	0.834823013
RCAN	0.485838771	1.009149357	0.779039719
RCAN	0.420048833	0.9475035	0.826551628
RCAN	0.422349423	0.663164806	0.838614198
RCAN	0.447324574	0.654693878	0.835387678
RCAN	0.415839016	0.670223244	0.85124278
RCAN	0.354053736	0.69086852	0.849172483
RCAN	0.417633206	0.650956824	0.808089449
RCAN	0.511683583	0.944186047	0.798191272
RCAN	0.422853589	1.014145811	0.805240912
RCAN	0.404485345	0.557928089	0.791102123
RCAN	0.351773918	0.667888075	0.852849434
RCAN	0.487534642	0.735508447	0.81140853
RCAN	0.427571923	0.679407308	0.837503298
RCAN	0.416197479	0.751951431	0.853908031
RCAN	0.438571453	0.657954917	0.821230733
RCAN	0.397722781	0.881129597	0.843679046
RCAN	0.451842576	0.7120954	0.794914709
RCAN	0.360157996	0.727337872	0.852533922
RCAN	0.351608425	0.657632653	0.843466325
RCAN	0.451358259	0.68351937	0.823848151
RCAN	0.386845767	0.661373115	0.807447233
RCAN	0.443649173	0.669095727	0.834698163
RCAN	0.410280526	0.815611448	0.863659776
RCAN	0.438724607	0.788284373	0.835370674
RCAN	0.422329009	0.705464007	0.865381352
RCAN	0.446755379	0.669553631	0.831518997
RCAN	0.37932536	0.724143721	0.831313766
RCAN	0.441237092	0.706101695	0.816319965
RCAN	0.457855761	0.758214286	0.80686708
RCAN	0.377806157	0.763282284	0.86767309
RCAN	0.47932142	0.704642796	0.86927493
RCAN	0.323583096	0.743451981	0.831397717
RCAN	0.435441405	0.758377106	0.840985788
RCAN	0.409934461	0.720178571	0.868285597
RCAN	0.436499774	0.71772394	0.8700828
RCAN	0.411352307	0.706367304	0.833014654
RCAN	0.42808646	0.708502024	0.825731322
RCAN	0.432466716	0.756779952	0.790732586
RCAN	0.376259297	0.741191428	0.874275688
RCAN	0.400609046	0.722055976	0.880175609
RCAN	0.42706126	0.707770567	0.858385877
RCAN	0.378676564	0.864046392	0.899509275
RCAN	0.383958787	0.677723522	0.798930267
RCAN	0.415277511	0.709921044	0.871076947
RCAN	0.390937209	0.737495436	0.888811414
RCAN	0.399586141	0.722711864	0.87176735
RCAN	0.400970817	0.700607112	0.883098578
RCAN	0.365796149	0.779469724	0.868036572
RCAN	0.383376181	0.677364865	0.858244718
RCAN	0.387556136	0.731806887	0.871864909
RCAN	0.364020765	0.847006652	0.862914587
RCAN	0.436217725	0.681355932	0.814502436
RCAN	0.385403544	0.700260191	0.871761877
RCAN	0.409021437	0.718104063	0.861290112
RCAN	0.383307099	0.893307087	0.862472394
RCAN	0.36984244	0.710614328	0.869879498
RCAN	0.376764476	0.75179793	0.847357052
RCAN	0.423316002	0.885587225	0.861514964
RCAN	0.419748157	0.742965368	0.847283016
RCAN	0.377143502	0.708854075	0.840201273
RCAN	0.436975002	0.662015758	0.80811629
RCAN	0.382447362	0.716542421	0.84268644
RCAN	0.439701289	0.663744625	0.83641889
RCAN	0.44714883	0.798147501	0.80714574
RCAN	0.44117564	0.687152719	0.784855995
RCAN	0.410409987	0.71233117	0.829037704
RCAN	0.411806762	0.693443186	0.846193036
RCAN	0.451806575	0.675197845	0.831697297
RCAN	0.413982928	0.816436713	0.84429475
RCAN	0.346903563	0.677723522	0.846495566
RCAN	0.409162909	0.700476515	0.821074165
RCAN	0.507689059	0.642100269	0.80486833
RCAN	0.386470377	0.766321329	0.832507974
RCAN	0.359832376	0.669864373	0.866092366
RCAN	0.30796057	0.695576756	0.884764283
RCAN	0.429182619	0.765953777	0.850404532
RCAN	0.391725123	0.710262278	0.879313521
RCAN	0.372934759	0.763069882	0.875277652
RCAN	0.401201785	0.819365338	0.853758354
RCAN	0.386938721	0.714412496	0.864291897
RCAN	0.366934687	0.726577438	0.844011709
RCAN	0.326117516	0.727337872	0.895379409
RCAN	0.310387909	0.678228658	0.877474877
RCAN	0.401448607	0.732969548	0.859652527
RCAN	0.321077824	0.694224617	0.870066812
RCAN	0.395487398	0.725444424	0.875534097
RCAN	0.376287401	0.921418773	0.891365464
RCAN	0.39095664	0.795474478	0.871876173
RCAN	0.41553545	0.728591903	0.888248592
RCAN	0.410888612	0.783473007	0.870793641
RCAN	0.327719063	0.781199058	0.878449057
RCAN	0.404262722	0.730748991	0.844322663
RCAN	0.435130626	0.775100402	0.818986096
RCAN	0.366439104	0.81064257	0.880811515
RCAN	0.446997494	0.721452377	0.889171198
RCAN	0.288026392	0.763711625	0.882118838
RCAN	0.410519183	0.766569022	0.8749495
RCAN	0.393904775	0.720178571	0.884307314
RCAN	0.402673066	0.745776747	0.882074714
RCAN	0.366895139	0.719107143	0.865633225
RCAN	0.411046237	0.69086852	0.841603207
RCAN	0.387839913	0.789860265	0.809268807
RCAN	0.363260388	0.76927427	0.893102783
RCAN	0.383030206	0.7325	0.889016106
RCAN	0.373758197	0.716187433	0.887150517
RCAN	0.357617527	0.847482621	0.913676485
RCAN	0.307336271	0.698178664	0.878636899
RCAN	0.405541062	0.917073171	0.877095971
RCAN	0.388115525	0.708647606	0.882395266
RCAN	0.381403089	0.731891521	0.877654782
RCAN	0.381877333	0.700607112	0.894326853
RCAN	0.349438787	0.779469724	0.881528051
RCAN	0.358516097	0.987441517	0.8891508
RCAN	0.343567461	1.015267176	0.893565901
RCAN	0.351629317	0.839253021	0.870598221
RCAN	0.409164727	0.717857143	0.846672547
RCAN	0.390405864	0.705522545	0.874719881
RCAN	0.407396883	0.700504085	0.854889575
RCAN	0.36574477	0.796000702	0.876277789
RCAN	0.338962376	0.739106554	0.891873864
RCAN	0.364176452	0.760738374	0.861231986
RCAN	0.377923906	0.809497413	0.896091943
RCAN	0.381813526	0.746060496	0.877257414
RCAN	0.365254402	0.719107143	0.863884395
RCAN	0.399221838	0.724187466	0.844377449
RCAN	0.366837025	0.701720841	0.858695219
RCAN	0.400596321	0.67570298	0.866939413
RCAN	0.385864645	0.827205216	0.865804516
RCAN	0.419587433	0.689358108	0.813925061
RCAN	0.379335791	0.741328952	0.866035411
RCAN	0.372184694	0.711142405	0.877444385
RCAN	0.417025447	0.723304473	0.862066678
RCAN	0.38856107	0.708239376	0.870956001
RCAN	0.325922966	0.714412496	0.871660158
RCAN	0.368271649	0.745517116	0.856306649
RCAN	0.479285836	0.683616771	0.810211547
RCAN	0.356180936	0.991067631	0.881030207
RCAN	0.520833015	0.901220866	0.79459283
RCAN	0.55254513	0.639773085	0.796354818
RCAN	0.526495099	0.979005792	0.794139656
RCAN	0.502174377	0.603543248	0.785392845
RCAN	0.467426509	0.581571429	0.80273309
RCAN	0.476474255	0.655919231	0.797960275
RCAN	0.507924974	0.629797901	0.802653198
RCAN	0.517534912	0.635111604	0.798811398
RCAN	0.514190733	0.605886576	0.806322371
RCAN	0.531658411	1.04131618	0.742316684
RCAN	0.533536971	0.643730887	0.777229036
RCAN	0.535277188	0.612462006	0.796501843
RCAN	0.54159236	0.608807183	0.783757045
RCAN	0.562652171	0.630032144	0.816675111
RCAN	0.470942378	0.619781236	0.820832638
RCAN	0.487741649	0.666461254	0.855668786
RCAN	0.582087874	0.708985025	0.789839654
RCAN	0.503227234	0.599201065	0.808710595
RCAN	0.520429671	0.576740847	0.792815786
RCAN	0.568810165	0.584	0.779804037
RCAN	0.544105411	0.653870761	0.797414402
RCAN	0.480704218	0.561672185	0.818942851
RCAN	0.583312571	0.706265256	0.746393745
RCAN	0.523452282	0.702141362	0.800999667
RCAN	0.541871071	0.74406639	0.817039734
RCAN	0.514476299	0.576740847	0.764197647
RCAN	0.500961661	0.658730159	0.813680462
RCAN	0.504789114	0.647673031	0.785542988
RCAN	0.557046115	0.602153625	0.76920232
RCAN	0.510849476	0.696636925	0.802216901
RCAN	0.460419953	0.575735822	0.832113316
RCAN	0.51370281	0.611629576	0.794937701
RCAN	0.481665701	0.603040541	0.802391483
RCAN	0.573168874	0.624027389	0.783910119
RCAN	0.568760276	0.570619068	0.75190204
RCAN	0.486849755	0.662185671	0.752204192
RCAN	0.491252899	0.615902141	0.795584742
RCAN	0.496267438	0.712964579	0.793355479
RCAN	0.47495538	0.592409481	0.820100708
RCAN	0.519914389	0.609142857	0.819426879
RCAN	0.510741472	0.99184178	0.83208093
RCAN	0.487064451	0.573857143	0.813759558
RCAN	0.542322636	0.649676956	0.774716805
RCAN	0.497509569	0.690937125	0.819290834
RCAN	0.481426299	0.584993456	0.806925087
RCAN	0.59036994	0.677177407	0.847603629
RCAN	0.574474335	1.020251914	0.836028309
RCAN	0.540928841	0.611615245	0.810804413
RCAN	0.509997666	0.589138629	0.811647465
RCAN	0.464310527	0.619781236	0.811517326
RCAN	0.466335863	0.872687704	0.802591088
RCAN	0.49198091	0.586531499	0.776559954
RCAN	0.456474364	0.740444444	0.830829801
RCAN	0.507721484	0.624164134	0.825621586
RCAN	0.456596017	0.674934525	0.850957328
RCAN	0.476834059	0.60694156	0.795048845
RCAN	0.497288734	0.637074584	0.813667668
RCAN	0.514875829	0.618675321	0.796634532
RCAN	0.530523241	0.615796724	0.81485402
RCAN	0.518936157	0.582621289	0.795898467
RCAN	0.545402408	0.616868208	0.79583807
RCAN	0.507214069	0.804814443	0.777402371
RCAN	0.443413198	0.681665547	0.805168442
RCAN	0.449311614	0.681665547	0.808080971
RCAN	0.450851411	0.665955351	0.811359308
RCAN	0.448387444	0.684797297	0.814361643
RCAN	0.415783733	0.823588914	0.834424262
RCAN	0.402329206	0.698699046	0.837444694
RCAN	0.444327742	0.693342532	0.827109617
RCAN	0.454472482	0.993315177	0.825120373
RCAN	0.480175972	0.688979592	0.823109563
RCAN	0.469128013	1.030354957	0.778455735
RCAN	0.514622092	0.757330455	0.783700854
RCAN	0.449694127	0.691726742	0.812831798
RCAN	0.49526158	0.653910914	0.799187221
RCAN	0.506063938	0.693045967	0.835411139
RCAN	0.424502581	0.725649351	0.8472788
RCAN	0.437474668	0.728405455	0.870232995
RCAN	0.482894182	0.699441891	0.800037868
RCAN	0.479976177	0.6745503	0.833309274
RCAN	0.478315741	0.764269406	0.797115789
RCAN	0.46784687	0.661595727	0.795014381
RCAN	0.471467912	0.677045379	0.817314789
RCAN	0.423666835	0.664653061	0.849815384
RCAN	0.49318701	0.724903959	0.772700773
RCAN	0.432375193	0.715856861	0.82367601
RCAN	0.430090636	0.746668887	0.823161177
RCAN	0.471363544	0.6352997	0.777465188
RCAN	0.435491025	0.987634158	0.835280995
RCAN	0.45800963	0.733445946	0.824503084
RCAN	0.4924649	0.662349968	0.802437414
RCAN	0.464688212	0.636064546	0.823934916
RCAN	0.431186259	0.63419263	0.848235312
RCAN	0.454307497	0.722033898	0.822436504
RCAN	0.432034045	0.932317737	0.839260854
RCAN	0.476120412	0.658240315	0.796954082
RCAN	0.520842314	0.636133923	0.778223443
RCAN	0.425510049	0.705000842	0.791887008
RCAN	0.455713212	0.651674486	0.826573677
RCAN	0.462177843	0.858764187	0.825169551
RCAN	0.43365103	0.633986928	0.841978033
RCAN	0.468434095	0.674363435	0.839977005
RCAN	0.456838727	0.673606447	0.848419366
RCAN	0.440038919	0.644369586	0.853551129
RCAN	0.486608505	0.708914304	0.796469455
RCAN	0.453235507	0.690937125	0.837294601
RCAN	0.409024	0.813878212	0.830237482
RCAN	0.547096193	0.677177407	0.827481479
RCAN	0.535326719	0.658431623	0.833854345
RCAN	0.488969147	0.715265306	0.829919977
RCAN	0.456097454	0.688979592	0.832772116
RCAN	0.415011138	0.690525232	0.83538392
RCAN	0.427498996	0.613806827	0.816556288
RCAN	0.443387628	0.66122449	0.822776096
RCAN	0.394165993	0.689797946	0.857937725
RCAN	0.411807537	0.704943357	0.831993528
RCAN	0.399931043	0.715265306	0.876815139
RCAN	0.404341102	0.687038281	0.807622324
RCAN	0.459807456	0.72209455	0.84119596
RCAN	0.445826352	0.91273123	0.818316506
RCAN	0.481230915	0.636248616	0.828061276
RCAN	0.447842956	0.677386765	0.816717606
RCAN	0.489844173	0.815294356	0.813667346
RCAN	0.477633893	0.630737898	0.812393476
RCAN	0.532686353	0.655020408	0.794278943
RCAN	0.510947406	0.646212241	0.790039396
RCAN	0.401374996	0.712155762	0.861300333
RCAN	0.43264541	0.741146404	0.822729072
RCAN	0.442445576	0.683111635	0.833037097
RCAN	0.403076053	0.719559815	0.851634428
RCAN	0.377845526	0.739375227	0.862267589
RCAN	0.396887869	0.731565565	0.854536947
RCAN	0.41180402	0.697311362	0.84255926
RCAN	0.436327517	0.703736187	0.834893084
RCAN	0.4783279	0.71817563	0.825817198
RCAN	0.466100574	0.71097973	0.768095551
RCAN	0.468011141	0.706850235	0.827375831
RCAN	0.413303286	0.740264511	0.842935891
RCAN	0.497700602	0.702516034	0.799924266
RCAN	0.494560719	0.709899966	0.839687406
RCAN	0.414276242	0.720709423	0.865880356
RCAN	0.412540287	0.742533471	0.888794021
RCAN	0.467042834	0.689370652	0.804304625
RCAN	0.466828704	0.702515178	0.843290872
RCAN	0.476807833	0.683628319	0.822956829
RCAN	0.449588835	0.696422487	0.815776148
RCAN	0.436871827	0.764540864	0.837513926
RCAN	0.422700912	0.69	0.845361139
RCAN	0.481273949	0.702151755	0.778666055
RCAN	0.405294746	0.777084818	0.852480665
RCAN	0.422577411	0.87490242	0.834485953
RCAN	0.420113564	0.702027263	0.806639445
RCAN	0.408798724	0.855497171	0.855469391
RCAN	0.460367024	0.826732673	0.829827606
RCAN	0.483477175	1.027689292	0.810032014
RCAN	0.421723306	0.690946222	0.84993872
RCAN	0.410661191	0.695576756	0.861219802
RCAN	0.46149841	0.734736116	0.826487071
RCAN	0.38012886	0.744654963	0.864187643
RCAN	0.477854788	0.664127194	0.800717857
RCAN	0.488781422	0.959047619	0.8095177
RCAN	0.411198497	0.705000842	0.797293439
RCAN	0.416513443	0.714944977	0.864083081
RCAN	0.444181949	0.767323944	0.844876616
RCAN	0.419233441	0.697961281	0.852827773
RCAN	0.457182586	0.74066354	0.85939292
RCAN	0.429877967	0.695923677	0.868597852
RCAN	0.413526446	0.680847458	0.865059562
RCAN	0.440269262	0.862890923	0.837041662
RCAN	0.446652949	0.692241675	0.844702304
RCAN	0.38058266	0.708149974	0.864464238
RCAN	0.548495471	0.699667879	0.835554905
RCAN	0.537718296	0.683261661	0.839591825
RCAN	0.452396363	0.759930616	0.858262941
RCAN	0.440179527	0.702864757	0.846360591
RCAN	0.369751006	0.720709423	0.868540523
RCAN	0.420621961	0.664127194	0.844046249
RCAN	0.408779055	0.702515178	0.839544851
RCAN	0.380417347	0.718351156	0.861311824
RCAN	0.393428147	0.712402428	0.847675815
RCAN	0.395115912	0.742542373	0.873114212
RCAN	0.398205876	1.003433055	0.819898515
RCAN	0.438978434	0.771619014	0.84968569
RCAN	0.439512581	0.848472587	0.824699447
RCAN	0.473812819	0.656816327	0.83355071
RCAN	0.443021357	0.660374261	0.831149069
RCAN	0.462012976	0.757661215	0.834727078
RCAN	0.479431152	0.995302843	0.812403699
RCAN	0.431956351	0.710214197	0.807202857
RCAN	0.522010088	0.73901248	0.788456537
RCAN	0.387582779	0.795610425	0.865814286
RCAN	0.407239676	0.745775165	0.838097409
RCAN	0.412439525	0.720092297	0.860213096
RCAN	0.390487731	0.744673035	0.864019227
RCAN	0.375042111	0.902660754	0.862778915
RCAN	0.3604846	0.744271988	0.878557199
RCAN	0.382825404	0.99751861	0.873312411
RCAN	0.402654588	0.736958119	0.87402601
RCAN	0.422706097	0.77516532	0.853146541
RCAN	0.448271692	0.989421721	0.792264986
RCAN	0.43304193	0.731792108	0.848652007
RCAN	0.391973585	0.719642857	0.869196367
RCAN	0.461278528	0.719313016	0.790420405
RCAN	0.472632349	0.713963573	0.867065425
RCAN	0.402421832	0.743348115	0.877322469
RCAN	0.39535743	0.776800144	0.904880459
RCAN	0.410557687	0.759265859	0.848333091
RCAN	0.431509405	0.725546399	0.870469685
RCAN	0.461286753	0.707093822	0.847207445
RCAN	0.429338455	0.740445571	0.837466066
RCAN	0.438266933	0.734063566	0.84898811
RCAN	0.389905035	0.751939416	0.880671182
RCAN	0.454629332	0.773342837	0.805246703
RCAN	0.384145558	0.792045042	0.863536086
RCAN	0.376775682	1.065098598	0.865570497
RCAN	0.402596951	0.717321429	0.829116483
RCAN	0.428050995	0.745115297	0.853329365
RCAN	0.417851239	0.837738761	0.859875208
RCAN	0.458627462	0.719876416	0.82818944
RCAN	0.418988287	0.779420234	0.857067611
RCAN	0.389068365	0.703385371	0.880571464
RCAN	0.42056495	0.764948824	0.854031397
RCAN	0.376577675	0.754092589	0.87627046
RCAN	0.455651373	0.682437032	0.797795656
RCAN	0.470040351	0.717747684	0.8274954
RCAN	0.37875694	0.734432556	0.837722001
RCAN	0.403999984	0.723289639	0.865813592
RCAN	0.429666668	0.687994612	0.856850015
RCAN	0.389131069	0.729845933	0.875519581
RCAN	0.424710006	0.717965988	0.878438717
RCAN	0.424060076	0.745309307	0.883449218
RCAN	0.397682905	0.676376494	0.889205883
RCAN	0.431299746	0.749420338	0.833481895
RCAN	0.417617202	0.718638632	0.863734992
RCAN	0.369045496	0.720709423	0.871115138
RCAN	0.548135161	0.715973458	0.81790477
RCAN	0.487238616	0.703029272	0.859772962
RCAN	0.438043714	0.761515731	0.865934976
RCAN	0.400161982	0.742826967	0.873405349
RCAN	0.379040658	0.714057508	0.878885633
RCAN	0.395827591	0.703385371	0.868000895
RCAN	0.386467129	0.721667855	0.858163014
RCAN	0.362237394	0.854885057	0.886486384
RCAN	0.375062466	0.712402428	0.859161275
RCAN	0.365139127	0.793515667	0.898483161
RCAN	0.364488393	0.717768812	0.831465508
RCAN	0.411306947	0.805382644	0.874254888
RCAN	0.391858429	0.748928571	0.859838773
RCAN	0.42860502	0.718392857	0.868150929
RCAN	0.420549691	0.718392857	0.852032899
RCAN	0.433305383	0.805355715	0.851610546
RCAN	0.443231493	0.698352125	0.833349967
RCAN	0.38622731	0.750327286	0.855239664
RCAN	0.49833104	0.737012987	0.799010951
RCAN	0.526832521	0.618967107	0.802423797
RCAN	0.493323475	0.732651963	0.809499725
RCAN	0.480894119	0.652773658	0.795633527
RCAN	0.471699983	0.624468085	0.846126182
RCAN	0.507783115	0.765499096	0.846396241
RCAN	0.507252812	0.578607322	0.799981835
RCAN	0.467193127	0.646925174	0.779277664
RCAN	0.503644466	0.676797744	0.762504573
RCAN	0.507798076	0.650458716	0.813840988
RCAN	0.508882999	0.628210906	0.80442388
RCAN	0.477026314	0.662672357	0.823923965
RCAN	0.501136065	0.696102615	0.804965084
RCAN	0.448840559	0.647161158	0.816810309
RCAN	0.545168042	0.648742685	0.805218579
RCAN	0.479249775	0.638955248	0.807368468
RCAN	0.495197624	0.624295461	0.800757058
RCAN	0.52581048	0.62977327	0.786230651
RCAN	0.557993531	0.580510307	0.798520476
RCAN	0.478364706	0.690080521	0.804838632
RCAN	0.490469038	0.646741642	0.814527617
RCAN	0.458508939	0.680788784	0.826311813
RCAN	0.443886518	0.646454925	0.800765756
RCAN	0.510012031	0.736711111	0.793670963
RCAN	0.494136721	0.595753962	0.788090833
RCAN	0.457693458	0.639134555	0.818541787
RCAN	0.492316365	0.917542257	0.818107183
RCAN	0.581173718	0.593	0.825821207
RCAN	0.554536343	0.599225845	0.811862106
RCAN	0.472686082	0.598190448	0.842844348
RCAN	0.493436545	0.615643655	0.819710203
RCAN	0.507744312	0.627163782	0.788782905
RCAN	0.510863364	0.818127609	0.798410748
RCAN	0.487428516	0.626049114	0.769595129
RCAN	0.464364111	0.625481436	0.807986815
RCAN	0.487608701	0.627991518	0.78383169
RCAN	0.565622807	0.556395109	0.815444416
RCAN	0.556129217	0.567286036	0.832946608
RCAN	0.480784297	0.663048841	0.824019257
RCAN	0.464267224	0.756724345	0.846276735
RCAN	0.508015871	0.577428571	0.826545671
RCAN	0.479500979	0.720820931	0.840594237
RCAN	0.502788246	0.709164694	0.801629748
RCAN	0.541698039	0.577602297	0.765282548
RCAN	0.526518285	0.645242995	0.835590249
RCAN	0.432251513	0.683536296	0.839615208
RCAN	0.515926003	0.664954871	0.8542907
RCAN	0.48783052	0.701474415	0.847741626
RCAN	0.475801617	0.514413265	0.774843386
RCAN	0.495711029	0.803530752	0.783400511
RCAN	0.510627627	0.62068434	0.81423335
RCAN	0.574922919	0.662917933	0.838495086
RCAN	0.509677291	0.664806303	0.822787591
RCAN	0.579771101	0.669830093	0.830213604
RCAN	0.49473232	0.580617373	0.817598112
RCAN	0.478489816	0.599970225	0.830036513
RCAN	0.469067961	0.644022545	0.798544696
RCAN	0.496516973	0.612158055	0.803334513
RCAN	0.548463047	0.65935505	0.822343048
RCAN	0.562508404	0.575735822	0.826937409
RCAN	0.510323763	0.639216287	0.801543622
RCAN	0.514932394	0.6	0.791848243
RCAN	0.536646962	0.997530864	0.76335264
RCAN	0.510969341	0.675470505	0.810071129
RCAN	0.482482195	0.608952064	0.787838422
RCAN	0.412578434	0.769926512	0.846652817
RCAN	0.436894119	1.088278932	0.809132813
RCAN	0.433426321	0.674491136	0.866902809
RCAN	0.466048956	0.786317568	0.859485029
RCAN	0.451067269	0.678565415	0.821061181
RCAN	0.438379139	0.980036714	0.810567344
RCAN	0.458272338	0.873080032	0.803430584
RCAN	0.442727983	0.704537926	0.828916866
RCAN	0.436906427	0.706418919	0.835766292
RCAN	0.432859838	0.692928253	0.853502553
RCAN	0.488996804	0.658730159	0.819455564
RCAN	0.402182937	0.693559322	0.843686949
RCAN	0.497991771	0.68871726	0.82403227
RCAN	0.436936557	0.736958119	0.830003645
RCAN	0.43191117	0.706682337	0.823343685
RCAN	0.457506895	0.71559322	0.830172837
RCAN	0.484840512	0.666942696	0.803899804
RCAN	0.43609035	0.7090301	0.829618955
RCAN	0.442661405	0.695263332	0.83609844
RCAN	0.409824431	0.806681271	0.857555171
RCAN	0.405352741	0.685840708	0.835325941
RCAN	0.437391609	0.670658683	0.821401589
RCAN	0.445174605	0.689846776	0.818696502
RCAN	0.414701462	0.640044283	0.852089085
RCAN	0.431148767	0.655836735	0.839679541
RCAN	0.546472788	0.635389561	0.832716696
RCAN	0.523407221	0.641025641	0.827156491
RCAN	0.422218114	0.769069413	0.857121465
RCAN	0.452028036	0.681694915	0.829012902
RCAN	0.452604532	0.636773321	0.795793643
RCAN	0.443038255	0.897514174	0.820755017
RCAN	0.421805263	0.657954917	0.805091089
RCAN	0.433692068	0.711906014	0.834033709
RCAN	0.418079615	0.670765248	0.830058298
RCAN	0.474249065	0.80007902	0.837347954
RCAN	0.517655134	0.686541738	0.827834921
RCAN	0.45129472	0.690765804	0.832222949
RCAN	0.432358742	0.7437279	0.8512543
RCAN	0.469365269	0.663493106	0.823320531
RCAN	0.43998915	0.807051394	0.85249774
RCAN	0.475812912	0.684734694	0.803909245
RCAN	0.493984967	0.619781236	0.802592027
RCAN	0.49184382	0.649147953	0.834276296
RCAN	0.412373066	0.709455023	0.856959777
RCAN	0.458580256	0.727195371	0.847049737
RCAN	0.413156688	0.706745893	0.846599113
RCAN	0.425027311	0.555586169	0.778535789
RCAN	0.475806952	0.696033343	0.79709309
RCAN	0.495808005	0.689525981	0.753231898
RCAN	0.44497475	0.666060205	0.836553869
RCAN	0.534731627	0.712163265	0.853546824
RCAN	0.466151237	0.689244384	0.829867602
RCAN	0.495299429	0.696926262	0.812869642
RCAN	0.448820233	0.619011174	0.838570553
RCAN	0.440834403	0.685840708	0.859830224
RCAN	0.434410512	0.712738017	0.823055147
RCAN	0.428404599	0.676292814	0.817174793
RCAN	0.55039221	0.646134103	0.764326726
RCAN	0.511021435	0.617778462	0.818660021
RCAN	0.457892776	0.660445991	0.816713936
RCAN	0.450702965	0.950665443	0.823312583
RCAN	0.468107492	0.638937213	0.78303351
RCAN	0.441270471	0.733093031	0.819038966
RCAN	0.470046163	0.616409	0.779849922
RCAN	0.387464404	0.723313861	0.86362521
RCAN	0.41599831	1.026831545	0.842983205
RCAN	0.418919802	0.708692653	0.879460425
RCAN	0.453277141	1.05269109	0.862570794
RCAN	0.415814519	0.912383971	0.84798132
RCAN	0.39897877	0.749166813	0.842092614
RCAN	0.441419035	0.892009085	0.806685236
RCAN	0.4313941	0.721016949	0.84072857
RCAN	0.426142037	0.717816684	0.843095988
RCAN	0.384987056	0.708121382	0.884350186
RCAN	0.417929202	0.739776302	0.844631363
RCAN	0.367219567	0.749176126	0.870910826
RCAN	0.489823043	0.690688668	0.835623558
RCAN	0.402635396	0.761868591	0.863192538
RCAN	0.407062769	0.740890688	0.845385315
RCAN	0.451655328	0.753928571	0.836331321
RCAN	0.443618357	0.699982618	0.83403918
RCAN	0.405295759	0.706542712	0.869123885
RCAN	0.412293792	0.711525424	0.859965917
RCAN	0.400001198	0.784345048	0.866738569
RCAN	0.367028207	0.699045967	0.868306646
RCAN	0.433750182	0.690206529	0.816559915
RCAN	0.381249577	0.735679655	0.846389445
RCAN	0.403428733	0.712374582	0.862583519
RCAN	0.403579712	0.712992545	0.863055049
RCAN	0.50849098	0.728117874	0.850460729
RCAN	0.471270055	0.698178664	0.844054771
RCAN	0.405866563	0.876548576	0.86038952
RCAN	0.434207022	0.797224975	0.860942602
RCAN	0.443018854	0.743553762	0.805381527
RCAN	0.422919452	0.7219786	0.829837751
RCAN	0.423272461	0.706542712	0.817403414
RCAN	0.420369267	0.688135593	0.844092494
RCAN	0.377146989	0.719167389	0.863175842
RCAN	0.494099915	0.661548514	0.840133106
RCAN	0.491750449	0.735669953	0.821901611
RCAN	0.41066432	0.695412211	0.847052664
RCAN	0.43085438	0.721496243	0.858713888
RCAN	0.475904912	0.68277027	0.837578672
RCAN	0.417480022	0.86419985	0.873554956
RCAN	0.44232142	0.713750851	0.849572072
RCAN	0.479520679	0.636248616	0.815034022
RCAN	0.461802483	0.688513514	0.845831034
RCAN	0.376119673	0.793901543	0.888053231
RCAN	0.430696517	0.773953994	0.863517028
RCAN	0.402055293	0.701474415	0.855047482
RCAN	0.430206299	0.53960396	0.791714373
RCAN	0.480423361	0.728161179	0.811750449
RCAN	0.441333413	0.612413194	0.81176315
RCAN	0.44745639	0.699496265	0.828091951
RCAN	0.528607011	0.716021011	0.857222727
RCAN	0.457285881	0.695159629	0.841722383
RCAN	0.496713251	0.72378432	0.822447242
RCAN	0.495394677	0.59831336	0.780123802
RCAN	0.390923291	0.744641537	0.883657192
RCAN	0.442983359	0.68572331	0.76671182
RCAN	0.436876565	0.66119501	0.819414081
RCAN	0.486497402	0.681095705	0.846383759
RCAN	0.472002566	0.714540271	0.850386616
RCAN	0.436955035	0.725882148	0.847027373
RCAN	0.440678149	0.70220339	0.829204322
RCAN	0.471703589	0.678193722	0.794538612
RCAN	0.434707224	0.766924044	0.833389521
RCAN	0.464989841	0.620397473	0.78497098
RCAN	0.363657117	0.828467153	0.878953468
RCAN	0.389876932	0.785892857	0.86707005
RCAN	0.393285304	0.723288153	0.893632548
RCAN	0.416942388	0.981446342	0.870958852
RCAN	0.387314498	0.715299965	0.871261872
RCAN	0.387180537	0.766924044	0.857047942
RCAN	0.444556773	0.892009085	0.8120236
RCAN	0.393395543	0.759642857	0.873357781
RCAN	0.39228344	0.773871207	0.8723872
RCAN	0.393003315	0.720892857	0.883925068
RCAN	0.409021854	0.759010221	0.846529667
RCAN	0.365218878	0.730714286	0.882279614
RCAN	0.46600163	0.734862057	0.853971586
RCAN	0.400034845	0.920817076	0.867110045
RCAN	0.403041661	0.738291528	0.869769186
RCAN	0.442562193	0.764716537	0.84524561
RCAN	0.426664531	0.714767483	0.848861611
RCAN	0.407323301	0.721605159	0.862475076
RCAN	0.411646008	0.752060193	0.869724312
RCAN	0.372426063	0.802579005	0.883108915
RCAN	0.356558651	0.740264511	0.870912032
RCAN	0.379950255	0.778362134	0.868978057
RCAN	0.36665684	1.016121032	0.858205142
RCAN	0.389588952	0.743387215	0.875873691
RCAN	0.394637793	0.71963454	0.879133464
RCAN	0.512759209	0.72153659	0.846593292
RCAN	0.492492974	0.706016488	0.841019179
RCAN	0.391760826	0.91638264	0.872848213
RCAN	0.428190202	0.705490265	0.861594253
RCAN	0.391926289	0.767795689	0.850488815
RCAN	0.388548374	0.737370118	0.861892576
RCAN	0.403835088	0.739897134	0.847736217
RCAN	0.393400788	0.705718755	0.872565889
RCAN	0.387743711	0.781526861	0.863993346
RCAN	0.44609651	0.702515178	0.853880648
RCAN	0.479433775	0.715299965	0.85725427
RCAN	0.425644457	0.699392888	0.849736988
RCAN	0.407449841	0.816149298	0.870942424
RCAN	0.424401075	0.754385965	0.852870525
RCAN	0.393299699	0.85014782	0.898141989
RCAN	0.448534548	0.774944568	0.86576187
RCAN	0.46010676	0.874375136	0.84246791
RCAN	0.44176048	0.699622382	0.859289181
RCAN	0.368186831	0.80664427	0.888955079
RCAN	0.421650589	0.780029208	0.87635954
RCAN	0.411285758	0.715878917	0.768768373
RCAN	0.42797935	0.576142857	0.769564268
RCAN	0.475259393	0.713044759	0.841027576
RCAN	0.433634281	0.738614552	0.787806903
RCAN	0.433879673	0.743812338	0.852939755
RCAN	0.501738489	0.777263008	0.869942945
RCAN	0.440812051	0.727240079	0.852901865
RCAN	0.449042737	0.781428571	0.848883163
RCAN	0.469505578	0.619011174	0.780079069
RCAN	0.392486155	0.729940228	0.893122875
RCAN	0.426200658	0.733445946	0.752977953
RCAN	0.457540959	0.680405405	0.815262074
RCAN	0.48388797	0.735439109	0.769325642
RCAN	0.468791664	0.703385371	0.858546662
RCAN	0.425404072	0.744119743	0.854660441
RCAN	0.39971298	0.729273015	0.850066207
RCAN	0.455479831	0.672884744	0.785811294
RCAN	0.410549313	0.762678571	0.843856234
CARE	0.474112004	0.541661094	0.78597277
CARE	0.442682475	0.613806827	0.779837345
CARE	0.529211164	0.724588024	0.833388556
CARE	0.477192312	0.910835214	0.815079258
CARE	0.477100641	0.651194232	0.814048518
CARE	0.493336052	0.595946146	0.792367328
CARE	0.494709074	0.595502293	0.792540223
CARE	0.457475245	0.611826698	0.757359106
CARE	0.413446426	0.730741541	0.817364557
CARE	0.412239909	0.626828509	0.794976279
CARE	0.474679619	0.658548158	0.792203692
CARE	0.456366569	0.799806014	0.798596183
CARE	0.488229334	0.668210387	0.806467739
CARE	0.4891482	0.871224754	0.820560863
CARE	0.466703057	0.704849238	0.813907469
CARE	0.474530995	0.632897603	0.807054307
CARE	0.496556431	0.615337517	0.777963919
CARE	0.421307266	0.788338512	0.798976775
CARE	0.488704264	0.637685596	0.782423179
CARE	0.519901812	0.633353222	0.762741444
CARE	0.427029788	0.598783744	0.84249949
CARE	0.510818183	0.820958084	0.830643325
CARE	0.414740533	0.722938776	0.797674042
CARE	0.462230682	0.707263514	0.811020341
CARE	0.468847722	0.663213287	0.819872898
CARE	0.48307398	0.69372978	0.827269135
CARE	0.469624043	0.616409	0.804957089
CARE	0.517103434	0.645652871	0.778946561
CARE	0.495905876	0.745519107	0.754540712
CARE	0.442919433	0.64603451	0.83710882
CARE	0.440567076	0.631951933	0.812652379
CARE	0.43647635	0.638146449	0.825098486
CARE	0.441579551	0.795530947	0.833034245
CARE	0.445008904	0.641025641	0.777592078
CARE	0.482265025	0.593826274	0.817391233
CARE	0.473777682	0.597721556	0.841159984
CARE	0.46342501	0.659959759	0.828250164
CARE	0.471969992	0.577	0.845366719
CARE	0.406796038	0.666003368	0.826137138
CARE	0.445997536	0.628231239	0.809854928
CARE	0.445117503	1.019535114	0.838924499
CARE	0.455791712	0.718157606	0.809090696
CARE	0.485811353	0.994065282	0.76451247
CARE	0.450822324	0.653341965	0.813122632
CARE	0.49410224	0.623742455	0.785401087
CARE	0.47129482	1.121324438	0.808771783
CARE	0.43321383	0.579612347	0.82338499
CARE	0.398818672	0.65605388	0.810588567
CARE	0.465816021	0.720440717	0.831932866
CARE	0.450296372	0.695777027	0.804499967
CARE	0.467285335	0.582609954	0.781477923
CARE	0.476763934	0.649331831	0.769801961
CARE	0.440684229	0.642936773	0.786144543
CARE	0.484609753	0.851655348	0.785860888
CARE	0.47957778	0.722283726	0.791764212
CARE	0.539754748	0.593427367	0.748525482
CARE	0.467599183	0.599763698	0.804155124
CARE	0.471219778	0.997777229	0.818611159
CARE	0.46766308	0.624027389	0.799521102
CARE	0.454261959	0.617420233	0.802630734
CARE	0.381972551	0.622968581	0.802585168
CARE	0.475537986	0.607886575	0.800489
CARE	0.540836334	0.605608592	0.778000469
CARE	0.439031869	0.772418366	0.800070634
CARE	0.398518622	0.641127117	0.798942169
CARE	0.36993596	0.686996745	0.830926646
CARE	0.47361052	0.822407407	0.853380058
CARE	0.424182892	0.6605009	0.844373957
CARE	0.42677775	0.760126249	0.844665394
CARE	0.449996531	0.662391054	0.817101416
CARE	0.417127788	0.689566558	0.82741256
CARE	0.403957099	0.68244898	0.808913347
CARE	0.362293065	0.947270182	0.865356743
CARE	0.351547182	0.676292814	0.835085711
CARE	0.41596821	0.722289679	0.824420744
CARE	0.373887122	0.652063894	0.833487974
CARE	0.446656466	0.668210387	0.845424903
CARE	0.435176671	0.77873468	0.844565512
CARE	0.428789556	0.75532978	0.84522953
CARE	0.423729151	0.689322034	0.849919245
CARE	0.429780394	0.669553631	0.838020449
CARE	0.384136617	0.745548833	0.828077446
CARE	0.41597262	0.699345308	0.825140764
CARE	0.450804949	0.744520428	0.803821086
CARE	0.38853851	0.687734242	0.87098526
CARE	0.473423421	0.690564137	0.861954149
CARE	0.334638059	1.016062414	0.835027363
CARE	0.443289638	0.705000842	0.835686321
CARE	0.422284365	0.679070551	0.8590385
CARE	0.443412304	0.712161948	0.865330625
CARE	0.41269204	0.666060205	0.84256563
CARE	0.462802172	0.685689949	0.805586937
CARE	0.434124053	0.697295588	0.778233627
CARE	0.399669319	0.669894944	0.85647628
CARE	0.415012509	0.692905405	0.856389556
CARE	0.417586327	0.65877551	0.85293399
CARE	0.387523383	0.725649351	0.876904564
CARE	0.356566697	0.657142857	0.835067608
CARE	0.429941118	0.78750952	0.835139151
CARE	0.40848121	0.768645358	0.870831766
CARE	0.42800644	0.730512249	0.857826547
CARE	0.421988904	0.668930109	0.864073859
CARE	0.370624393	0.734966216	0.856569417
CARE	0.393464863	0.683134583	0.850882934
CARE	0.392280161	0.682842001	0.871310509
CARE	0.405323386	0.769644056	0.837544551
CARE	0.4375844	0.812449475	0.794304591
CARE	0.409925491	0.639069178	0.835763473
CARE	0.435511768	0.662719947	0.820776654
CARE	0.403747171	0.757975614	0.852488858
CARE	0.381167591	0.727912009	0.865098063
CARE	0.37176159	0.719610477	0.848817883
CARE	0.41626671	0.745575221	0.864649624
CARE	0.408398271	0.700987066	0.847113692
CARE	0.390164256	0.67806028	0.810622345
CARE	0.415097773	0.667936403	0.800994471
CARE	0.395893902	0.627447933	0.826501103
CARE	0.428612947	0.677871622	0.830587895
CARE	0.419365704	0.76065956	0.841217715
CARE	0.47261095	0.681643561	0.786700074
CARE	0.406884283	0.683785149	0.834047471
CARE	0.412689567	0.865467009	0.844908048
CARE	0.430722088	0.675197845	0.838407208
CARE	0.409103364	0.666612245	0.849379555
CARE	0.344898432	0.660702561	0.849626609
CARE	0.41346094	0.670467503	0.820322084
CARE	0.486059368	0.683616771	0.806387747
CARE	0.406005204	0.887281036	0.815063022
CARE	0.385729045	0.66600888	0.798860987
CARE	0.344783545	0.667888075	0.858643712
CARE	0.463000625	0.735508447	0.815975815
CARE	0.41135025	0.677468099	0.846808408
CARE	0.395898491	0.711588969	0.868595823
CARE	0.416758537	0.676179285	0.841360372
CARE	0.407812685	0.620089354	0.838219077
CARE	0.381028742	0.732947571	0.828943433
CARE	0.350525647	0.820533549	0.857118236
CARE	0.334302008	0.666225604	0.852988646
CARE	0.434735	0.892030848	0.834943406
CARE	0.353058308	0.671607754	0.823520009
CARE	0.420493186	0.669095727	0.845589739
CARE	0.416270316	0.800204221	0.858161983
CARE	0.428937793	0.833792977	0.85047823
CARE	0.422086447	0.673567406	0.867759033
CARE	0.426864922	0.659881812	0.846658212
CARE	0.350019515	0.743877199	0.846590403
CARE	0.419802308	0.708985705	0.832772765
CARE	0.439869463	0.722600408	0.819301627
CARE	0.368755937	0.705522545	0.878319247
CARE	0.452350914	0.704642796	0.87888487
CARE	0.310098141	0.723293041	0.840654091
CARE	0.44175005	0.682032904	0.834220937
CARE	0.415755779	0.679070551	0.869633697
CARE	0.432704329	0.744789944	0.878668975
CARE	0.391415596	0.680236486	0.849450449
CARE	0.43104586	0.734757211	0.822080802
CARE	0.407714903	0.760434633	0.806937259
CARE	0.381045192	0.718359444	0.870159999
CARE	0.393973708	0.711535126	0.879672558
CARE	0.407738507	0.707770567	0.865542683
CARE	0.375426114	0.861825193	0.899932452
CARE	0.35018155	0.68220339	0.808235853
CARE	0.423159242	0.78750952	0.868513922
CARE	0.403774798	0.865467009	0.880965014
CARE	0.397242993	0.72027027	0.874805111
CARE	0.396345973	0.702068486	0.887002574
CARE	0.35660851	0.77227547	0.869493403
CARE	0.367824376	0.812892763	0.861416511
CARE	0.37398088	0.729863693	0.879743322
CARE	0.374493182	0.786817714	0.856556351
CARE	0.419008762	0.681355932	0.826672035
CARE	0.394829154	0.668598874	0.865274906
CARE	0.42910412	0.661523309	0.841675247
CARE	0.382559538	0.755829447	0.868635683
CARE	0.373453975	0.677803895	0.869440255
CARE	0.357282996	0.75179793	0.861035874
CARE	0.401935279	0.760986625	0.866441122
CARE	0.404882818	1.019554455	0.859551816
CARE	0.383449942	0.886418666	0.827959008
CARE	0.411790848	0.677018634	0.826289122
CARE	0.385097295	0.659102041	0.838926866
CARE	0.410271972	0.67570298	0.848138721
CARE	0.39479804	0.792194276	0.83286655
CARE	0.438948661	0.689358108	0.794253441
CARE	0.395563126	0.705402119	0.836990196
CARE	0.396564931	0.672884744	0.851902501
CARE	0.428670138	0.677364865	0.840221366
CARE	0.392016172	0.666938909	0.857594248
CARE	0.334912926	0.677723522	0.855604641
CARE	0.385296255	0.693045967	0.840782163
CARE	0.467883825	0.683616771	0.825183441
CARE	0.375201821	0.776149234	0.837649322
CARE	0.374279141	0.639608339	0.84783703
CARE	0.324626863	0.643246712	0.871288072
CARE	0.43217814	0.735508447	0.84918699
CARE	0.408800721	0.705173016	0.870235862
CARE	0.391329497	0.760392914	0.864241351
CARE	0.412761003	0.676179285	0.844614376
CARE	0.405708194	0.8960374	0.84855746
CARE	0.374446571	0.730513806	0.83406271
CARE	0.335111916	0.746460746	0.885911007
CARE	0.328657687	0.657632653	0.862020281
CARE	0.41886726	0.892030848	0.852278559
CARE	0.340407342	0.852035545	0.852574138
CARE	0.413643897	0.702242308	0.864854734
CARE	0.40561226	0.791715777	0.870327
CARE	0.412186563	0.77840714	0.858749889
CARE	0.426938683	0.692137509	0.872896554
CARE	0.42074421	0.659881812	0.861232688
CARE	0.344641089	0.726216535	0.861797715
CARE	0.405051589	0.703716216	0.836969352
CARE	0.430234969	0.71722973	0.815147744
CARE	0.377020359	0.714639759	0.876122672
CARE	0.458013773	0.704642796	0.878741463
CARE	0.302819312	0.747972973	0.8668663
CARE	0.432752639	0.705000842	0.855551379
CARE	0.401380241	0.679070551	0.87516168
CARE	0.421760827	0.722329163	0.876408097
CARE	0.381225497	0.685330157	0.858648564
CARE	0.421347439	0.679898649	0.830750996
CARE	0.399945706	0.730208678	0.798899332
CARE	0.374250591	0.700480604	0.883236517
CARE	0.39473471	0.846995664	0.877282756
CARE	0.398896664	0.815645846	0.866755079
CARE	0.369231403	0.722391812	0.903544812
CARE	0.32090798	0.660702561	0.869832414
CARE	0.41388604	0.917073171	0.872106518
CARE	0.403547972	0.769230769	0.87771449
CARE	0.394877821	0.717965988	0.872049438
CARE	0.395274878	0.663000657	0.890567527
CARE	0.362689823	0.745417166	0.87297868
CARE	0.377062917	0.709860152	0.860434223
CARE	0.366340578	0.731806887	0.877615478
CARE	0.372450382	0.795143105	0.856778178
CARE	0.42697224	0.870883882	0.836007915
CARE	0.403189778	0.668598874	0.869789898
CARE	0.424894512	0.661523309	0.842383841
CARE	0.384044439	0.744911359	0.867267634
CARE	0.3543984	0.71935139	0.876327624
CARE	0.367270499	0.709837695	0.855341482
CARE	0.393690765	0.799744432	0.878730119
CARE	0.400603443	0.722504824	0.863103808
CARE	0.385114849	0.853177966	0.838234757
CARE	0.404160619	0.873700173	0.832621346
CARE	0.383485824	0.659102041	0.845230579
CARE	0.408722997	0.668387742	0.861635903
CARE	0.396995932	0.756376284	0.861660312
CARE	0.437529624	0.669894944	0.805650417
CARE	0.38950783	0.820735651	0.854446617
CARE	0.392949224	0.687542546	0.864741259
CARE	0.422256768	0.673270651	0.854840312
CARE	0.396251887	0.704208348	0.860436166
CARE	0.334203273	0.677723522	0.860489445
CARE	0.375436366	0.693045967	0.850850973
CARE	0.473766953	0.681665547	0.812892183
CARE	0.367405385	0.778353098	0.86473354
CARE	0.541535139	0.587384259	0.786871303
CARE	0.503296554	0.631808279	0.759270227
CARE	0.517749727	0.656578734	0.792871006
CARE	0.492093951	0.620541864	0.780315659
CARE	0.463633865	0.643839949	0.803771025
CARE	0.460248768	0.761292761	0.798255379
CARE	0.512449026	0.65059071	0.804778469
CARE	0.512948811	0.616661543	0.793399902
CARE	0.516226351	0.605886576	0.794546785
CARE	0.506808758	1.016912298	0.736944588
CARE	0.513068914	0.675112251	0.768022582
CARE	0.515135109	0.621146732	0.788378496
CARE	0.513885617	0.621201105	0.778240409
CARE	0.536705792	0.660038486	0.813146269
CARE	0.461576343	0.622659031	0.812561086
CARE	0.458925366	0.733842239	0.853152018
CARE	0.517394125	0.770663773	0.784780797
CARE	0.493125975	0.600711955	0.80637265
CARE	0.518727601	0.664406219	0.782199701
CARE	0.499476552	0.646528547	0.760646442
CARE	0.50026536	0.655548428	0.782514388
CARE	0.466924787	0.584493898	0.810299158
CARE	0.563724041	0.984126984	0.742397543
CARE	0.500319719	0.671853335	0.787890256
CARE	0.472813427	0.782236957	0.793551318
CARE	0.494095385	0.655836735	0.760161328
CARE	0.488205135	0.658730159	0.810807039
CARE	0.508708954	0.769312544	0.780108672
CARE	0.534940839	0.622070602	0.774067004
CARE	0.488641679	0.916478555	0.802121847
CARE	0.455601603	0.591532674	0.823368612
CARE	0.480899483	0.683349374	0.792349241
CARE	0.477074862	0.633821571	0.805841516
CARE	0.546700954	0.613806827	0.768766443
CARE	0.535584867	0.995305164	0.754634444
CARE	0.486495703	0.683591837	0.748106899
CARE	0.475483596	0.637644451	0.790393757
CARE	0.487320572	0.583714286	0.792164351
CARE	0.470486104	0.644926389	0.817573045
CARE	0.503088117	0.686523909	0.820711804
CARE	0.503070593	0.624338624	0.823040229
CARE	0.479268163	0.619143033	0.815737391
CARE	0.51539433	0.73877551	0.771652694
CARE	0.496929139	0.67362619	0.813866686
CARE	0.47872299	0.584993456	0.799340322
CARE	0.547458351	0.775732071	0.816013821
CARE	0.555563807	1.009530792	0.819802528
CARE	0.524306893	0.653490453	0.803688624
CARE	0.494896352	0.688979592	0.812204684
CARE	0.44893232	0.636248616	0.811963082
CARE	0.466643095	0.629711055	0.795785675
CARE	0.480064452	0.640518741	0.773762776
CARE	0.455242038	0.652514492	0.818880962
CARE	0.464020342	0.670530612	0.807013619
CARE	0.449977458	0.670595439	0.846714299
CARE	0.468846947	0.605415002	0.793811502
CARE	0.489887446	0.636429398	0.811362934
CARE	0.509207487	0.90232358	0.799066877
CARE	0.515524566	0.62605042	0.813591705
CARE	0.486631513	0.640707119	0.785528845
CARE	0.526253641	0.659682436	0.793710058
CARE	0.491632402	0.839857651	0.771296996
CARE	0.446033627	0.667653346	0.813873371
CARE	0.44756186	0.996563574	0.815946058
CARE	0.444268405	0.781996916	0.813372908
CARE	0.44385305	0.694534864	0.820063747
CARE	0.421478868	0.949836678	0.836663612
CARE	0.407607377	0.939804013	0.835124378
CARE	0.448284626	0.674836327	0.835866697
CARE	0.447077334	0.658568615	0.833711842
CARE	0.451281905	0.688979592	0.83648754
CARE	0.449724138	1.031364862	0.787879209
CARE	0.461991578	0.912045061	0.787953441
CARE	0.437495619	0.690423163	0.823189353
CARE	0.475825548	0.721621622	0.809220664
CARE	0.486468554	0.724775489	0.840615291
CARE	0.414889961	0.699287328	0.850049603
CARE	0.420398206	0.742533471	0.876510789
CARE	0.458402604	0.739115351	0.817193946
CARE	0.456684589	0.679986568	0.850145045
CARE	0.456174374	0.707342842	0.816259588
CARE	0.430147469	0.688331369	0.807149566
CARE	0.450990021	0.700359774	0.82675013
CARE	0.429432541	0.678047968	0.842327991
CARE	0.481828958	0.713698405	0.78459578
CARE	0.425345153	0.736655405	0.832900659
CARE	0.419664919	0.762933969	0.83271814
CARE	0.433863759	0.656158118	0.790014722
CARE	0.430848002	0.856362533	0.83745194
CARE	0.448784024	0.83693138	0.828614626
CARE	0.490543664	0.72335288	0.807595813
CARE	0.442827702	0.705228418	0.831489278
CARE	0.423140526	0.648762336	0.851103789
CARE	0.438322157	0.717292473	0.824930006
CARE	0.414329708	0.697833523	0.84502131
CARE	0.466687024	0.935604293	0.809470811
CARE	0.486837596	0.66119501	0.78446914
CARE	0.429245681	0.722145567	0.79041712
CARE	0.439214766	0.651674486	0.829124949
CARE	0.448950261	0.667102041	0.829092096
CARE	0.42971167	0.706678231	0.845345482
CARE	0.460968733	0.69993434	0.846098364
CARE	0.442433178	0.710214197	0.853552358
CARE	0.448909938	0.874211099	0.848898221
CARE	0.463029057	0.73877551	0.800379116
CARE	0.446588963	0.690937125	0.849103727
CARE	0.404764831	0.765410959	0.837826292
CARE	0.50343585	0.768455793	0.850141776
CARE	0.518386006	0.703029272	0.845368243
CARE	0.474269241	0.755605381	0.840552934
CARE	0.444722354	0.697982137	0.839205428
CARE	0.405443698	0.690525232	0.839984474
CARE	0.412537158	0.655014701	0.82129459
CARE	0.430917144	0.681932985	0.820018426
CARE	0.394950122	0.683683519	0.857747446
CARE	0.413272053	0.691530561	0.837644732
CARE	0.385919034	0.737666274	0.882848514
CARE	0.418076515	0.84650393	0.806695753
CARE	0.451320559	0.72209455	0.841163236
CARE	0.442659974	0.978534764	0.820821655
CARE	0.463259786	0.665398611	0.831202687
CARE	0.427653074	0.679560811	0.832647099
CARE	0.464206159	0.757661215	0.824945508
CARE	0.480555177	0.648204798	0.822690881
CARE	0.427332997	0.675534602	0.780760761
CARE	0.485503912	0.709744659	0.80767623
CARE	0.416768938	0.683616771	0.850661885
CARE	0.417703718	0.714662911	0.838906033
CARE	0.433675975	0.718180209	0.83166677
CARE	0.412362933	0.711103315	0.841138895
CARE	0.39375791	0.822922984	0.855539371
CARE	0.395068944	0.699669967	0.860442144
CARE	0.407942772	0.697311362	0.851891676
CARE	0.421042681	0.695923677	0.848230454
CARE	0.447526217	0.71817563	0.84235824
CARE	0.431237578	1.022098106	0.803683627
CARE	0.453602225	0.726112453	0.832803626
CARE	0.412950873	0.740945027	0.846574779
CARE	0.455543309	0.719313016	0.82168877
CARE	0.468535334	0.709899966	0.850023528
CARE	0.406484097	0.697831743	0.863232716
CARE	0.400161088	0.728405455	0.892194924
CARE	0.434254318	0.717460852	0.824628629
CARE	0.444380403	0.702515178	0.862465132
CARE	0.455118418	0.683628319	0.843343333
CARE	0.432110846	0.705070714	0.819260872
CARE	0.439972699	0.746257758	0.835342489
CARE	0.411416709	0.692818244	0.846123375
CARE	0.45146364	0.890621794	0.802703858
CARE	0.414544523	0.747130375	0.847937525
CARE	0.408315957	0.754840882	0.841379257
CARE	0.407101542	0.674332718	0.814728538
CARE	0.413253337	0.739776302	0.854541321
CARE	0.429809034	1.076084263	0.843761868
CARE	0.458046198	0.700517789	0.82022306
CARE	0.426183581	0.732323232	0.844478453
CARE	0.413309425	0.691617799	0.860504911
CARE	0.456213355	0.739968734	0.825038408
CARE	0.406275868	0.733938667	0.846869245
CARE	0.452646017	0.667888075	0.821867477
CARE	0.478485405	0.680405405	0.807311988
CARE	0.393903106	0.848773566	0.814299149
CARE	0.424487591	0.694722318	0.853186607
CARE	0.442398995	0.828299209	0.841559481
CARE	0.409821063	0.688175676	0.855503569
CARE	0.446686745	0.72027027	0.862574687
CARE	0.44331187	0.695923677	0.86178546
CARE	0.434077263	0.6352997	0.859520938
CARE	0.45306623	0.749420338	0.818506659
CARE	0.435796559	0.686351259	0.851854736
CARE	0.392896175	0.656816327	0.853822844
CARE	0.486281365	0.78314746	0.851999887
CARE	0.491677582	0.695571645	0.855140592
CARE	0.454896897	0.75197391	0.856033996
CARE	0.427667409	0.853732551	0.849838957
CARE	0.381744683	0.697831743	0.855469508
CARE	0.417231292	0.664127194	0.845804267
CARE	0.411129177	0.689244384	0.831985974
CARE	0.38421151	0.708815521	0.858432784
CARE	0.392208427	0.684043971	0.856576215
CARE	0.37952137	0.737666274	0.88050348
CARE	0.394812524	0.925373134	0.825132324
CARE	0.421099395	0.7587099	0.856547475
CARE	0.411102414	0.91452246	0.830058944
CARE	0.439336091	0.679560811	0.844424985
CARE	0.413505971	0.703075848	0.848261129
CARE	0.445362031	0.767326733	0.842219618
CARE	0.447133511	0.657306122	0.833966883
CARE	0.407191336	0.829096921	0.823009069
CARE	0.47088784	0.779176201	0.821020685
CARE	0.402845681	0.712155762	0.850110342
CARE	0.418463945	0.792813904	0.835433335
CARE	0.428407043	0.86282433	0.845200323
CARE	0.405993104	0.761314554	0.853647056
CARE	0.390096188	0.711464523	0.853531998
CARE	0.379720688	0.694722318	0.860830156
CARE	0.406418353	0.67688163	0.85567398
CARE	0.417596757	0.691962746	0.856383407
CARE	0.433421999	0.710557333	0.85111877
CARE	0.432940185	1.022098106	0.80766181
CARE	0.444956839	0.708873548	0.838403219
CARE	0.412668526	0.699045967	0.855900314
CARE	0.449722975	0.721621622	0.793347434
CARE	0.469557434	0.832692697	0.863870628
CARE	0.408531517	0.708149974	0.865514538
CARE	0.407027036	0.728405455	0.897243417
CARE	0.419970602	0.719763514	0.837605621
CARE	0.433083504	0.689244384	0.867366657
CARE	0.467568278	0.665286519	0.846124273
CARE	0.435494632	0.671043992	0.824246243
CARE	0.446046114	0.677045379	0.8389808
CARE	0.408041865	0.674229877	0.863248461
CARE	0.455966115	0.878009306	0.80587717
CARE	0.400419116	0.756461405	0.849612641
CARE	0.390395939	0.85488177	0.855660661
CARE	0.41619873	0.738554881	0.814839773
CARE	0.426245958	0.745115297	0.851584816
CARE	0.436001658	0.74527978	0.847397554
CARE	0.467887104	0.708445946	0.819475023
CARE	0.43588534	0.718711276	0.844899334
CARE	0.41015631	0.658240315	0.868511755
CARE	0.43578589	0.731204943	0.839414537
CARE	0.398876518	0.729067393	0.859853094
CARE	0.451776117	0.682437032	0.803371354
CARE	0.480996937	0.678228658	0.814301944
CARE	0.39101395	0.922653151	0.81994027
CARE	0.408946067	0.678228658	0.854845026
CARE	0.4297176	0.675818723	0.848799399
CARE	0.394807249	0.684016118	0.868247105
CARE	0.438634783	0.696163265	0.870663409
CARE	0.438752472	0.746835443	0.876683753
CARE	0.424823046	0.650105195	0.87094484
CARE	0.443857759	0.749420338	0.823350124
CARE	0.43508929	0.68125	0.857224431
CARE	0.388522267	0.895592164	0.855623358
CARE	0.502339303	0.767389419	0.843126747
CARE	0.482412875	0.697804054	0.862872614
CARE	0.446690559	0.715265306	0.855725507
CARE	0.417367041	0.682737421	0.860881916
CARE	0.386197805	0.681864407	0.870364422
CARE	0.413633913	0.664127194	0.849760306
CARE	0.406114757	0.6745503	0.839747547
CARE	0.379558027	0.684920243	0.876700232
CARE	0.393274903	0.684043971	0.847232799
CARE	0.375873536	0.737666274	0.889898619
CARE	0.384050965	0.668409017	0.816220717
CARE	0.423996121	0.740697087	0.85876117
CARE	0.404150367	0.710847458	0.839544485
CARE	0.435119063	0.679560811	0.862262444
CARE	0.422512412	0.666280225	0.850306719
CARE	0.43566817	0.757661215	0.848993504
CARE	0.458732545	0.813662086	0.827249996
CARE	0.406056166	0.732384082	0.832894005
CARE	0.456508219	0.737012987	0.826795115
CARE	0.52135396	0.582609954	0.74306195
CARE	0.473579049	0.613789995	0.802483254
CARE	0.477042854	0.63671875	0.796561165
CARE	0.479629189	0.624468085	0.838050403
CARE	0.508263171	0.712536354	0.828731546
CARE	0.487594366	0.692320907	0.792054835
CARE	0.453731358	0.645849085	0.776181097
CARE	0.49188897	0.643144261	0.757467936
CARE	0.505031765	0.655368972	0.808621798
CARE	0.494436383	0.628210906	0.805235673
CARE	0.471234351	0.638462755	0.817593318
CARE	0.506713212	0.740034965	0.7970201
CARE	0.445105016	0.890533188	0.814409096
CARE	0.530422747	0.646391428	0.800348726
CARE	0.469504416	0.632209266	0.803397769
CARE	0.491577744	0.622725255	0.799269137
CARE	0.518887937	0.689306122	0.773586468
CARE	0.524113178	0.634572959	0.788300397
CARE	0.459730983	0.735439109	0.812146308
CARE	0.485733509	0.694343368	0.81045283
CARE	0.446238846	0.68767507	0.821386582
CARE	0.440761745	0.612462006	0.805554447
CARE	0.493747801	0.613108448	0.784477171
CARE	0.487939835	0.627123833	0.787954247
CARE	0.465236157	0.84172213	0.821776376
CARE	0.473413348	0.830988829	0.806262911
CARE	0.541731477	0.657115719	0.815135139
CARE	0.530885935	0.641025641	0.806224735
CARE	0.452927768	0.663213287	0.830062459
CARE	0.491224468	0.622504256	0.818455242
CARE	0.500193536	0.728225391	0.784177958
CARE	0.509885073	0.622410404	0.796216224
CARE	0.490129411	0.616562069	0.766105434
CARE	0.487036288	0.614965162	0.805653962
CARE	0.488392591	0.68985025	0.779599811
CARE	0.51885289	0.604116945	0.80642642
CARE	0.532298982	0.635045698	0.821522226
CARE	0.476748884	0.663048841	0.813554776
CARE	0.461633146	0.723031593	0.83299032
CARE	0.475237906	0.650780873	0.811863636
CARE	0.466934621	1.05479138	0.839214496
CARE	0.501594841	0.777098388	0.802254965
CARE	0.526821256	0.604326273	0.775758296
CARE	0.501725316	0.730858885	0.837849247
CARE	0.425469756	0.859073743	0.833162888
CARE	0.490234703	0.706748263	0.84014264
CARE	0.464588225	0.660244898	0.818850529
CARE	0.458891451	0.631933563	0.753548796
CARE	0.456350148	0.586938436	0.734604843
CARE	0.496424377	0.645973693	0.778437884
CARE	0.56024462	0.72146874	0.819694514
CARE	0.496871829	0.664806303	0.822459057
CARE	0.525886238	0.719618484	0.781660233
CARE	0.509220958	0.629318394	0.812774226
CARE	0.467569023	0.596242048	0.81703641
CARE	0.483425617	0.686699352	0.800539995
CARE	0.493164301	0.63703938	0.785589423
CARE	0.534533739	0.704195804	0.807496095
CARE	0.555154383	0.63419263	0.82208528
CARE	0.511213303	0.681795918	0.794217182
CARE	0.514880002	0.612960497	0.789840317
CARE	0.525745153	0.608800482	0.755186841
CARE	0.495736122	0.756732814	0.804690327
CARE	0.471445382	0.766171994	0.787495551
CARE	0.411621988	0.667102041	0.844630441
CARE	0.44132477	0.696030365	0.822907625
CARE	0.438894868	0.689892545	0.869165089
CARE	0.464202493	0.824039653	0.858778893
CARE	0.435875833	0.987503063	0.830615017
CARE	0.4327389	0.785254642	0.811757623
CARE	0.449141324	0.823798627	0.810469464
CARE	0.4306539	0.708527648	0.839734953
CARE	0.437516272	0.696535643	0.834800639
CARE	0.427002519	0.691622409	0.856235222
CARE	0.462520629	0.987634158	0.808755206
CARE	0.388737947	0.689004883	0.848070662
CARE	0.487018079	0.688601645	0.826666141
CARE	0.418864846	0.663579226	0.833936474
CARE	0.430697888	0.690906106	0.826565453
CARE	0.464787722	0.71089409	0.832063396
CARE	0.464922845	0.726108907	0.810234498
CARE	0.426742643	0.83655244	0.83044722
CARE	0.433757365	0.695263332	0.843974792
CARE	0.41818887	0.73089646	0.847248197
CARE	0.396441221	0.987503063	0.841873591
CARE	0.430829585	0.996393364	0.824857694
CARE	0.440294355	0.657202438	0.817871001
CARE	0.427169144	0.664313854	0.842002132
CARE	0.431968808	0.659389363	0.841443448
CARE	0.507495522	0.730938546	0.841257657
CARE	0.484843969	0.694204898	0.842883034
CARE	0.412716329	0.727453102	0.859104059
CARE	0.438156724	0.684479238	0.833528695
CARE	0.436873019	0.711719275	0.802770547
CARE	0.440584093	0.675640184	0.818402237
CARE	0.42567116	0.676292814	0.799761596
CARE	0.436963201	0.656851642	0.837125637
CARE	0.433088064	0.66506256	0.818506056
CARE	0.465635061	0.681932985	0.843280914
CARE	0.510020971	0.690423163	0.82976198
CARE	0.435832024	0.671552298	0.836306095
CARE	0.434910536	0.761814419	0.86244631
CARE	0.447242022	0.678643385	0.834875633
CARE	0.429161191	0.798091934	0.855504688
CARE	0.463394195	0.72335288	0.814511729
CARE	0.464392602	0.675339936	0.815244842
CARE	0.444384128	0.675057966	0.843908829
CARE	0.400581092	0.727731941	0.861351652
CARE	0.453285396	0.736978268	0.86342537
CARE	0.421937943	0.701474415	0.848457374
CARE	0.421053499	0.973214286	0.793025135
CARE	0.45091337	0.921949362	0.770681555
CARE	0.44536832	0.679018287	0.75480849
CARE	0.445365995	0.749627699	0.836944363
CARE	0.516009331	0.736824324	0.849748212
CARE	0.451758891	0.681932985	0.844702932
CARE	0.467767477	0.749700188	0.820540229
CARE	0.464288801	0.648700674	0.83390553
CARE	0.428204834	0.671219187	0.862171941
CARE	0.44711864	0.768631616	0.824143785
CARE	0.438545585	0.706294932	0.815275383
CARE	0.551983714	0.641503424	0.768870047
CARE	0.47614336	0.677364865	0.826287417
CARE	0.437013537	0.685489166	0.828262448
CARE	0.445926011	0.837308003	0.829884513
CARE	0.445250094	0.682432432	0.798289416
CARE	0.43018961	0.724512299	0.828864451
CARE	0.471883506	0.657469388	0.774869237
CARE	0.392338336	0.700017132	0.860051801
CARE	0.421806008	1.026831545	0.84425423
CARE	0.420333058	0.689892545	0.877431036
CARE	0.446965218	0.963967695	0.865294271
CARE	0.417663366	0.722610723	0.849618519
CARE	0.398861647	0.740849957	0.836732302
CARE	0.423000276	0.740106219	0.822138476
CARE	0.414512843	0.728799041	0.849595047
CARE	0.416872859	0.704158949	0.845260022
CARE	0.398828745	0.692928253	0.868940098
CARE	0.435582191	0.855497171	0.838370905
CARE	0.388591647	0.717768812	0.851276007
CARE	0.468716055	0.757665312	0.844013382
CARE	0.407432556	0.691962746	0.851871894
CARE	0.418548703	0.716303608	0.84016597
CARE	0.444411725	0.728182132	0.838566363
CARE	0.440663844	0.714767483	0.83599387
CARE	0.402423441	0.68550034	0.857145621
CARE	0.421439916	0.97627907	0.851211123
CARE	0.396880239	0.714932859	0.854549044
CARE	0.381184697	0.67662861	0.852570445
CARE	0.405145258	0.686319974	0.821308862
CARE	0.403231055	0.668897959	0.834018447
CARE	0.415316939	0.660734694	0.853086705
CARE	0.42208299	0.659389363	0.850376749
CARE	0.498383343	0.72153659	0.854332394
CARE	0.473764449	0.67578912	0.843549296
CARE	0.400974333	0.879415613	0.863364848
CARE	0.444650471	0.708223279	0.84731424
CARE	0.412803411	0.692081633	0.816654656
CARE	0.418015301	0.681682676	0.833027247
CARE	0.42112726	0.862896315	0.825263105
CARE	0.413580924	0.683616771	0.851381692
CARE	0.405015886	0.698097323	0.832136055
CARE	0.456691742	0.707794477	0.852261038
CARE	0.493256748	0.678565415	0.819500557
CARE	0.421456695	0.741312741	0.838831599
CARE	0.425358891	0.781908302	0.867050366
CARE	0.45037955	0.687882914	0.848111506
CARE	0.414865375	0.760999008	0.877724157
CARE	0.45278278	0.684734694	0.847172614
CARE	0.462939978	0.679560811	0.827347291
CARE	0.423573852	0.693669163	0.857829723
CARE	0.385191411	0.709455023	0.879471104
CARE	0.448803425	0.706748263	0.865668099
CARE	0.401600778	0.663821405	0.857674873
CARE	0.385667503	0.594925505	0.816570238
CARE	0.434831381	0.776868784	0.781274374
CARE	0.414723635	0.805978675	0.823340188
CARE	0.436060905	0.6899092	0.836707544
CARE	0.51898706	0.716021011	0.852036467
CARE	0.438859642	0.695159629	0.856846816
CARE	0.456343174	0.759063313	0.837344757
CARE	0.451560944	0.683108108	0.786756676
CARE	0.407463491	0.685840708	0.872608872
CARE	0.442654669	0.748878924	0.767811687
CARE	0.424807489	0.740577312	0.821762304
CARE	0.46587801	0.738134506	0.855000058
CARE	0.484149605	0.686996745	0.851321169
CARE	0.436049968	0.715436012	0.847174519
CARE	0.429616332	0.690039973	0.839449752
CARE	0.440251052	0.706046837	0.817247073
CARE	0.417596877	0.736633322	0.841607845
CARE	0.449770272	0.693473394	0.788598106
CARE	0.381986052	0.700017132	0.865211833
CARE	0.4093557	0.712020709	0.857469742
CARE	0.411517203	0.699285228	0.887350834
CARE	0.433074534	0.813526739	0.863527633
CARE	0.400252998	0.67662861	0.853950991
CARE	0.399544537	0.742395272	0.841396921
CARE	0.43301484	0.957871397	0.822026779
CARE	0.401014388	0.716282202	0.863732876
CARE	0.411750972	0.711708645	0.852789552
CARE	0.40206784	0.700260191	0.872142282
CARE	0.427737027	0.910714286	0.836106517
CARE	0.37830621	0.696392103	0.867419043
CARE	0.476160079	0.690688668	0.848797627
CARE	0.405801058	0.673606447	0.857073191
CARE	0.417657644	0.722451081	0.850480634
CARE	0.425887823	0.728182132	0.849969801
CARE	0.436903656	0.694549845	0.839636179
CARE	0.410462171	0.68550034	0.853048318
CARE	0.421882302	0.706853006	0.858416202
CARE	0.393196881	0.775127171	0.858396364
CARE	0.369905412	0.699045967	0.858166141
CARE	0.394150078	0.974141984	0.854719221
CARE	0.390966713	0.689846776	0.843479323
CARE	0.402149647	0.69799931	0.859400636
CARE	0.410446465	0.664406219	0.859391601
CARE	0.498185307	0.721035261	0.850267518
CARE	0.485409319	0.698178664	0.846847497
CARE	0.403289557	0.867685026	0.868069808
CARE	0.432309806	0.656974845	0.848943093
CARE	0.407452077	0.779371208	0.834376522
CARE	0.41160965	0.957209302	0.838974172
CARE	0.421508908	0.678228658	0.82458452
CARE	0.415814042	0.746460746	0.855373359
CARE	0.418201327	0.69053964	0.841020744
CARE	0.448595732	0.670751905	0.856823616
CARE	0.476132035	0.661523309	0.858056843
CARE	0.422970235	0.658285714	0.84568025
CARE	0.42175281	0.912791899	0.866477027
CARE	0.439218611	0.701127493	0.853864115
CARE	0.405383736	0.824995517	0.882505499
CARE	0.465902507	0.688443861	0.855035042
CARE	0.471633911	0.656816327	0.836486998
CARE	0.441452414	0.675057966	0.861532202
CARE	0.379508734	0.725654802	0.877011657
CARE	0.441315591	0.721790541	0.872238632
CARE	0.427310765	0.680922714	0.766199095
CARE	0.390081406	0.671718854	0.792140244
CARE	0.415627629	0.981755524	0.782163528
CARE	0.410829514	0.745377707	0.795936485
CARE	0.443734288	0.75880912	0.850977993
CARE	0.508435786	0.742341729	0.864223929
CARE	0.448342353	0.695159629	0.855964842
CARE	0.454719335	0.759063313	0.845517235
CARE	0.465454102	0.680922714	0.785958353
CARE	0.399756372	0.722610723	0.885163449
CARE	0.422163367	0.723184544	0.755956037
CARE	0.427251399	0.66119501	0.815335807
CARE	0.46924305	0.766945925	0.771223447
CARE	0.480409235	0.653200847	0.857652133
CARE	0.426101148	0.695536309	0.851934954
CARE	0.416976631	0.695601075	0.838664766
CARE	0.445844471	0.6802492	0.800676592
CARE	0.40558064	0.741879451	0.844151462
PSSR	0.428958297	0.578571429	0.784090715
PSSR	0.412710547	0.620646959	0.771835324
PSSR	0.507021785	0.736118018	0.831100401
PSSR	0.451079607	0.613221884	0.817788282
PSSR	0.448152661	0.709608774	0.814931636
PSSR	0.482963175	0.595946146	0.785613446
PSSR	0.460828513	0.636564922	0.789632539
PSSR	0.445112079	0.982142857	0.765282966
PSSR	0.395834804	0.58	0.824009924
PSSR	0.375824094	0.626828509	0.799471035
PSSR	0.467590272	0.616067466	0.798103504
PSSR	0.413984239	0.608920396	0.786572049
PSSR	0.484974235	0.582384316	0.819114599
PSSR	0.468991697	0.692386983	0.826134486
PSSR	0.459014714	0.69416807	0.821210524
PSSR	0.451216191	0.662485747	0.819469294
PSSR	0.47103548	0.594762539	0.779278488
PSSR	0.392118305	0.619239052	0.797039521
PSSR	0.462290674	0.629971269	0.782358448
PSSR	0.512004316	0.649931119	0.765070633
PSSR	0.416110814	0.633951005	0.838986325
PSSR	0.498681962	0.753434695	0.824815552
PSSR	0.379436702	0.653193686	0.796439479
PSSR	0.464448124	0.634201757	0.812618486
PSSR	0.45318374	0.598190448	0.823436081
PSSR	0.475575984	0.663083493	0.826042184
PSSR	0.456625074	0.554759609	0.809253498
PSSR	0.513145447	0.660702561	0.781030877
PSSR	0.519127548	0.854788678	0.761306044
PSSR	0.427351892	1.008899876	0.829373103
PSSR	0.435546696	0.56509161	0.818579684
PSSR	0.441813082	0.638752572	0.825308518
PSSR	0.423407912	0.695419188	0.832369174
PSSR	0.41550529	0.609663738	0.775100657
PSSR	0.467750251	0.594851143	0.814420814
PSSR	0.45628494	0.610917889	0.837766509
PSSR	0.44217658	0.92796518	0.835309977
PSSR	0.447091758	0.569675599	0.84395133
PSSR	0.388635725	0.688122727	0.837363307
PSSR	0.439831823	0.990367992	0.815619249
PSSR	0.436218262	0.61000148	0.834604042
PSSR	0.428443849	0.701668452	0.814150399
PSSR	0.472331941	0.766444233	0.777297921
PSSR	0.435593158	0.611481369	0.81252991
PSSR	0.495351434	0.596242048	0.776504335
PSSR	0.44976145	0.682406015	0.812389756
PSSR	0.40882507	0.597277704	0.831117846
PSSR	0.396487415	0.577783769	0.817579393
PSSR	0.46424824	0.69286731	0.836416048
PSSR	0.445888042	0.657882127	0.80255072
PSSR	0.45378527	0.597300504	0.78086127
PSSR	0.480411232	0.612917933	0.768363492
PSSR	0.41799283	0.576714286	0.793761954
PSSR	0.493615389	0.770101708	0.802504711
PSSR	0.463029742	0.745632653	0.795882101
PSSR	0.545479	1.007903186	0.756750417
PSSR	0.450192571	0.560137931	0.803024577
PSSR	0.450576037	0.618398898	0.813185546
PSSR	0.479869395	0.580150463	0.797034652
PSSR	0.445138156	0.583285714	0.809372086
PSSR	0.363091111	0.6342578	0.813194471
PSSR	0.454986125	0.630032144	0.808172841
PSSR	0.543076158	1.003212256	0.791497627
PSSR	0.417452306	1.056689342	0.80090318
PSSR	0.383465022	0.5859375	0.794331912
PSSR	0.348249644	0.653200847	0.826712893
PSSR	0.476847172	0.684178093	0.850193893
PSSR	0.421252131	0.617633553	0.83887142
PSSR	0.413652271	0.685592282	0.842972246
PSSR	0.45536387	0.605077362	0.814100222
PSSR	0.411272973	0.828871499	0.823844921
PSSR	0.402936369	0.61843468	0.800579956
PSSR	0.367554218	0.600680574	0.859887996
PSSR	0.324536115	0.66119501	0.84769992
PSSR	0.417766184	0.658548158	0.823422545
PSSR	0.370075524	0.631103628	0.831697247
PSSR	0.445142329	0.648059031	0.84457925
PSSR	0.437331557	0.695665039	0.836021488
PSSR	0.435682893	0.73393753	0.840536035
PSSR	0.423650473	0.643207338	0.848300912
PSSR	0.414422214	0.64723877	0.844471982
PSSR	0.364307195	0.660186744	0.830281127
PSSR	0.413927674	0.647497669	0.823536493
PSSR	0.46022886	0.764218862	0.79285429
PSSR	0.381014287	0.659102041	0.863243592
PSSR	0.471904844	0.610056363	0.851476785
PSSR	0.320505589	0.677789683	0.846459174
PSSR	0.435156584	0.640900046	0.83721795
PSSR	0.409626722	0.652694611	0.85794798
PSSR	0.437473834	0.671688544	0.86294107
PSSR	0.422721744	0.594040419	0.833015271
PSSR	0.471044064	0.641025641	0.797981207
PSSR	0.474907637	0.682402105	0.766979021
PSSR	0.380245596	0.649944259	0.857081657
PSSR	0.405690193	0.674560105	0.862164452
PSSR	0.420161068	0.647256978	0.846022078
PSSR	0.375590652	0.62605042	0.875552014
PSSR	0.340829283	0.636564922	0.843532974
PSSR	0.423272938	0.643635232	0.830109113
PSSR	0.396005839	0.87921654	0.87286214
PSSR	0.40797171	0.674363435	0.860427211
PSSR	0.411220551	0.659428571	0.862023931
PSSR	0.374367356	0.710715452	0.862196128
PSSR	0.386875361	0.656408578	0.848666307
PSSR	0.395237923	0.656633222	0.869899296
PSSR	0.395008236	0.80378748	0.843957971
PSSR	0.437007248	0.635774158	0.795381221
PSSR	0.399560422	0.617939691	0.83969868
PSSR	0.450023234	0.627139745	0.818064488
PSSR	0.401194811	0.702368054	0.851519231
PSSR	0.374148488	0.674294304	0.861304317
PSSR	0.380122811	0.65605388	0.845494525
PSSR	0.414138347	0.697722567	0.862866347
PSSR	0.412286878	0.965767878	0.845496925
PSSR	0.405362934	0.62589369	0.799918235
PSSR	0.438747585	0.65844898	0.790991606
PSSR	0.385637403	0.617939691	0.821927443
PSSR	0.45896548	0.628701238	0.816044137
PSSR	0.399743289	0.722969764	0.845201803
PSSR	0.49867776	0.60874105	0.769598967
PSSR	0.413962185	0.642258422	0.827044145
PSSR	0.404404521	0.627914206	0.842639072
PSSR	0.447543323	0.613806827	0.826235092
PSSR	0.419162095	0.609039379	0.843328013
PSSR	0.343174607	0.636564922	0.85642213
PSSR	0.417709678	0.613961814	0.809828363
PSSR	0.505605817	0.617021277	0.797607784
PSSR	0.389975965	0.736991934	0.817196417
PSSR	0.383028567	0.599201065	0.795739596
PSSR	0.338235766	0.63419263	0.859025574
PSSR	0.469005883	0.930637049	0.80977553
PSSR	0.39677301	0.662344058	0.849121502
PSSR	0.401027322	0.697955241	0.857879111
PSSR	0.425356179	0.642014664	0.835365657
PSSR	0.410465777	0.766228822	0.828187211
PSSR	0.394029111	0.741529182	0.815651743
PSSR	0.352829814	0.772450533	0.860928777
PSSR	0.328780711	0.6936456	0.856983551
PSSR	0.436966479	0.673677398	0.838534603
PSSR	0.347024202	0.886285469	0.828961214
PSSR	0.416406929	0.638937213	0.846482621
PSSR	0.420793444	0.769684073	0.858344578
PSSR	0.438793689	0.776940209	0.848537071
PSSR	0.423846781	0.647714604	0.865412992
PSSR	0.423443556	0.615337517	0.849643363
PSSR	0.354636371	0.682112921	0.839708269
PSSR	0.406747103	0.678612152	0.833563007
PSSR	0.441872835	0.676222328	0.817440866
PSSR	0.36108467	0.691622409	0.883664865
PSSR	0.453410327	0.659769009	0.877215806
PSSR	0.301814795	0.693717688	0.847447692
PSSR	0.429060012	1.005040807	0.847948146
PSSR	0.399900019	0.652694611	0.869523678
PSSR	0.434883326	0.700746965	0.870432712
PSSR	0.402342767	0.630894564	0.840778557
PSSR	0.460198224	0.766228822	0.80741149
PSSR	0.45645678	0.686118892	0.782332201
PSSR	0.381254554	0.649944259	0.873886831
PSSR	0.389831483	0.648742685	0.880145464
PSSR	0.413835496	0.65877551	0.865539203
PSSR	0.358899474	0.765848087	0.908713248
PSSR	0.334544957	0.641025641	0.817261788
PSSR	0.425129831	0.900108814	0.857249064
PSSR	0.391265094	0.942603826	0.884867583
PSSR	0.399490178	0.690079301	0.874940258
PSSR	0.40156725	0.638779061	0.885197719
PSSR	0.355704606	0.693496972	0.871983496
PSSR	0.366174042	0.63419263	0.863259303
PSSR	0.371024668	0.676789232	0.878721906
PSSR	0.373732418	0.807184363	0.861285943
PSSR	0.425783157	0.659881812	0.829074051
PSSR	0.389639854	0.659102041	0.869230391
PSSR	0.437089741	0.637961057	0.837831149
PSSR	0.390682459	0.829616088	0.867786453
PSSR	0.370501459	0.632461225	0.873031139
PSSR	0.370050311	0.677842796	0.861645458
PSSR	0.41345787	0.69827861	0.860368594
PSSR	0.407930017	1.008323133	0.859618929
PSSR	0.404444396	0.985801714	0.815011504
PSSR	0.43571499	0.642299729	0.808311033
PSSR	0.390559345	0.627447933	0.839120061
PSSR	0.424753696	0.634667088	0.841565301
PSSR	0.381560951	0.745632653	0.840143319
PSSR	0.441476822	0.776889397	0.790918125
PSSR	0.396397144	0.746644604	0.842113394
PSSR	0.391514152	0.643414556	0.857765176
PSSR	0.439730525	0.617778462	0.840380656
PSSR	0.400523424	0.639667868	0.849604938
PSSR	0.335392416	0.651399903	0.861182638
PSSR	0.385690451	0.639726453	0.840190708
PSSR	0.482418299	0.642100269	0.80755818
PSSR	0.373599291	0.705846713	0.838800725
PSSR	0.368539035	0.619929588	0.839483237
PSSR	0.308895767	0.815372102	0.88577363
PSSR	0.435167372	0.691098662	0.843819523
PSSR	0.393404961	0.65877551	0.877579448
PSSR	0.378261477	0.707755102	0.869091738
PSSR	0.410850048	0.620551533	0.849884036
PSSR	0.418740392	0.675675676	0.842502203
PSSR	0.372786671	0.660138977	0.841424126
PSSR	0.329403967	0.772450533	0.893594054
PSSR	0.318123996	0.63703938	0.872788285
PSSR	0.410290807	0.989073634	0.85146483
PSSR	0.340173215	0.635187182	0.853003025
PSSR	0.405173957	0.672884744	0.866865125
PSSR	0.399284929	0.777704267	0.876746775
PSSR	0.405039012	0.750082699	0.866116738
PSSR	0.429605246	0.664	0.878365275
PSSR	0.411301345	0.659881812	0.867253339
PSSR	0.350524724	0.70255742	0.857390516
PSSR	0.394401252	0.68049657	0.845834231
PSSR	0.419202566	0.73232149	0.8255017
PSSR	0.367508233	0.768513231	0.88160384
PSSR	0.442266047	0.665426306	0.885292492
PSSR	0.292586267	0.70030049	0.877891188
PSSR	0.409399718	0.709661017	0.870347866
PSSR	0.384599149	0.68125	0.881271597
PSSR	0.410316736	0.744789944	0.881332304
PSSR	0.383953571	0.616409	0.855140944
PSSR	0.413346291	0.684989789	0.828103549
PSSR	0.405701131	0.713545881	0.79151535
PSSR	0.367994308	0.671106726	0.890594464
PSSR	0.378219008	0.658004491	0.885366459
PSSR	0.39846018	0.638146449	0.86939546
PSSR	0.357716113	0.885538191	0.910325236
PSSR	0.318217725	0.620089354	0.876778791
PSSR	0.411382854	0.836738823	0.873556397
PSSR	0.373490691	0.663164806	0.885899679
PSSR	0.389508069	0.811881188	0.876647706
PSSR	0.37874946	0.653454134	0.893607116
PSSR	0.366512537	0.688122727	0.876424791
PSSR	0.372952491	0.784122018	0.870147993
PSSR	0.363445431	0.694224617	0.883352028
PSSR	0.368866086	0.759191785	0.867276904
PSSR	0.431915313	0.814919927	0.84189332
PSSR	0.390134692	0.668598874	0.87711498
PSSR	0.420373768	0.661523309	0.846425742
PSSR	0.380668312	0.705315511	0.868302302
PSSR	0.354888082	0.638462755	0.880410036
PSSR	0.371554554	0.698159309	0.857730688
PSSR	0.395726323	0.719139856	0.882088791
PSSR	0.401630014	0.655996178	0.869033944
PSSR	0.386175513	0.6515127	0.846998345
PSSR	0.414529085	0.667052597	0.831049252
PSSR	0.381690741	0.657598957	0.838746185
PSSR	0.413312793	0.602824095	0.853890687
PSSR	0.370782256	0.749671701	0.874961607
PSSR	0.44593823	0.669894944	0.803404878
PSSR	0.377224743	0.6725737	0.863673558
PSSR	0.385388553	0.664364414	0.863258699
PSSR	0.429197013	0.648972326	0.856113652
PSSR	0.393844724	0.666612245	0.866136093
PSSR	0.324025393	0.665729408	0.875624064
PSSR	0.374715239	0.650956824	0.853874433
PSSR	0.470183581	0.676215856	0.819434086
PSSR	0.363198042	0.923320785	0.867543435
PSSR	0.489798576	0.599616009	0.794177902
PSSR	0.463478774	0.613942235	0.768223748
PSSR	0.504859328	0.586950231	0.78629164
PSSR	0.462188512	0.630874572	0.782168629
PSSR	0.439231098	1.006427689	0.807935002
PSSR	0.448677808	0.813080339	0.797749009
PSSR	0.489616364	0.644644003	0.801079039
PSSR	0.472118735	0.701398601	0.802545526
PSSR	0.483560234	0.610532407	0.801264696
PSSR	0.478678465	0.639665653	0.741449392
PSSR	0.501238406	0.665823185	0.77214542
PSSR	0.473726481	0.596242048	0.788355248
PSSR	0.519960463	0.741023417	0.780259831
PSSR	0.532427609	0.662695218	0.812362926
PSSR	0.446419299	0.595206391	0.81253592
PSSR	0.470226407	0.625868056	0.845531528
PSSR	0.527053118	0.74493007	0.785127649
PSSR	0.485179186	0.600711955	0.808459896
PSSR	0.483917773	0.669053964	0.797015858
PSSR	0.490101278	0.655548428	0.762513279
PSSR	0.501838446	0.646528547	0.785460131
PSSR	0.448031455	0.651151631	0.818393638
PSSR	0.51084888	0.731995277	0.74492792
PSSR	0.480274171	0.6468407	0.793772289
PSSR	0.472606957	0.860295529	0.79496071
PSSR	0.51125437	0.919642857	0.769092022
PSSR	0.458482146	0.658730159	0.811887655
PSSR	0.498358428	0.647673031	0.792468709
PSSR	0.527841628	0.641971529	0.775069629
PSSR	0.49242714	0.755489393	0.800842074
PSSR	0.442706585	0.613149847	0.827869315
PSSR	0.495304495	0.586857694	0.79089965
PSSR	0.456771225	0.619791667	0.80594823
PSSR	0.536131144	0.716071429	0.780758916
PSSR	0.522766113	0.657632653	0.752321335
PSSR	0.487191439	0.705000842	0.765960931
PSSR	0.469017237	0.626828509	0.797543435
PSSR	0.460304201	0.598067916	0.797987256
PSSR	0.456343681	0.923809524	0.820393553
PSSR	0.48704505	0.62412178	0.815860636
PSSR	0.484569252	0.991351618	0.821871817
PSSR	0.465497434	0.599194511	0.81819505
PSSR	0.511908472	0.704170557	0.773054659
PSSR	0.470107287	0.662015758	0.818189572
PSSR	0.44893977	0.636248616	0.812039144
PSSR	0.557398558	0.796256299	0.837629157
PSSR	0.547551394	0.747151384	0.84559685
PSSR	0.502510369	0.649807179	0.804133216
PSSR	0.482709825	0.624352715	0.819301582
PSSR	0.430939674	0.615796724	0.812038347
PSSR	0.441806555	0.629711055	0.807835398
PSSR	0.477637529	0.588919587	0.786011772
PSSR	0.435105324	0.890909091	0.828146187
PSSR	0.44846946	0.624164134	0.809790961
PSSR	0.424243718	0.69286731	0.850906979
PSSR	0.449782342	0.669831396	0.794377897
PSSR	0.466363519	0.702603418	0.818027153
PSSR	0.497997046	0.644635721	0.803753667
PSSR	0.520380259	0.596707209	0.811887474
PSSR	0.469264477	0.582621289	0.786231264
PSSR	0.522141039	0.578607322	0.791778012
PSSR	0.46030879	0.992087043	0.770067432
PSSR	0.437146008	0.605608592	0.813969423
PSSR	0.422809988	0.631022692	0.820193833
PSSR	0.457926035	0.579571429	0.805758684
PSSR	0.428498596	0.660368138	0.814530053
PSSR	0.398593366	0.855611602	0.839451421
PSSR	0.393788904	0.626828509	0.836585641
PSSR	0.445710957	0.723151646	0.822426839
PSSR	0.44389838	0.634508936	0.825899757
PSSR	0.462274104	0.655890581	0.83185421
PSSR	0.451420873	0.99762977	0.784661183
PSSR	0.48405534	0.665823185	0.788841613
PSSR	0.428831905	0.605377798	0.818965652
PSSR	0.489988834	0.653910914	0.796757696
PSSR	0.494460285	0.655518395	0.83659871
PSSR	0.405205846	0.636248616	0.851519415
PSSR	0.43211031	0.684168907	0.867712205
PSSR	0.476132721	0.694086985	0.794881277
PSSR	0.463408709	1.00148368	0.846154654
PSSR	0.456794679	0.665286519	0.812051829
PSSR	0.435851634	0.667428571	0.8029973
PSSR	0.473258048	1.010880317	0.807401241
PSSR	0.420004129	0.678047968	0.843971982
PSSR	0.490041345	0.769913074	0.780804328
PSSR	0.41325888	0.677805409	0.831087621
PSSR	0.443534821	0.690967941	0.813310862
PSSR	0.457987964	0.6352997	0.776559827
PSSR	0.409417748	0.763252795	0.843059848
PSSR	0.446632355	0.686699352	0.825021136
PSSR	0.48220849	0.663922748	0.807297348
PSSR	0.450119227	0.65706425	0.825791141
PSSR	0.433104813	0.63419263	0.848409393
PSSR	0.45502156	0.652074085	0.818682709
PSSR	0.410770506	0.655747742	0.837017466
PSSR	0.465687096	0.63419263	0.798234326
PSSR	0.48782444	0.63703938	0.782246702
PSSR	0.414909512	0.702988583	0.798054461
PSSR	0.445700556	0.641503424	0.832722332
PSSR	0.447061539	0.77739726	0.832585506
PSSR	0.42379868	0.638257872	0.841408786
PSSR	0.453641832	0.66802444	0.843314993
PSSR	0.436463326	0.643567533	0.852768222
PSSR	0.435862482	0.6352997	0.858454704
PSSR	0.452466756	0.732319145	0.807061455
PSSR	0.439653695	0.642299729	0.83774815
PSSR	0.406102657	0.7345262	0.831746199
PSSR	0.525385976	0.76183916	0.826983169
PSSR	0.531615615	0.653329116	0.838521713
PSSR	0.471480846	0.709014404	0.833382897
PSSR	0.432413489	0.687408373	0.840320466
PSSR	0.408236414	0.656816327	0.842401536
PSSR	0.418212414	0.613806827	0.820444343
PSSR	0.438714981	0.626837951	0.815578539
PSSR	0.386709213	1.02992087	0.865062543
PSSR	0.392590135	0.661246176	0.838007863
PSSR	0.38010639	0.715265306	0.878613566
PSSR	0.407417834	0.636788049	0.798752417
PSSR	0.445526421	0.705420141	0.844029179
PSSR	0.447525829	0.641971529	0.820331862
PSSR	0.465475887	0.713677488	0.830453409
PSSR	0.434580743	0.630267899	0.829507732
PSSR	0.451629937	0.756807512	0.829156197
PSSR	0.464480549	0.616255931	0.818259543
PSSR	0.434518546	0.980449658	0.782078523
PSSR	0.490646362	0.646212241	0.79829308
PSSR	0.413056076	0.681551116	0.848159616
PSSR	0.402905017	0.676215856	0.846448751
PSSR	0.44893536	0.83926355	0.825735235
PSSR	0.421007931	0.782323427	0.835021159
PSSR	0.387018979	0.648351648	0.853617127
PSSR	0.395026684	0.651674486	0.860244518
PSSR	0.414049506	0.64723877	0.846982951
PSSR	0.425236672	0.655020408	0.841181619
PSSR	0.455249727	0.688979592	0.843451151
PSSR	0.439934671	0.681178184	0.79134271
PSSR	0.467958987	0.687346939	0.824473722
PSSR	0.413114607	0.747819633	0.841246184
PSSR	0.46258378	0.702516034	0.819446072
PSSR	0.47637558	0.675640184	0.843233028
PSSR	0.403420806	0.671955904	0.870567262
PSSR	0.408281922	0.710111622	0.893827443
PSSR	0.449296772	0.689593785	0.810132693
PSSR	0.435496181	0.993133889	0.867585508
PSSR	0.454016864	0.975473531	0.835428552
PSSR	0.440405518	0.672257852	0.819284108
PSSR	0.460460097	0.746394011	0.819399287
PSSR	0.395208329	0.685468934	0.857825126
PSSR	0.460122585	0.859916782	0.802439375
PSSR	0.411875218	0.705549264	0.846244962
PSSR	0.420616031	0.708998893	0.82546885
PSSR	0.415272236	0.6352997	0.812517445
PSSR	0.407554656	0.691440706	0.8626434
PSSR	0.422746539	0.934165232	0.845996241
PSSR	0.4718512	0.641971529	0.81433073
PSSR	0.436454415	0.671518359	0.838552964
PSSR	0.408246934	0.67315763	0.863584899
PSSR	0.461603761	0.910450951	0.81773539
PSSR	0.409658015	0.693316071	0.837901624
PSSR	0.46438688	0.624027389	0.814554458
PSSR	0.455670059	0.691383453	0.820423509
PSSR	0.405900031	0.873019183	0.80223786
PSSR	0.424482942	0.666225604	0.853513448
PSSR	0.422444344	0.695371001	0.854590413
PSSR	0.41249454	0.653512993	0.854627689
PSSR	0.440871537	0.70120046	0.862448319
PSSR	0.430060446	0.649085908	0.8682031
PSSR	0.413173318	0.659389363	0.878513375
PSSR	0.44780606	0.742777413	0.832455397
PSSR	0.441457152	0.663213287	0.847866681
PSSR	0.393767983	0.671955904	0.851019402
PSSR	0.507148266	0.726198293	0.837544501
PSSR	0.523468494	0.642857143	0.838040269
PSSR	0.456004202	0.725571381	0.852934046
PSSR	0.417645425	0.67261715	0.857544399
PSSR	0.386711746	0.660374261	0.856809378
PSSR	0.420548916	0.63419263	0.849689681
PSSR	0.427054763	0.659716566	0.821217508
PSSR	0.369800091	0.954837231	0.858337328
PSSR	0.385733843	0.658806545	0.846912829
PSSR	0.364813149	0.73175213	0.882716438
PSSR	0.37885049	0.65169613	0.834562253
PSSR	0.420416355	0.72209455	0.857239195
PSSR	0.410309762	0.668473063	0.83590184
PSSR	0.43043232	0.656816327	0.84543024
PSSR	0.410099715	0.705418201	0.855790821
PSSR	0.428447485	0.892185079	0.84735172
PSSR	0.448662519	0.600536993	0.830036031
PSSR	0.411892354	0.618086581	0.814966421
PSSR	0.468649387	0.667102041	0.812703783
PSSR	0.40795064	0.662857143	0.853427308
PSSR	0.405718148	0.672408082	0.84620012
PSSR	0.446120918	0.817284448	0.840529042
PSSR	0.415982097	0.645644211	0.848870087
PSSR	0.374113649	0.648351648	0.859980052
PSSR	0.381473511	0.745925926	0.860576542
PSSR	0.421152115	0.635774158	0.848309492
PSSR	0.419776469	0.658568615	0.851018463
PSSR	0.433342308	0.697982137	0.854396752
PSSR	0.437634945	1.031364862	0.803261439
PSSR	0.461357385	0.687346939	0.822126479
PSSR	0.409317493	0.626359963	0.859289961
PSSR	0.450086504	0.675628657	0.792582236
PSSR	0.475178599	0.655518395	0.85494762
PSSR	0.396238446	0.679560811	0.875173604
PSSR	0.408027083	0.69988675	0.897165176
PSSR	0.442264915	0.673888977	0.820000855
PSSR	0.429521888	0.66122449	0.87251478
PSSR	0.469063312	0.994306931	0.842212477
PSSR	0.443600148	0.629795101	0.823491686
PSSR	0.460611701	0.671043992	0.831388853
PSSR	0.400389612	0.664653061	0.868108301
PSSR	0.458098173	1.051356589	0.804400252
[truncated: 1,061 more rows]
