# Supplementary material for: Diffusion-based deep learning method for augmenting ultrastructural imaging and volume electron microscopy
Source: Nat Commun. 2024 Jun 1;15:4677. doi: 10.1038/s41467-024-49125-z (PMC11144272; doi:10.1038/s41467-024-49125-z)
Supplement: Supplementary file 21 — Source Data [file 41467_2024_49125_MOESM21_ESM.zip › source data/supp15.csv]

RES	fsim	LPIPS	Method
0.989868566	0.937450712	0.194901425	Interpolation
0.964469428	0.927926035	0.175852071	Interpolation
0.995907542	0.939715328	0.199430656	Interpolation
1.030921194	0.952845448	0.225690896	Interpolation
0.960633865	0.926487699	0.172975399	Interpolation
0.960634522	0.926487946	0.172975891	Interpolation
1.033168513	0.953688192	0.227376384	Interpolation
1.000697389	0.941511521	0.203023042	Interpolation
0.951221025	0.922957884	0.165915768	Interpolation
0.991702402	0.938138401	0.196276801	Interpolation
0.951463292	0.923048735	0.166097469	Interpolation
0.95137081	0.923014054	0.166028107	Interpolation
0.979678491	0.933629434	0.187258868	Interpolation
0.94346879	0.901300796	0.122601593	Interpolation
0.901003287	0.904126233	0.128252465	Interpolation
0.947508499	0.921565687	0.163131374	Interpolation
0.929486755	0.914807533	0.149615066	Interpolation
0.982569893	0.93471371	0.18942742	Interpolation
0.933679037	0.916379639	0.152759278	Interpolation
0.913507852	0.908815444	0.137630889	Interpolation
1.028625951	0.951984732	0.223969463	Interpolation
0.960968948	0.926613355	0.173226711	Interpolation
0.972701128	0.931012923	0.182025846	Interpolation
0.913010073	0.908628777	0.137257554	Interpolation
0.948224691	0.921834259	0.163668518	Interpolation
0.974436904	0.931663839	0.183327678	Interpolation
0.923960257	0.912735096	0.145470193	Interpolation
0.985027921	0.93563547	0.191270941	Interpolation
0.945974452	0.92099042	0.161980839	Interpolation
0.95833225	0.925624594	0.171249188	Interpolation
0.945931736	0.920974401	0.161948802	Interpolation
1.044091127	0.957784173	0.235568346	Interpolation
0.969460111	0.929797542	0.179595083	Interpolation
0.927691563	0.914134336	0.148268672	Interpolation
1.002901796	0.942338174	0.204676347	Interpolation
0.921166254	0.911687345	0.143374691	Interpolation
0.978354544	0.933132954	0.186265908	Interpolation
0.941613195	0.900604948	0.121209896	Interpolation
0.916872558	0.910077209	0.140154419	Interpolation
0.977874449	0.932952919	0.185905837	Interpolation
0.999538663	0.941076999	0.202153997	Interpolation
0.976854731	0.932570524	0.185141048	Interpolation
0.965374069	0.928265276	0.176530552	Interpolation
0.957955852	0.925483445	0.170966889	Interpolation
0.91085912	0.90782217	0.13564434	Interpolation
0.941206232	0.919202337	0.158404674	Interpolation
0.951574449	0.923090418	0.166180837	Interpolation
1.012284889	0.945856833	0.211713667	Interpolation
0.983744732	0.935154274	0.190308549	Interpolation
0.949478394	0.903554398	0.127108795	Interpolation
0.982963359	0.93486126	0.189722519	Interpolation
0.954596709	0.924223766	0.168447532	Interpolation
0.94292312	0.91984617	0.15969234	Interpolation
0.994467052	0.939175144	0.198350289	Interpolation
1.011239981	0.945464993	0.210929986	Interpolation
1.007251205	0.943969202	0.207938404	Interpolation
0.936431299	0.917411737	0.154823474	Interpolation
0.957631505	0.925361814	0.170723629	Interpolation
0.983250537	0.934968951	0.189937903	Interpolation
1.009021805	0.944633177	0.209266354	Interpolation
0.95083303	0.922812386	0.165624773	Interpolation
0.962573641	0.927215115	0.174430231	Interpolation
0.925746601	0.913404975	0.146809951	Interpolation
0.922151735	0.912056901	0.144113801	Interpolation
1.002501033	0.942187887	0.204375775	Interpolation
1.024249601	0.9503436	0.220687201	Interpolation
0.967119595	0.928919848	0.177839696	Interpolation
1.010141316	0.945052993	0.210105987	Interpolation
0.984465441	0.93542454	0.190849081	Interpolation
0.94419521	0.920323204	0.160646407	Interpolation
0.984455824	0.935420934	0.190841868	Interpolation
1.031521463	0.953070548	0.226141097	Interpolation
0.968566958	0.929462609	0.178925219	Interpolation
1.032585746	0.953469655	0.22693931	Interpolation
0.915210196	0.900703823	0.101407647	Interpolation
1.0028761	0.942328538	0.204657075	Interpolation
0.973481883	0.931305706	0.182611412	Interpolation
0.958039706	0.92551489	0.171029779	Interpolation
0.973670431	0.931376412	0.182752823	Interpolation
0.940497243	0.900186466	0.120372933	Interpolation
0.961213124	0.926704922	0.173409843	Interpolation
0.984284503	0.935356689	0.190713377	Interpolation
1.029115762	0.952168411	0.224336821	Interpolation
0.949269191	0.922225947	0.164451893	Interpolation
0.937660256	0.917872596	0.155745192	Interpolation
0.949929718	0.922473644	0.164947289	Interpolation
1.006616085	0.943731032	0.207462064	Interpolation
0.983150044	0.934931267	0.189862533	Interpolation
0.948809592	0.922053597	0.164107194	Interpolation
0.990530697	0.937699011	0.195398023	Interpolation
0.973883102	0.931456163	0.182912326	Interpolation
1.0087458	0.944529675	0.20905935	Interpolation
0.941917876	0.919469204	0.158938407	Interpolation
0.956893514	0.925085068	0.170170136	Interpolation
0.954315674	0.924118378	0.168236755	Interpolation
0.911459402	0.908047276	0.136094552	Interpolation
0.981844811	0.934441804	0.188883608	Interpolation
0.980442211	0.933915829	0.187831658	Interpolation
0.970204538	0.930076702	0.180153404	Interpolation
0.960616515	0.926481193	0.172962386	Interpolation
0.91338517	0.908769439	0.137538878	Interpolation
0.953174187	0.92369032	0.16738064	Interpolation
0.956291419	0.924859282	0.169718565	Interpolation
0.937908909	0.917965841	0.155931682	Interpolation
0.963548572	0.927580714	0.175161429	Interpolation
0.986162034	0.936060763	0.192121526	Interpolation
1.045447436	0.958292789	0.236585577	Interpolation
0.976983113	0.932618667	0.185237334	Interpolation
0.980302016	0.933863256	0.187726512	Interpolation
0.967022163	0.928883311	0.177766623	Interpolation
0.943249151	0.901218432	0.122436864	Interpolation
0.968939445	0.929602292	0.179204584	Interpolation
0.972409208	0.930903453	0.181806906	Interpolation
1.018529684	0.966948632	0.213897263	Interpolation
0.962305561	0.927114586	0.174229171	Interpolation
0.982061894	0.93452321	0.18904642	Interpolation
0.968611529	0.929479323	0.178958647	Interpolation
0.923252878	0.912469829	0.144939659	Interpolation
1.015712913	0.947142342	0.214284684	Interpolation
1.000077321	0.941278995	0.202557991	Interpolation
1.001641278	0.941865479	0.203730958	Interpolation
0.933624502	0.916359188	0.152718376	Interpolation
1.026111772	0.951041915	0.222083829	Interpolation
0.913925957	0.908972234	0.137944468	Interpolation
0.993474284	0.938802856	0.197605713	Interpolation
1.007618225	0.962856834	0.245713669	Interpolation
0.930378547	0.915141955	0.15028391	Interpolation
0.947348091	0.921505534	0.163011068	Interpolation
0.973986055	0.93149477	0.182989541	Interpolation
0.949860974	0.922447865	0.16489573	Interpolation
0.907973463	0.906740049	0.133480097	Interpolation
0.972742519	0.931028445	0.182056889	Interpolation
0.927507851	0.914065444	0.148130889	Interpolation
0.988943697	0.937103886	0.194207773	Interpolation
0.933223031	0.916208636	0.152417273	Interpolation
1.031997376	0.953249016	0.226498032	Interpolation
0.938669868	0.918251201	0.156502401	Interpolation
0.957117539	0.925169077	0.170338155	Interpolation
1.002540689	0.942202758	0.204405517	Interpolation
0.920765427	0.911537035	0.143074071	Interpolation
0.979098397	0.933411899	0.186823798	Interpolation
1.02228571	0.949607141	0.219214283	Interpolation
0.905700671	0.905887751	0.131775503	Interpolation
0.977385354	0.932769508	0.185539016	Interpolation
0.980395312	0.933898242	0.187796484	Interpolation
1.001272915	0.941727343	0.203454686	Interpolation
0.920521972	0.911445739	0.142891479	Interpolation
0.917181735	0.910193151	0.140386302	Interpolation
0.990877663	0.937829123	0.195658247	Interpolation
0.981879387	0.93445477	0.18890954	Interpolation
0.980019714	0.933757393	0.187514786	Interpolation
0.983857928	0.935196723	0.190393446	Interpolation
0.942799011	0.919799629	0.159599258	Interpolation
0.979290148	0.933483805	0.186967611	Interpolation
0.981722899	0.934396087	0.188792174	Interpolation
0.941425943	0.919284729	0.158569457	Interpolation
1.04463098	0.957986618	0.235973235	Interpolation
0.988953317	0.937107494	0.194214988	Interpolation
0.92234786	0.912130448	0.144260895	Interpolation
0.996262144	0.939848304	0.199696608	Interpolation
0.931012733	0.915379775	0.15075955	Interpolation
1.001483384	0.941806269	0.203612538	Interpolation
1.016343823	0.947378934	0.214757867	Interpolation
0.937172707	0.917689765	0.15537953	Interpolation
1.008535045	0.944450642	0.208901284	Interpolation
0.986511237	0.936191714	0.192383428	Interpolation
1.002882406	0.942330902	0.204661805	Interpolation
1.045871719	0.958451895	0.236903789	Interpolation
0.960184475	0.926319178	0.172638357	Interpolation
0.939850553	0.918693958	0.157387915	Interpolation
0.934419423	0.916657284	0.153314567	Interpolation
0.937367589	0.917762846	0.155525691	Interpolation
0.966915932	0.928843474	0.177686949	Interpolation
0.983646079	0.93511728	0.190234559	Interpolation
0.981067632	0.934150362	0.188300724	Interpolation
1.00308733	0.942407749	0.204815497	Interpolation
0.970520076	0.930195028	0.180390057	Interpolation
1.028141363	0.951803011	0.223606022	Interpolation
0.959413727	0.926030148	0.172060295	Interpolation
1.028806767	0.970802537	0.221605075	Interpolation
0.995026694	0.93938501	0.19877002	Interpolation
0.935713698	0.917142637	0.154285273	Interpolation
0.9271643	0.913936613	0.147873225	Interpolation
0.989298897	0.937237086	0.194474172	Interpolation
0.961061489	0.926648058	0.173296116	Interpolation
0.99856002	0.940710007	0.201420015	Interpolation
0.988929505	0.937098564	0.194197129	Interpolation
0.967086843	0.928907566	0.177815133	Interpolation
0.936128251	0.917298094	0.154596188	Interpolation
0.909406111	0.907277292	0.134554583	Interpolation
0.952139402	0.923302276	0.166604551	Interpolation
1.004255952	0.942845982	0.205691964	Interpolation
0.97856375	0.933211406	0.186422812	Interpolation
0.920170449	0.911313918	0.142627837	Interpolation
0.976927237	0.932597714	0.185195428	Interpolation
0.985412695	0.935779761	0.191559521	Interpolation
0.934645703	0.916742138	0.153484277	Interpolation
0.976149004	0.932305877	0.184611753	Interpolation
0.972328349	0.930873131	0.181746262	Interpolation
0.924281188	0.912855446	0.145710891	Interpolation
0.984311494	0.93536681	0.190733621	Interpolation
0.992431381	0.938411768	0.196823536	Interpolation
1.01332205	0.946245769	0.212491537	Interpolation
1.012152082	0.945807031	0.211614062	Interpolation
0.914893225	0.909334959	0.138669919	Interpolation
0.932486998	0.915932624	0.151865249	Interpolation
0.990601411	0.937725529	0.195451058	Interpolation
0.990551438	0.937706789	0.195413579	Interpolation
0.990601907	0.937725715	0.195451431	Interpolation
1.07410926	0.977790972	0.255581945	Interpolation
0.99283562	0.938563358	0.197126715	Interpolation
1.015422626	0.947033485	0.214066969	Interpolation
1.008160071	0.944310026	0.208620053	Interpolation
0.99605565	0.939770869	0.199541738	Interpolation
0.95738923	0.925270961	0.170541923	Interpolation
1.000358769	0.941384538	0.202769077	Interpolation
0.939086991	0.918407622	0.156815244	Interpolation
0.960527256	0.926447721	0.172895442	Interpolation
0.950585458	0.922719547	0.165439094	Interpolation
0.973274966	0.931228112	0.182456224	Interpolation
1.012586343	0.964719879	0.249439757	Interpolation
0.945309392	0.901991022	0.123982044	Interpolation
0.997450408	0.940293903	0.200587806	Interpolation
0.905491365	0.905809262	0.131618524	Interpolation
0.951122725	0.922921022	0.165842044	Interpolation
1.013558024	0.946334259	0.212668518	Interpolation
0.972571201	0.9309642	0.181928401	Interpolation
0.926890209	0.913833828	0.147667657	Interpolation
0.941387852	0.919270444	0.158540889	Interpolation
0.99718391	0.940193966	0.200387932	Interpolation
0.940785335	0.919044501	0.158089001	Interpolation
0.978658344	0.933246879	0.186493758	Interpolation
0.971822874	0.930683578	0.181367155	Interpolation
0.943935986	0.920225995	0.16045199	Interpolation
1.005757764	0.962159161	0.244318323	Interpolation
0.995356761	0.939508785	0.199017571	Interpolation
0.938994297	0.909622861	0.119245722	Interpolation
0.977458173	0.932796815	0.185593629	Interpolation
0.943528541	0.920073203	0.160146406	Interpolation
1.004097333	0.9427865	0.205573	Interpolation
0.93829917	0.918112189	0.156224378	Interpolation
0.965410542	0.928278953	0.176557907	Interpolation
0.990199491	0.937574809	0.195149618	Interpolation
1.004630208	0.942986328	0.205972656	Interpolation
0.921988144	0.911995554	0.143991108	Interpolation
0.956619951	0.924982481	0.169964963	Interpolation
0.951002188	0.92287582	0.165751641	Interpolation
0.943866831	0.920200062	0.160400123	Interpolation
1.04061817	0.956481814	0.232963627	Interpolation
0.986199268	0.936074726	0.192149451	Interpolation
0.919564642	0.911086741	0.142173481	Interpolation
1.006714478	0.943767929	0.207535858	Interpolation
1.004886248	0.961832343	0.243664686	Interpolation
1.01129861	0.945486979	0.210973958	Interpolation
0.909225201	0.907209451	0.134418901	Interpolation
0.950630637	0.922736489	0.165472978	Interpolation
1.020676446	0.949003667	0.218007334	Interpolation
0.941693221	0.919384958	0.158769916	Interpolation
0.987752777	0.936657291	0.193314583	Interpolation
1.000985362	0.941619511	0.203239022	Interpolation
0.932922781	0.916096043	0.152192086	Interpolation
0.967618986	0.92910712	0.178214239	Interpolation
0.890349306	0.89138099	0.09276198	Interpolation
0.929024494	0.914634185	0.149268371	Interpolation
0.959897274	0.926211478	0.172422955	Interpolation
0.920088673	0.911283252	0.142566505	Interpolation
1.035296452	0.95448617	0.228972339	Interpolation
0.912794345	0.908547879	0.137095759	Interpolation
0.952398221	0.923399333	0.166798665	Interpolation
0.975229623	0.931961109	0.183922217	Interpolation
1.027650932	0.951619099	0.223238199	Interpolation
0.912565514	0.908462068	0.136924135	Interpolation
1.01652655	0.947447456	0.214894913	Interpolation
0.970409322	0.930153496	0.180306992	Interpolation
0.930739654	0.91527737	0.15055474	Interpolation
0.988484139	0.936931552	0.193863104	Interpolation
0.977962388	0.932985895	0.185971791	Interpolation
0.945991325	0.920996747	0.161993494	Interpolation
0.972792083	0.931047031	0.182094063	Interpolation
0.954587456	0.924220296	0.168440592	Interpolation
0.974540694	0.93170276	0.18340552	Interpolation
0.996485227	0.93993196	0.19986392	Interpolation
1.033440673	0.953790252	0.227580504	Interpolation
0.92048738	0.911432768	0.142865535	Interpolation
1.005321335	0.961995501	0.243991001	Interpolation
0.941916488	0.900718683	0.121437366	Interpolation
0.963928596	0.927723224	0.175446447	Interpolation
0.993532688	0.938824758	0.197649516	Interpolation
0.981239675	0.934214878	0.188429756	Interpolation
0.945092019	0.920659507	0.161319014	Interpolation
0.96167511	0.926878166	0.173756332	Interpolation
0.950279963	0.922604986	0.165209972	Interpolation
0.94642541	0.921159529	0.162319057	Interpolation
1.003984084	0.942744031	0.205488063	Interpolation
0.984280619	0.935355232	0.190710465	Interpolation
0.942283616	0.919606356	0.159212712	Interpolation
1.005983995	0.943493998	0.206987996	Interpolation
0.982291981	0.934609493	0.189218986	Interpolation
1.002514485	0.942192932	0.204385864	Interpolation
0.995185154	0.939444433	0.198888865	Interpolation
0.9368402	0.917565075	0.15513015	Interpolation
0.947592758	0.921597284	0.163194569	Interpolation
0.999891744	0.941209404	0.202418808	Interpolation
0.994414811	0.939155554	0.198311108	Interpolation
0.969163936	0.929686476	0.179372952	Interpolation
0.974693095	0.931759911	0.183519821	Interpolation
1.021106596	0.949164973	0.218329947	Interpolation
0.946337144	0.921126429	0.162252858	Interpolation
0.991883895	0.938206461	0.196412921	Interpolation
0.961912294	0.92696711	0.17393422	Interpolation
0.961292752	0.926734782	0.173469564	Interpolation
1.013951074	0.946481653	0.212963306	Interpolation
1.003016654	0.942381245	0.20476249	Interpolation
1.002540385	0.942202645	0.204405289	Interpolation
1.022219152	0.949582182	0.219164364	Interpolation
0.970840154	0.930315058	0.180630115	Interpolation
0.997278119	0.940229295	0.200458589	Interpolation
0.95758933	0.925345999	0.170691997	Interpolation
0.982966654	0.934862495	0.189724991	Interpolation
0.964794278	0.928047854	0.176095708	Interpolation
0.973879839	0.931454939	0.182909879	Interpolation
0.993806281	0.938927355	0.197854711	Interpolation
0.937271173	0.91772669	0.15545338	Interpolation
1.003695491	0.961385809	0.242771618	Interpolation
0.929759305	0.914909739	0.149819479	Interpolation
0.921432455	0.911787171	0.143574342	Interpolation
1.016324435	0.947371663	0.214743326	Interpolation
1.001666508	0.94187494	0.203749881	Interpolation
0.994964793	0.939361797	0.198723595	Interpolation
0.99513382	0.939425183	0.198850365	Interpolation
0.969510129	0.929816298	0.179632597	Interpolation
0.934109825	0.916541184	0.153082369	Interpolation
0.973032182	0.931137068	0.182274137	Interpolation
0.942913532	0.919842574	0.159685149	Interpolation
1.009004789	0.944626796	0.209253592	Interpolation
0.964117705	0.927794139	0.175588279	Interpolation
0.936980112	0.917617542	0.155235084	Interpolation
0.957144566	0.925179212	0.170358425	Interpolation
0.986517258	0.936193972	0.192387944	Interpolation
0.947451018	0.921544132	0.163088263	Interpolation
0.937111184	0.917666694	0.155333388	Interpolation
0.979747488	0.933655308	0.187310616	Interpolation
0.979798663	0.933674499	0.187348997	Interpolation
0.949722273	0.922395852	0.164791705	Interpolation
0.951158468	0.922934425	0.165868851	Interpolation
0.979281997	0.933480749	0.186961498	Interpolation
0.912076626	0.908278735	0.13655747	Interpolation
0.913701449	0.908888043	0.137776087	Interpolation
0.941262231	0.919223337	0.158446673	Interpolation
0.961462114	0.926798293	0.173596585	Interpolation
0.982436303	0.934663613	0.189327227	Interpolation
1.029014249	0.952130343	0.224260687	Interpolation
1.004306385	0.942864894	0.205729789	Interpolation
0.963602459	0.927600922	0.175201844	Interpolation
0.969239352	0.929714757	0.179429514	Interpolation
0.929898825	0.91496206	0.149924119	Interpolation
0.969259475	0.929722303	0.179444606	Interpolation
0.958453654	0.92567012	0.171340241	Interpolation
0.982908742	0.934840778	0.189681557	Interpolation
0.936910762	0.917591536	0.155183072	Interpolation
0.990773861	0.937790198	0.195580395	Interpolation
1.031309557	0.952991084	0.225982167	Interpolation
0.965649594	0.928368598	0.176737196	Interpolation
0.986068469	0.936025676	0.192051352	Interpolation
0.99760576	0.94035216	0.20070432	Interpolation
0.953951181	0.923981693	0.167963386	Interpolation
0.978963699	0.933361387	0.186722774	Interpolation
0.970503696	0.930188886	0.180377772	Interpolation
0.973907044	0.931465141	0.182930283	Interpolation
0.939079609	0.918404853	0.156809706	Interpolation
0.970980407	0.930367653	0.180735305	Interpolation
0.989919932	0.937469974	0.194939949	Interpolation
1.028045744	0.951767154	0.223534308	Interpolation
1.008370833	0.944389062	0.208778125	Interpolation
1.006127298	0.962297737	0.244595474	Interpolation
0.939306097	0.918489787	0.156979573	Interpolation
1.004892825	0.94308481	0.206169619	Interpolation
0.97733368	0.93275013	0.18550026	Interpolation
1.007592117	0.962847044	0.245694088	Interpolation
0.937668069	0.917875526	0.155751051	Interpolation
0.936411126	0.917404172	0.154808345	Interpolation
0.946024294	0.92100911	0.162018221	Interpolation
0.935044171	0.908141564	0.116283128	Interpolation
0.948969799	0.922113675	0.164227349	Interpolation
0.939634694	0.91861301	0.15722602	Interpolation
0.976015751	0.932255907	0.184511814	Interpolation
0.983670239	0.93512634	0.190252679	Interpolation
1.045046834	0.958142563	0.236285125	Interpolation
1.008016954	0.944256358	0.208512715	Interpolation
0.946923854	0.921346445	0.16269289	Interpolation
0.934063413	0.91652378	0.15304756	Interpolation
0.989676767	0.937378788	0.194757575	Interpolation
0.917190672	0.910196502	0.140393004	Interpolation
1.043258351	0.957471881	0.234943763	Interpolation
1.017177605	0.947691602	0.215383204	Interpolation
0.951232974	0.922962365	0.16592473	Interpolation
0.901474619	0.904302982	0.128605964	Interpolation
1.024154895	0.950308086	0.220616171	Interpolation
0.965418406	0.928281902	0.176563805	Interpolation
1.019512652	0.948567245	0.217134489	Interpolation
0.906222894	0.906083585	0.13216717	Interpolation
0.946024999	0.921009375	0.162018749	Interpolation
0.970209748	0.930078655	0.180157311	Interpolation
0.971879224	0.930704709	0.181409418	Interpolation
0.951997381	0.923249018	0.166498036	Interpolation
0.994913997	0.939342749	0.198685498	Interpolation
0.927295183	0.913985694	0.147971387	Interpolation
0.964304821	0.927864308	0.175728615	Interpolation
0.974811825	0.931804434	0.183608869	Interpolation
0.990577553	0.937716583	0.195433165	Interpolation
0.998464595	0.940674223	0.201348446	Interpolation
0.925014316	0.913130369	0.146260737	Interpolation
0.908635433	0.906988287	0.133976575	Interpolation
1.021107073	0.949165152	0.218330305	Interpolation
0.98329256	0.93498471	0.18996942	Interpolation
0.940060539	0.918772702	0.157545404	Interpolation
1.032046079	0.95326728	0.226534559	Interpolation
0.974626985	0.93173512	0.183470239	Interpolation
1.017171887	0.947689458	0.215378916	Interpolation
0.972700739	0.931012777	0.182025554	Interpolation
1.002429917	0.960911219	0.241822438	Interpolation
1.040213634	0.956330113	0.232660225	Interpolation
0.960041434	0.926265538	0.172531076	Interpolation
1.008862838	0.944573564	0.209147129	Interpolation
0.995815038	0.939680639	0.199361278	Interpolation
1.024745262	0.950529473	0.221058947	Interpolation
0.931403062	0.915526148	0.151052296	Interpolation
0.997442058	0.940290772	0.200581544	Interpolation
1.012336979	0.945876367	0.211752735	Interpolation
0.949650421	0.903618908	0.127237815	Interpolation
0.922669659	0.912251122	0.144502245	Interpolation
0.938430713	0.909411517	0.118823035	Interpolation
0.959223727	0.925958897	0.171917795	Interpolation
0.99870169	0.940763134	0.201526268	Interpolation
1.030094282	0.952535356	0.225070712	Interpolation
0.972963791	0.931111422	0.182222843	Interpolation
1.035144622	0.954429233	0.228858466	Interpolation
0.914795942	0.909298478	0.138596956	Interpolation
0.901864702	0.904449263	0.128898527	Interpolation
0.967778092	0.929166785	0.178333569	Interpolation
0.985362618	0.935760982	0.191521963	Interpolation
0.96869221	0.929509579	0.179019158	Interpolation
0.937302316	0.908988368	0.117976737	Interpolation
0.966435198	0.928663199	0.177326399	Interpolation
0.91782122	0.910432957	0.140865915	Interpolation
0.996786902	0.940045088	0.200090176	Interpolation
0.98466393	0.935498974	0.190997947	Interpolation
0.932404809	0.915901803	0.151803606	Interpolation
0.949445323	0.922291996	0.164583992	Interpolation
0.927631459	0.914111797	0.148223594	Interpolation
0.967492836	0.929059814	0.178119627	Interpolation
1.008205693	0.944327135	0.20865427	Interpolation
0.930570958	0.915214109	0.150428219	Interpolation
0.990161861	0.937560698	0.195121395	Interpolation
0.948789695	0.922046136	0.164092271	Interpolation
0.938285087	0.918106908	0.156213815	Interpolation
0.965718786	0.928394545	0.176789089	Interpolation
0.928590307	0.914471365	0.14894273	Interpolation
0.947854028	0.92169526	0.163390521	Interpolation
0.922084884	0.912031832	0.144063663	Interpolation
1.048589005	0.959470877	0.238941754	Interpolation
0.971410542	0.930528953	0.181057907	Interpolation
0.94201098	0.919504117	0.159008235	Interpolation
0.978559196	0.933209699	0.186419397	Interpolation
0.965506878	0.928315079	0.176630159	Interpolation
0.961161216	0.926685456	0.173370912	Interpolation
0.994566668	0.939212501	0.198425001	Interpolation
1.000300308	0.941362616	0.202725231	Interpolation
0.948779954	0.922042483	0.164084966	Interpolation
0.94696727	0.921362726	0.162725453	Interpolation
0.958997932	0.925874225	0.171748449	Interpolation
0.927923153	0.905471183	0.110942365	Interpolation
0.909392358	0.907272134	0.134544268	Interpolation
1.024674971	0.950503114	0.221006228	Interpolation
1.035798709	0.954674516	0.229349031	Interpolation
0.960038558	0.926264459	0.172528919	Interpolation
0.993062279	0.938648354	0.197296709	Interpolation
0.982450006	0.934668752	0.189337505	Interpolation
1.043155232	0.976183212	0.232366424	Interpolation
1.014782996	0.946793624	0.213587247	Interpolation
0.964883296	0.928081236	0.176162472	Interpolation
0.931778382	0.915666893	0.151333787	Interpolation
0.905742147	0.905903305	0.13180661	Interpolation
0.978138545	0.933051955	0.186103909	Interpolation
0.93974597	0.918654739	0.157309478	Interpolation
0.913109852	0.908666194	0.137332389	Interpolation
0.944137085	0.920301407	0.160602813	Interpolation
0.92673808	0.91377678	0.14755356	Interpolation
1.037485665	0.955307125	0.230614249	Interpolation
1.00526559	0.943224596	0.206449193	Interpolation
0.969681094	0.92988041	0.179760821	Interpolation
1.029197766	0.952199162	0.224398324	Interpolation
0.973094732	0.931160525	0.182321049	Interpolation
0.935548632	0.917080737	0.154161474	Interpolation
1.030924963	0.952846861	0.225693722	Interpolation
0.991556402	0.938083651	0.196167301	Interpolation
0.928510154	0.914441308	0.148882615	Interpolation
0.962386453	0.92714492	0.17428984	Interpolation
0.93497527	0.916865726	0.153731452	Interpolation
0.914688011	0.909258004	0.138516008	Interpolation
1.007047102	0.943892663	0.207785326	Interpolation
1.046376666	0.95864125	0.237282499	Interpolation
0.914057297	0.909021486	0.138042973	Interpolation
0.992518769	0.938444539	0.196889077	Interpolation
0.943974297	0.920240361	0.160480723	Interpolation
0.950514985	0.922693119	0.165386238	Interpolation
0.946304243	0.921114091	0.162228182	Interpolation
0.935440369	0.917040138	0.154080277	Interpolation
0.971940865	0.930727824	0.181455649	Interpolation
0.936761995	0.917535748	0.155071497	Interpolation
0.980818273	0.934056852	0.188113705	Interpolation
0.967990476	0.929246428	0.178492857	Interpolation
0.960442078	0.926415779	0.172831559	Interpolation
0.933697454	0.916386545	0.15277309	Interpolation
0.946929147	0.92134843	0.16269686	Interpolation
1.000215649	0.941330868	0.202661737	Interpolation
0.990036688	0.937513758	0.195027516	Interpolation
0.93089779	0.915336671	0.150673343	Interpolation
0.973973292	0.931489985	0.182979969	Interpolation
1.000055485	0.941270807	0.202541614	Interpolation
0.903223789	0.904958921	0.129917842	Interpolation
0.991734408	0.938150403	0.196300806	Interpolation
0.94349505	0.920060644	0.160121287	Interpolation
0.992823947	0.93855898	0.19711796	Interpolation
0.939469634	0.918551113	0.157102225	Interpolation
0.947804716	0.902926768	0.125853537	Interpolation
0.904898302	0.905586863	0.131173727	Interpolation
0.971923398	0.930721274	0.181442548	Interpolation
0.9803889	0.933895838	0.187791675	Interpolation
0.933827335	0.916435251	0.152870501	Interpolation
0.995543698	0.939578887	0.199157774	Interpolation
0.903539198	0.905077199	0.130154398	Interpolation
0.967356808	0.929008803	0.178017606	Interpolation
0.921559352	0.911834757	0.143669514	Interpolation
0.943926556	0.920222458	0.160444917	Interpolation
0.971895947	0.93071098	0.18142196	Interpolation
0.935583465	0.9170938	0.154187599	Interpolation
0.954617778	0.924231667	0.168463334	Interpolation
1.010251712	0.945094392	0.210188784	Interpolation
0.946924325	0.921346622	0.162693244	Interpolation
1.003427684	0.942535382	0.205070763	Interpolation
0.924811726	0.913054397	0.146108794	Interpolation
0.991192167	0.937947063	0.195894125	Interpolation
1.027662745	0.951623529	0.223247059	Interpolation
0.92113422	0.902925332	0.105850665	Interpolation
0.93812419	0.918046571	0.156093142	Interpolation
0.993082885	0.938656082	0.197312164	Interpolation
0.961878185	0.926954319	0.173908638	Interpolation
0.984845835	0.935567188	0.191134376	Interpolation
0.945840593	0.920940222	0.161880444	Interpolation
0.973463591	0.931298847	0.182597694	Interpolation
0.963772911	0.927664841	0.175329683	Interpolation
1.016711282	0.947516731	0.215033462	Interpolation
0.980176834	0.933816313	0.187632625	Interpolation
0.983504106	0.93506404	0.19012808	Interpolation
0.953524921	0.923821846	0.167643691	Interpolation
0.950495751	0.922685907	0.165371813	Interpolation
0.952697672	0.923511627	0.167023254	Interpolation
0.985778086	0.935916782	0.191833564	Interpolation
0.953160621	0.923685233	0.167370466	Interpolation
0.981590994	0.934346623	0.188693246	Interpolation
1.003016032	0.961131012	0.242262024	Interpolation
1.004844988	0.943066871	0.206133741	Interpolation
0.956959059	0.925109647	0.170219294	Interpolation
1.018048557	0.948018209	0.216036418	Interpolation
0.953676985	0.923878869	0.167757739	Interpolation
0.938475019	0.909428132	0.118856264	Interpolation
0.929676548	0.914878705	0.149757411	Interpolation
0.945168323	0.901938121	0.123876242	Interpolation
0.955939461	0.924727298	0.169454595	Interpolation
0.970736735	0.930276276	0.180552551	Interpolation
1.037057492	0.95514656	0.230293119	Interpolation
0.983077095	0.934903911	0.189807821	Interpolation
0.961235979	0.926713492	0.173426984	Interpolation
1.003176223	0.942441084	0.204882167	Interpolation
0.931554588	0.90683297	0.113665941	Interpolation
0.979424582	0.933534218	0.187068437	Interpolation
1.000834608	0.941562978	0.203125956	Interpolation
0.91085655	0.907821206	0.135642413	Interpolation
1.015750162	0.947156311	0.214312621	Interpolation
0.983539856	0.935077446	0.190154892	Interpolation
0.953388483	0.923770681	0.167541363	Interpolation
0.995311275	0.939491728	0.198983456	Interpolation
1.010827714	0.964060393	0.248120786	Interpolation
0.97727465	0.932727994	0.185455988	Interpolation
0.979928823	0.933723309	0.187446618	Interpolation
0.951625564	0.923109587	0.166219173	Interpolation
0.936006225	0.917252334	0.154504669	Interpolation
1.003213433	0.942455037	0.204910074	Interpolation
0.935756647	0.917158743	0.154317485	Interpolation
0.972862649	0.931073494	0.182146987	Interpolation
0.950893702	0.922835138	0.165670277	Interpolation
0.989159193	0.937184697	0.194369395	Interpolation
0.983346484	0.935004932	0.190009863	Interpolation
1.011501598	0.945563099	0.211126198	Interpolation
0.949599344	0.922349754	0.164699508	Interpolation
0.959205003	0.925951876	0.171903752	Interpolation
0.930849451	0.915318544	0.150637089	Interpolation
0.95222827	0.923335601	0.166671202	Interpolation
0.98509202	0.935659507	0.191319015	Interpolation
1.000279545	0.941354829	0.202709658	Interpolation
0.933113387	0.91616752	0.15233504	Interpolation
1.004784237	0.943044089	0.206088178	Interpolation
1.024225514	0.950334568	0.220669136	Interpolation
0.986537396	0.936201524	0.192403047	Interpolation
1.045071833	0.958151937	0.236303874	Interpolation
0.939048432	0.918393162	0.156786324	Interpolation
0.920213812	0.911330179	0.142660359	Interpolation
0.94885119	0.903319196	0.126638393	Interpolation
1.029841772	0.952440665	0.224881329	Interpolation
0.996174626	0.939815485	0.19963097	Interpolation
0.967776613	0.92916623	0.17833246	Interpolation
0.981198745	0.934199529	0.188399059	Interpolation
0.924980438	0.913117664	0.146235329	Interpolation
1.017830079	0.96668628	0.213372559	Interpolation
0.975168847	0.931938318	0.183876635	Interpolation
0.974375792	0.931640922	0.183281844	Interpolation
0.999030665	0.940886499	0.201772999	Interpolation
0.989240369	0.937215138	0.194430277	Interpolation
0.978955361	0.93335826	0.186716521	Interpolation
0.938381022	0.918142883	0.156285766	Interpolation
0.988858734	0.937072025	0.194144051	Interpolation
1.04528098	0.958230367	0.236460735	Interpolation
1.023816802	0.950181301	0.220362601	Interpolation
1.033727465	0.953897799	0.227795599	Interpolation
0.949551373	0.922331765	0.16466353	Interpolation
0.930415807	0.915155928	0.150311855	Interpolation
0.964968523	0.928113196	0.176226392	Interpolation
0.972228996	0.930835874	0.181671747	Interpolation
1.013767661	0.946412873	0.212825746	Interpolation
0.902301415	0.904613031	0.129226061	Interpolation
1.031182013	0.952943255	0.22588651	Interpolation
0.963679684	0.927629882	0.175259763	Interpolation
0.952924757	0.923596784	0.167193568	Interpolation
0.929515825	0.914818434	0.149636869	Interpolation
0.903805733	0.90517715	0.1303543	Interpolation
1.002926823	0.942347559	0.204695118	Interpolation
0.972932719	0.93109977	0.182199539	Interpolation
0.918401564	0.910650587	0.141301173	Interpolation
0.918196849	0.910573818	0.141147637	Interpolation
0.956568612	0.92496323	0.169926459	Interpolation
1.036760861	0.955035323	0.230070646	Interpolation
0.959616346	0.92610613	0.172212259	Interpolation
0.909874282	0.907452856	0.134905711	Interpolation
0.960170277	0.926313854	0.172627708	Interpolation
0.959091057	0.925909146	0.171818293	Interpolation
0.912124534	0.8995467	0.109093401	Interpolation
0.967828205	0.929185577	0.178371154	Interpolation
0.960762619	0.926535982	0.173071964	Interpolation
0.997848255	0.940443095	0.200886191	Interpolation
1.043958244	0.957734341	0.235468683	Interpolation
1.015062601	0.946898475	0.213796951	Interpolation
0.959244452	0.92596667	0.171933339	Interpolation
0.925738964	0.913402111	0.146804223	Interpolation
1.022934392	0.968600397	0.217200794	Interpolation
0.972368737	0.930888277	0.181776553	Interpolation
0.970557172	0.930208939	0.180417879	Interpolation
0.969034997	0.929638124	0.179276247	Interpolation
0.97792339	0.932971271	0.185942543	Interpolation
0.964225584	0.927834594	0.175669188	Interpolation
0.94705352	0.92139507	0.16279014	Interpolation
0.948125642	0.921797116	0.163594232	Interpolation
0.968689869	0.929508701	0.179017402	Interpolation
0.948263009	0.921848628	0.163697257	Interpolation
0.941486169	0.919307313	0.158614627	Interpolation
0.974257209	0.931596453	0.183192907	Interpolation
0.959800911	0.926175342	0.172350683	Interpolation
1.03015972	0.952559895	0.22511979	Interpolation
0.913961208	0.900235453	0.100470906	Interpolation
1.013660274	0.946372603	0.212745206	Interpolation
1.019843408	0.948691278	0.217382556	Interpolation
0.937064391	0.908899147	0.117798293	Interpolation
0.956292496	0.924859686	0.169719372	Interpolation
0.955142365	0.924428387	0.168856774	Interpolation
0.913699532	0.908887325	0.137774649	Interpolation
0.938887332	0.91833275	0.156665499	Interpolation
0.925576966	0.913341362	0.146682725	Interpolation
1.040090818	0.956284057	0.232568113	Interpolation
1.007427136	0.944035176	0.208070352	Interpolation
1.020862204	0.949073326	0.218146653	Interpolation
0.998866883	0.940825081	0.201650162	Interpolation
0.924837929	0.913064223	0.146128447	Interpolation
0.949019189	0.922132196	0.164264392	Interpolation
0.989574982	0.937340618	0.194681237	Interpolation
0.921114888	0.911668083	0.143336166	Interpolation
0.998519937	0.940694976	0.201389953	Interpolation
0.960386984	0.926395119	0.172790238	Interpolation
0.955007168	0.924377688	0.168755376	Interpolation
0.998438399	0.9406644	0.201328799	Interpolation
0.987770532	0.93666395	0.193327899	Interpolation
0.955561353	0.924585508	0.169171015	Interpolation
1.016373192	0.947389947	0.214779894	Interpolation
0.926757467	0.91378405	0.1475681	Interpolation
0.994637424	0.939239034	0.198478068	Interpolation
0.99372405	0.938896519	0.197793038	Interpolation
0.957618142	0.925356803	0.170713607	Interpolation
0.983045321	0.934891995	0.189783991	Interpolation
0.919955457	0.911233296	0.142466593	Interpolation
1.006961081	0.943860405	0.207720811	Interpolation
0.962603915	0.927226468	0.174452936	Interpolation
0.949091079	0.922159155	0.164318309	Interpolation
1.011960369	0.945735138	0.211470277	Interpolation
0.941826252	0.919434845	0.158869689	Interpolation
0.913661548	0.908873081	0.137746161	Interpolation
0.907734833	0.906650562	0.133301125	Interpolation
0.994240398	0.939090149	0.198180299	Interpolation
0.918782826	0.91079356	0.141587119	Interpolation
1.040191767	0.956321913	0.232643825	Interpolation
0.936722824	0.908771059	0.117542118	Interpolation
1.037858255	0.955446846	0.230893691	Interpolation
0.978440699	0.933165262	0.186330524	Interpolation
0.966131476	0.928549303	0.177098607	Interpolation
0.948203237	0.921826214	0.163652427	Interpolation
0.985965445	0.935987042	0.191974083	Interpolation
0.968494612	0.929435479	0.178870959	Interpolation
1.014132075	0.946549528	0.213099056	Interpolation
0.974569106	0.931713415	0.183426829	Interpolation
0.97601207	0.932254526	0.184509053	Interpolation
0.955455512	0.924545817	0.169091634	Interpolation
0.967722175	0.929145816	0.178291631	Interpolation
0.982312071	0.934617027	0.189234053	Interpolation
0.901593264	0.904347474	0.128694948	Interpolation
0.916072583	0.909777219	0.139554437	Interpolation
0.999730564	0.941148961	0.202297923	Interpolation
0.976834618	0.932562982	0.185125963	Interpolation
0.962640667	0.92724025	0.1744805	Interpolation
0.970737357	0.930276509	0.180553018	Interpolation
0.983903268	0.935213726	0.190427451	Interpolation
0.948409613	0.921903605	0.16380721	Interpolation
0.938867811	0.918325429	0.156650858	Interpolation
0.97783381	0.932937679	0.185875358	Interpolation
0.930865089	0.915324408	0.150648817	Interpolation
0.98633011	0.936123791	0.192247583	Interpolation
0.901896656	0.904461246	0.128922492	Interpolation
1.011166225	0.945437335	0.210874669	Interpolation
0.988903899	0.937088962	0.194177924	Interpolation
0.980241189	0.933840446	0.187680892	Interpolation
1.009307639	0.944740365	0.20948073	Interpolation
1.036618978	0.954982117	0.229964233	Interpolation
1.010574803	0.945215551	0.210431102	Interpolation
0.946365031	0.902386887	0.124773773	Interpolation
0.918816921	0.910806345	0.141612691	Interpolation
0.945007257	0.920627721	0.161255443	Interpolation
0.971043642	0.930391366	0.180782732	Interpolation
0.990706361	0.937764885	0.195529771	Interpolation
0.940970247	0.919113843	0.158227686	Interpolation
0.977470671	0.932801501	0.185603003	Interpolation
0.939784683	0.918669256	0.157338512	Interpolation
0.945539288	0.920827233	0.161654466	Interpolation
0.913733556	0.908900084	0.137800167	Interpolation
0.93307067	0.916151501	0.152303003	Interpolation
0.915932616	0.909724731	0.139449462	Interpolation
0.93096507	0.915361901	0.150723802	Interpolation
1.012145672	0.945804627	0.211609254	Interpolation
0.932024044	0.915759017	0.151518033	Interpolation
1.025295283	0.969485731	0.218971462	Interpolation
0.989732716	0.937399769	0.194799537	Interpolation
0.977393445	0.932772542	0.185545084	Interpolation
0.935665689	0.917124633	0.154249267	Interpolation
0.998012395	0.940504648	0.201009296	Interpolation
0.946974487	0.921365433	0.162730865	Interpolation
0.974880393	0.931830147	0.183660294	Interpolation
1.022403382	0.968401268	0.216802536	Interpolation
0.966157604	0.928559102	0.177118203	Interpolation
1.015970933	0.9472391	0.2144782	Interpolation
0.941872943	0.919452354	0.158904707	Interpolation
0.96860046	0.929475173	0.178950345	Interpolation
1.040832025	0.95656201	0.233124019	Interpolation
0.944921318	0.920595494	0.161190988	Interpolation
1.042497942	0.957186728	0.234373457	Interpolation
0.998310077	0.940616279	0.201232558	Interpolation
0.947501329	0.921562998	0.163125997	Interpolation
0.99529631	0.939486116	0.198972232	Interpolation
1.008902178	0.944588317	0.209176633	Interpolation
0.994872398	0.939327149	0.198654299	Interpolation
0.907191011	0.906446629	0.132893258	Interpolation
0.940914513	0.919092942	0.158185885	Interpolation
0.960099255	0.92628722	0.172574441	Interpolation
0.967022663	0.928883499	0.177766997	Interpolation
0.994826884	0.939310081	0.198620163	Interpolation
0.97710804	0.932665515	0.18533103	Interpolation
0.916586226	0.909969835	0.139939669	Interpolation
0.985207914	0.935702968	0.191405936	Interpolation
0.99442343	0.939158786	0.198317572	Interpolation
0.992391618	0.938396857	0.196793713	Interpolation
1.013231229	0.946211711	0.212423422	Interpolation
1.003356886	0.942508832	0.205017665	Interpolation
0.988367203	0.936887701	0.193775402	Interpolation
0.967193372	0.928947514	0.177895029	Interpolation
0.903561563	0.905085586	0.130171172	Interpolation
0.987184729	0.936444273	0.192888547	Interpolation
0.978307507	0.933115315	0.186230631	Interpolation
0.980863153	0.934073683	0.188147365	Interpolation
0.918930057	0.910848771	0.141697543	Interpolation
0.926757738	0.913784152	0.147568304	Interpolation
1.012126114	0.945797293	0.211594586	Interpolation
0.968417794	0.929406673	0.178813345	Interpolation
0.997260028	0.94022251	0.200445021	Interpolation
0.971132735	0.930424776	0.180849551	Interpolation
0.971190246	0.930446342	0.180892684	Interpolation
1.007531352	0.944074257	0.208148514	Interpolation
0.949358211	0.922259329	0.164518658	Interpolation
0.973844831	0.931441812	0.182883623	Interpolation
0.951508988	0.923065871	0.166131741	Interpolation
0.952620151	0.923482557	0.166965113	Interpolation
0.957633115	0.925362418	0.170724836	Interpolation
0.978885351	0.933332007	0.186664013	Interpolation
0.950850055	0.922818771	0.165637541	Interpolation
1.020230245	0.948836342	0.217672684	Interpolation
0.934215708	0.91658089	0.153161781	Interpolation
0.962525134	0.927196925	0.174393851	Interpolation
0.952410758	0.923404034	0.166808068	Interpolation
1.027879115	0.951704668	0.223409337	Interpolation
0.977862191	0.932948322	0.185896643	Interpolation
1.011273782	0.945477668	0.210955336	Interpolation
0.910577585	0.907716594	0.135433189	Interpolation
0.980682011	0.934005754	0.188011508	Interpolation
1.005585232	0.943344462	0.206688924	Interpolation
0.97329136	0.93123426	0.18246852	Interpolation
1.012619215	0.945982206	0.211964411	Interpolation
0.949308462	0.922240673	0.164481346	Interpolation
1.026373898	0.951140212	0.222280423	Interpolation
1.011955925	0.964483472	0.248966944	Interpolation
0.955486458	0.924557422	0.169114843	Interpolation
0.952179899	0.923317462	0.166634924	Interpolation
1.028135379	0.951800767	0.223601534	Interpolation
1.033182886	0.953693582	0.227387164	Interpolation
0.949085599	0.9221571	0.164314199	Interpolation
0.953192527	0.923697198	0.167394395	Interpolation
0.958728616	0.925773231	0.171546462	Interpolation
0.91622198	0.909833242	0.139666485	Interpolation
0.933253922	0.916220221	0.152440442	Interpolation
0.929834369	0.914937888	0.149875777	Interpolation
0.939288097	0.918483037	0.156966073	Interpolation
0.968612605	0.929479727	0.178959453	Interpolation
0.979368589	0.933513221	0.187026442	Interpolation
1.03202002	0.953257507	0.226515015	Interpolation
0.930065838	0.915024689	0.150049379	Interpolation
1.009372896	0.944764836	0.209529672	Interpolation
0.961440446	0.926790167	0.173580335	Interpolation
0.968021452	0.929258044	0.178516089	Interpolation
0.99699278	0.940122292	0.200244585	Interpolation
0.925091119	0.91315917	0.146318339	Interpolation
0.98529639	0.935736146	0.191472292	Interpolation
0.976658088	0.932496783	0.184993566	Interpolation
0.989698051	0.937386769	0.194773538	Interpolation
0.981566746	0.93433753	0.188675059	Interpolation
1.018212006	0.966829502	0.213659004	Interpolation
0.944490401	0.9204339	0.1608678	Interpolation
0.948760122	0.922035046	0.164070091	Interpolation
0.945074379	0.920652892	0.161305784	Interpolation
0.947780915	0.921667843	0.163335686	Interpolation
0.944504515	0.920439193	0.160878386	Interpolation
1.017560661	0.947835248	0.215670496	Interpolation
1.02682017	0.951307564	0.222615127	Interpolation
0.947170148	0.921438806	0.162877611	Interpolation
0.936705777	0.917514666	0.155029333	Interpolation
0.988856622	0.937071233	0.194142467	Interpolation
0.947911078	0.921716654	0.163433309	Interpolation
0.995317273	0.939493977	0.198987955	Interpolation
0.978116921	0.933043845	0.186087691	Interpolation
0.909370235	0.907263838	0.134527677	Interpolation
1.031900208	0.953212578	0.226425156	Interpolation
1.041835107	0.956938165	0.23387633	Interpolation
0.945488452	0.92080817	0.161616339	Interpolation
0.954491938	0.924184477	0.168368953	Interpolation
0.981434616	0.934287981	0.188575962	Interpolation
0.983378272	0.935016852	0.190033704	Interpolation
0.996341771	0.939878164	0.199756328	Interpolation
1.000408182	0.960153068	0.240306136	Interpolation
0.962922111	0.927345792	0.174691583	Interpolation
0.93806811	0.918025541	0.156051083	Interpolation
0.914827231	0.909310212	0.138620423	Interpolation
0.940762798	0.919036049	0.158072099	Interpolation
0.968674921	0.929503095	0.179006191	Interpolation
1.041782315	0.956918368	0.233836736	Interpolation
0.949295548	0.922235831	0.164471661	Interpolation
0.978951518	0.933356819	0.186713639	Interpolation
0.969343084	0.929753657	0.179507313	Interpolation
1.017535731	0.947825899	0.215651798	Interpolation
1.021077297	0.967903986	0.215807973	Interpolation
0.948765249	0.922036968	0.164073937	Interpolation
0.950422422	0.922658408	0.165316817	Interpolation
1.011766435	0.945662413	0.211324826	Interpolation
0.99727566	0.940228372	0.200456745	Interpolation
1.043868293	0.95770061	0.23540122	Interpolation
0.993357127	0.938758923	0.197517846	Interpolation
0.955628316	0.924610619	0.169221237	Interpolation
0.993626193	0.938859822	0.197719645	Interpolation
1.014348143	0.946630554	0.213261107	Interpolation
1.002819287	0.942307233	0.204614465	Interpolation
0.990290961	0.93760911	0.195218221	Interpolation
1.012666988	0.94600012	0.212000241	Interpolation
1.016771824	0.947539434	0.215078868	Interpolation
1.02528636	0.950732385	0.22146477	Interpolation
0.995948396	0.939730648	0.199461297	Interpolation
0.963315277	0.927493229	0.174986458	Interpolation
0.975868547	0.932200705	0.184401411	Interpolation
1.018260359	0.948097634	0.216195269	Interpolation
0.937322573	0.917745965	0.15549193	Interpolation
0.984746932	0.9355301	0.191060199	Interpolation
0.954266448	0.924099918	0.168199836	Interpolation
0.971149793	0.930431172	0.180862345	Interpolation
1.021138075	0.949176778	0.218353556	Interpolation
0.977643963	0.932866486	0.185732972	Interpolation
0.971857462	0.930696548	0.181393096	Interpolation
0.915605754	0.909602158	0.139204316	Interpolation
0.999850143	0.941193803	0.202387607	Interpolation
0.995819367	0.939682263	0.199364525	Interpolation
1.006530189	0.962448821	0.244897642	Interpolation
0.957688871	0.925383326	0.170766653	Interpolation
0.978766013	0.933287255	0.18657451	Interpolation
0.979975347	0.933740755	0.187481511	Interpolation
1.033098131	0.953661799	0.227323598	Interpolation
0.966188179	0.928570567	0.177141134	Interpolation
0.981160861	0.934185323	0.188370646	Interpolation
0.99431586	0.939118448	0.198236895	Interpolation
0.977464365	0.932799137	0.185598274	Interpolation
0.952142655	0.923303496	0.166606992	Interpolation
0.9777636	0.93291135	0.1858227	Interpolation
1.01294527	0.946104476	0.212208952	Interpolation
0.928939388	0.914602271	0.149204541	Interpolation
0.975318787	0.931994545	0.18398909	Interpolation
0.941995167	0.919498188	0.158996376	Interpolation
1.017801865	0.947925699	0.215851399	Interpolation
0.909072524	0.907152196	0.134304393	Interpolation
0.947643126	0.921616172	0.163232345	Interpolation
0.985088475	0.935658178	0.191316356	Interpolation
1.032620961	0.95348286	0.226965721	Interpolation
0.96736999	0.929013746	0.178027492	Interpolation
0.947792019	0.921672007	0.163344014	Interpolation
1.045246283	0.958217356	0.236434712	Interpolation
0.912079444	0.908279791	0.136559583	Interpolation
0.932047762	0.907017911	0.114035821	Interpolation
0.987600578	0.936600217	0.193200434	Interpolation
0.949917831	0.922469187	0.164938373	Interpolation
0.929150687	0.914681508	0.149363015	Interpolation
0.998334258	0.940625347	0.201250693	Interpolation
0.979752029	0.933657011	0.187314021	Interpolation
0.947436855	0.921538821	0.163077641	Interpolation
0.918787824	0.910795434	0.141590868	Interpolation
1.004898293	0.94308686	0.20617372	Interpolation
0.996008047	0.939753018	0.199506035	Interpolation
0.966032965	0.928512362	0.177024724	Interpolation
1.04386548	0.957699555	0.23539911	Interpolation
0.927196609	0.913948729	0.147897457	Interpolation
0.908978993	0.907117122	0.134234245	Interpolation
0.942323677	0.919621379	0.159242758	Interpolation
0.968176559	0.92931621	0.17863242	Interpolation
0.979733578	0.933650092	0.187300183	Interpolation
0.960350558	0.926381459	0.172762918	Interpolation
0.984082216	0.935280831	0.190561662	Interpolation
0.919938423	0.911226909	0.142453817	Interpolation
1.027750584	0.951656469	0.223312938	Interpolation
0.966713953	0.928767732	0.177535465	Interpolation
1.014691833	0.946759437	0.213518875	Interpolation
0.983709014	0.93514088	0.19028176	Interpolation
0.988270129	0.936851298	0.193702597	Interpolation
0.992790691	0.938546509	0.197093018	Interpolation
0.987908342	0.936715628	0.193431257	Interpolation
0.99570891	0.939640841	0.199281683	Interpolation
1.023166101	0.949937288	0.219874576	Interpolation
0.977860847	0.932947818	0.185895635	Interpolation
0.99836015	0.940635056	0.201270113	Interpolation
0.966410572	0.928653965	0.177307929	Interpolation
1.027604689	0.951601758	0.223203516	Interpolation
0.942944308	0.919854115	0.159708231	Interpolation
1.042037617	0.957014106	0.234028213	Interpolation
0.968393682	0.929397631	0.178795261	Interpolation
0.912768996	0.908538373	0.137076747	Interpolation
0.975124177	0.931921566	0.183843132	Interpolation
0.942757934	0.919784225	0.15956845	Interpolation
1.003625742	0.942609653	0.205219306	Interpolation
0.943895041	0.92021064	0.160421281	Interpolation
0.952152663	0.923307249	0.166614497	Interpolation
0.944418371	0.901656889	0.123313778	Interpolation
0.951907747	0.923215405	0.16643081	Interpolation
0.923044827	0.90364181	0.10728362	Interpolation
0.906643887	0.906241458	0.132482915	Interpolation
1.000416586	0.94140622	0.20281244	Interpolation
1.001432006	0.941787002	0.203574005	Interpolation
0.987018302	0.936381863	0.192763727	Interpolation
0.931320954	0.915495358	0.150990716	Interpolation
0.968091546	0.92928433	0.178568659	Interpolation
0.969855898	0.929945962	0.179891924	Interpolation
0.923665412	0.91262453	0.145249059	Interpolation
1.030135932	0.952550975	0.225101949	Interpolation
1.005094492	0.943160434	0.206320869	Interpolation
0.961161433	0.926685537	0.173371075	Interpolation
0.971075434	0.930403288	0.180806575	Interpolation
0.978335312	0.933125742	0.186251484	Interpolation
0.938330605	0.909373977	0.118747954	Interpolation
0.960112905	0.926292339	0.172584679	Interpolation
0.94272063	0.919770236	0.159540473	Interpolation
0.9299352	0.9149757	0.1499514	Interpolation
0.958755988	0.925783496	0.171566991	Interpolation
1.041907461	0.956965298	0.233930596	Interpolation
0.995633714	0.939612643	0.199225286	Interpolation
0.94715284	0.921432315	0.16286463	Interpolation
0.992903311	0.938588742	0.197177483	Interpolation
1.006792265	0.957594199	0.140990332	SRUNet
1.001095604	0.953321703	0.133869505	SRUNet
0.990715564	0.945536673	0.120894456	SRUNet
0.982236759	0.939177569	0.110295948	SRUNet
0.99837868	0.95128401	0.13047335	SRUNet
0.994721825	0.948541368	0.125902281	SRUNet
1.000742319	0.953056739	0.133427898	SRUNet
0.997622062	0.950716546	0.129527577	SRUNet
1.002594633	0.954445974	0.135743291	SRUNet
0.983577177	0.940182883	0.111971472	SRUNet
1.005808729	0.956856547	0.139760911	SRUNet
0.992371195	0.946778396	0.122963994	SRUNet
1.01490313	0.963677348	0.151128913	SRUNet
0.981729746	0.93879731	0.109662183	SRUNet
1.010831566	0.960623674	0.146039457	SRUNet
0.992374929	0.946781197	0.122968662	SRUNet
0.982182984	0.939137238	0.11022873	SRUNet
0.98419337	0.940645027	0.112741712	SRUNet
0.986155832	0.942116874	0.11519479	SRUNet
0.995089991	0.948817494	0.126362489	SRUNet
0.996274026	0.949705519	0.127842532	SRUNet
0.9831156	0.9398367	0.1113945	SRUNet
0.989707745	0.944780809	0.119634681	SRUNet
1.015707244	0.964280433	0.152134055	SRUNet
1.010730518	0.960547889	0.145913148	SRUNet
0.995235884	0.948926913	0.126544855	SRUNet
0.990456042	0.945342031	0.120570052	SRUNet
0.991440376	0.946080282	0.12180047	SRUNet
0.997362216	0.950521662	0.12920277	SRUNet
0.977726489	0.935794867	0.104658112	SRUNet
0.986911482	0.942683611	0.116139352	SRUNet
0.979976991	0.929982743	0.094971239	SRUNet
0.994790677	0.948593008	0.125988347	SRUNet
0.997766351	0.950824763	0.129707939	SRUNet
0.984201762	0.940651322	0.112752203	SRUNet
1.008887841	0.959165881	0.143609801	SRUNet
0.975290812	0.933968109	0.101613515	SRUNet
0.972427501	0.931820626	0.098034377	SRUNet
0.992693422	0.947020066	0.123366777	SRUNet
1.00256518	0.954423885	0.135706475	SRUNet
1.010207132	0.960155349	0.145258915	SRUNet
0.984493389	0.940870042	0.113116736	SRUNet
1.00294417	0.954708128	0.136180213	SRUNet
0.989537898	0.944653424	0.119422373	SRUNet
0.987928472	0.943446354	0.117410591	SRUNet
1.000603919	0.952952939	0.133254899	SRUNet
0.997827875	0.950870906	0.129784843	SRUNet
0.971083294	0.930812471	0.096354118	SRUNet
1.007718484	0.958288863	0.142148105	SRUNet
1.006561096	0.957420822	0.14070137	SRUNet
0.982493248	0.939369936	0.110616559	SRUNet
0.994749642	0.948562232	0.125937053	SRUNet
0.995928362	0.949446272	0.127410453	SRUNet
0.993128085	0.947346064	0.123910106	SRUNet
0.983396338	0.940047254	0.111745423	SRUNet
0.98194052	0.93895539	0.109925649	SRUNet
0.989693351	0.944770013	0.119616689	SRUNet
1.004072748	0.955554561	0.137590935	SRUNet
0.996523202	0.949892401	0.128154002	SRUNet
0.985552628	0.941664471	0.114440785	SRUNet
0.999260385	0.951945288	0.131575481	SRUNet
0.965817489	0.919363116	0.077271861	SRUNet
1.003785188	0.955338891	0.137231486	SRUNet
0.979123435	0.929342576	0.093904293	SRUNet
0.985650709	0.941738032	0.114563386	SRUNet
0.976563961	0.934922971	0.103204952	SRUNet
0.974463822	0.933347867	0.100579778	SRUNet
1.003929921	0.955447441	0.137412402	SRUNet
0.984387586	0.940790689	0.112984482	SRUNet
0.994158047	0.948118535	0.125197558	SRUNet
0.989436953	0.944577715	0.119296191	SRUNet
0.99572449	0.949293367	0.127155612	SRUNet
0.990921863	0.945691397	0.121152328	SRUNet
0.974604093	0.93345307	0.100755117	SRUNet
1.001955202	0.953966401	0.134944002	SRUNet
0.984074921	0.940556191	0.112593651	SRUNet
0.971321017	0.930990763	0.096651272	SRUNet
0.984862618	0.941146964	0.113578273	SRUNet
1.008009117	0.958506838	0.142511397	SRUNet
1.000202661	0.952651996	0.132753326	SRUNet
0.985816174	0.941862131	0.114770218	SRUNet
0.985808908	0.941856681	0.114761134	SRUNet
0.986140379	0.942105285	0.115175474	SRUNet
1.014920976	0.963690732	0.15115122	SRUNet
0.994583225	0.948437419	0.125729032	SRUNet
0.9951605	0.948870375	0.126450625	SRUNet
1.002363401	0.954272551	0.135454252	SRUNet
0.99286547	0.947149102	0.123581837	SRUNet
0.986891494	0.942668621	0.116114368	SRUNet
0.987643802	0.943232851	0.117054752	SRUNet
0.989140785	0.944355589	0.118925981	SRUNet
0.989553333	0.944665	0.119441666	SRUNet
0.998731555	0.951548666	0.130914443	SRUNet
0.990623351	0.945467513	0.120779188	SRUNet
0.998791681	0.951593761	0.130989601	SRUNet
0.989031401	0.944273551	0.118789251	SRUNet
0.990943622	0.945707717	0.121179528	SRUNet
0.976021592	0.927016194	0.09002699	SRUNet
1.000995932	0.953246949	0.133744915	SRUNet
0.994157862	0.948118396	0.125197327	SRUNet
1.001976121	0.953982091	0.134970152	SRUNet
0.965244935	0.918933702	0.076556169	SRUNet
1.015060496	0.963795372	0.151325621	SRUNet
0.988324924	0.943743693	0.117906156	SRUNet
1.003298194	0.954973645	0.136622742	SRUNet
0.977521129	0.935640847	0.104401411	SRUNet
0.997353287	0.950514965	0.129191609	SRUNet
0.977359013	0.93551926	0.104198767	SRUNet
0.982514772	0.939386079	0.110643466	SRUNet
1.012968376	0.962226282	0.14871047	SRUNet
0.987711811	0.943283858	0.117139764	SRUNet
0.992609194	0.946956896	0.123261493	SRUNet
1.000440813	0.95283061	0.133051016	SRUNet
0.995948183	0.949461137	0.127435228	SRUNet
0.991805027	0.94635377	0.122256284	SRUNet
0.994379532	0.948284649	0.125474415	SRUNet
1.018840987	0.96663074	0.156051234	SRUNet
0.989308574	0.944481431	0.119135718	SRUNet
0.992413189	0.946809891	0.123016486	SRUNet
1.002607853	0.95445589	0.135759816	SRUNet
1.003266311	0.954949733	0.136582889	SRUNet
1.004244364	0.955683273	0.137805455	SRUNet
0.997664763	0.950748572	0.129580953	SRUNet
0.976283941	0.934712956	0.102854926	SRUNet
1.009601178	0.959700884	0.144501473	SRUNet
0.976243855	0.934682891	0.102804819	SRUNet
0.993631626	0.947723719	0.124539532	SRUNet
0.98094869	0.938211517	0.108685862	SRUNet
0.98923034	0.944422755	0.119037925	SRUNet
0.993945149	0.947958862	0.124931436	SRUNet
0.993856287	0.947892215	0.124820358	SRUNet
0.995063049	0.948797287	0.126328811	SRUNet
1.009364535	0.959523401	0.144205669	SRUNet
0.995442412	0.949081809	0.126803015	SRUNet
0.98707012	0.94280259	0.11633765	SRUNet
1.001569046	0.953676785	0.134461308	SRUNet
1.004273646	0.955705234	0.137842057	SRUNet
0.975268706	0.93395153	0.101585883	SRUNet
0.997168801	0.950376601	0.128961001	SRUNet
0.998414073	0.951310555	0.130517591	SRUNet
0.986429238	0.942321928	0.115536547	SRUNet
1.006508482	0.957381361	0.140635602	SRUNet
0.988199333	0.9436495	0.117749166	SRUNet
0.991506917	0.946130188	0.121883647	SRUNet
0.987923138	0.943442354	0.117403923	SRUNet
0.990186949	0.945140211	0.120233686	SRUNet
0.976844699	0.935133524	0.103555874	SRUNet
0.972719389	0.932039542	0.098399237	SRUNet
1.009134061	0.959350546	0.143917576	SRUNet
0.979836464	0.937377348	0.10729558	SRUNet
0.978103292	0.936077469	0.105129115	SRUNet
0.974159319	0.925619489	0.087699148	SRUNet
0.982332459	0.939249344	0.110415574	SRUNet
0.974122922	0.933092192	0.100153653	SRUNet
1.009704182	0.959778136	0.144630227	SRUNet
1.002117805	0.954088354	0.135147256	SRUNet
0.981742196	0.938806647	0.109677745	SRUNet
1.01702923	0.965271922	0.153786537	SRUNet
1.001781186	0.953835889	0.134726482	SRUNet
0.986102023	0.942076518	0.115127529	SRUNet
0.970007131	0.922505349	0.082508914	SRUNet
1.017491311	0.965618483	0.154364139	SRUNet
0.97332513	0.932493848	0.099156413	SRUNet
0.970255215	0.930191411	0.095319019	SRUNet
1.002270845	0.954203134	0.135338556	SRUNet
1.019277029	0.966957772	0.156596286	SRUNet
1.006611274	0.957458455	0.140764092	SRUNet
0.996766909	0.950075182	0.128458637	SRUNet
0.997137052	0.950352789	0.128921315	SRUNet
1.000240987	0.95268074	0.132801233	SRUNet
0.999107143	0.951830357	0.131383929	SRUNet
0.993374297	0.947530723	0.124217871	SRUNet
0.991250413	0.94593781	0.121563017	SRUNet
0.989248882	0.944436662	0.119061103	SRUNet
0.980952425	0.938214319	0.108690531	SRUNet
0.986631899	0.942473924	0.115789874	SRUNet
0.979684518	0.929763389	0.094605648	SRUNet
0.988819924	0.944114943	0.118524906	SRUNet
0.978136907	0.93610268	0.105171133	SRUNet
0.976756928	0.935067696	0.10344616	SRUNet
0.99215873	0.946619047	0.122698412	SRUNet
1.006704027	0.957528021	0.140880034	SRUNet
1.001019799	0.953264849	0.133774749	SRUNet
0.971153993	0.930865495	0.096442491	SRUNet
0.978124462	0.936093347	0.105155578	SRUNet
1.001289254	0.953466941	0.134111568	SRUNet
0.978210151	0.936157613	0.105262689	SRUNet
0.987304402	0.942978302	0.116630503	SRUNet
0.996600625	0.949950469	0.128250781	SRUNet
0.978379867	0.9362849	0.105474833	SRUNet
0.991264506	0.94594838	0.121580633	SRUNet
0.973991694	0.932993771	0.099989618	SRUNet
0.982783588	0.939587691	0.110979485	SRUNet
0.993837383	0.947878037	0.124796729	SRUNet
0.970884075	0.930663056	0.096105094	SRUNet
0.995285697	0.948964273	0.126607121	SRUNet
0.989764346	0.94482326	0.119705433	SRUNet
0.996629879	0.94997241	0.128287349	SRUNet
0.99268697	0.947015227	0.123358712	SRUNet
1.006369685	0.957277264	0.140462106	SRUNet
0.991502694	0.946127021	0.121878368	SRUNet
0.984847134	0.94113535	0.113558917	SRUNet
0.99146757	0.946100678	0.121834463	SRUNet
0.996519576	0.949889682	0.12814947	SRUNet
0.990586321	0.945439741	0.120732901	SRUNet
0.9904871	0.945365325	0.120608875	SRUNet
0.9815761	0.938682075	0.109470125	SRUNet
0.982045189	0.939033892	0.110056486	SRUNet
0.973168737	0.932376553	0.098960921	SRUNet
1.010994921	0.960746191	0.146243651	SRUNet
0.975073641	0.933805231	0.101342051	SRUNet
0.981685138	0.938763853	0.109606422	SRUNet
0.981379113	0.938534335	0.109223891	SRUNet
1.000739093	0.953054319	0.133423866	SRUNet
0.986460604	0.942345453	0.115575755	SRUNet
1.004972905	0.956229679	0.138716131	SRUNet
0.981918113	0.938938584	0.109897641	SRUNet
0.99334793	0.947510947	0.124184912	SRUNet
0.979975835	0.937481877	0.107469794	SRUNet
1.01574179	0.964306342	0.152177237	SRUNet
0.975748819	0.934311614	0.102186024	SRUNet
0.993717849	0.947788386	0.124647311	SRUNet
0.997605323	0.950703992	0.129506653	SRUNet
0.994965589	0.948724192	0.126206986	SRUNet
0.987776548	0.943332411	0.117220685	SRUNet
0.988442152	0.943831614	0.11805269	SRUNet
0.990525738	0.945394303	0.120657172	SRUNet
0.988235976	0.943676982	0.11779497	SRUNet
1.001566549	0.953674912	0.134458187	SRUNet
1.016526276	0.964894707	0.153157845	SRUNet
0.983310099	0.939982574	0.111637623	SRUNet
0.973562364	0.932671773	0.099452955	SRUNet
0.988940615	0.944205462	0.118675769	SRUNet
1.020956512	0.968217384	0.15869564	SRUNet
0.980355905	0.937766929	0.107944881	SRUNet
1.009669402	0.959752051	0.144586752	SRUNet
1.01013241	0.960099307	0.145165512	SRUNet
0.983356941	0.940017706	0.111696176	SRUNet
0.996827797	0.950120848	0.128534746	SRUNet
1.009540759	0.95965557	0.144425949	SRUNet
0.985450467	0.94158785	0.114313084	SRUNet
0.987557036	0.943167777	0.116946295	SRUNet
0.983019829	0.939764872	0.111274786	SRUNet
0.977822919	0.935867189	0.104778649	SRUNet
0.982208669	0.939156502	0.110260837	SRUNet
0.975312717	0.933984538	0.101640896	SRUNet
0.990409002	0.945306751	0.120511252	SRUNet
0.980760321	0.938070241	0.108450402	SRUNet
0.992805431	0.947104073	0.123506789	SRUNet
0.971329252	0.930996939	0.096661565	SRUNet
0.993970563	0.947977922	0.124963203	SRUNet
1.000002348	0.952501761	0.132502934	SRUNet
0.976075172	0.927056379	0.090093965	SRUNet
0.994488679	0.948366509	0.125610849	SRUNet
1.004732028	0.956049021	0.138415035	SRUNet
0.975484308	0.934113231	0.101855385	SRUNet
1.010070869	0.960053151	0.145088586	SRUNet
0.995028228	0.948771171	0.126285285	SRUNet
0.981539858	0.938654893	0.109424822	SRUNet
0.989330771	0.944498078	0.119163464	SRUNet
0.996699923	0.950024942	0.128374904	SRUNet
0.990912065	0.945684049	0.121140081	SRUNet
0.996465072	0.949848804	0.12808134	SRUNet
0.978951917	0.936713938	0.106189896	SRUNet
0.99203233	0.946524247	0.122540412	SRUNet
0.973035426	0.93227657	0.098794283	SRUNet
0.988665287	0.943998965	0.118331609	SRUNet
0.979153108	0.936864831	0.106441385	SRUNet
0.981173641	0.938380231	0.108967051	SRUNet
1.004833118	0.956124839	0.138541398	SRUNet
1.003095721	0.954821791	0.136369652	SRUNet
0.997309657	0.950482243	0.129137072	SRUNet
0.976892247	0.935169185	0.103615309	SRUNet
0.986203099	0.942152324	0.115253873	SRUNet
1.004557172	0.955917879	0.138196465	SRUNet
0.991700603	0.946275452	0.122125754	SRUNet
1.017831954	0.965873966	0.154789943	SRUNet
0.994719814	0.948539861	0.125899768	SRUNet
0.992304589	0.946728442	0.122880737	SRUNet
0.986290602	0.942217952	0.115363253	SRUNet
0.991602491	0.946201868	0.122003114	SRUNet
0.988170362	0.943627771	0.117712952	SRUNet
0.998497304	0.951372978	0.13062163	SRUNet
1.001480428	0.953610321	0.134350535	SRUNet
0.980568126	0.937926095	0.108210158	SRUNet
0.974025205	0.933018903	0.100031506	SRUNet
0.977965536	0.928474152	0.092456919	SRUNet
0.996095896	0.949571922	0.12761987	SRUNet
0.976759601	0.935069701	0.103449501	SRUNet
0.974165313	0.925623985	0.087706641	SRUNet
0.994662943	0.948497207	0.125828679	SRUNet
1.019915994	0.967436996	0.157394993	SRUNet
0.989927149	0.944945362	0.119908936	SRUNet
1.000061889	0.952546417	0.132577362	SRUNet
0.990981952	0.945736464	0.12122744	SRUNet
0.988813324	0.944109993	0.118516655	SRUNet
1.001028918	0.953271688	0.133786147	SRUNet
0.986516705	0.942387529	0.115645882	SRUNet
0.993208708	0.947406531	0.124010885	SRUNet
0.993860374	0.94789528	0.124825467	SRUNet
0.981982915	0.938987186	0.109978643	SRUNet
1.001904508	0.953928381	0.134880635	SRUNet
0.987900483	0.943425362	0.117375604	SRUNet
0.980931058	0.938198294	0.108663823	SRUNet
0.996438118	0.949828589	0.128047648	SRUNet
0.979218384	0.936913788	0.10652298	SRUNet
0.990338174	0.94525363	0.120422717	SRUNet
0.989890572	0.944917929	0.119863215	SRUNet
1.003030747	0.95477306	0.136288433	SRUNet
0.995696379	0.949272284	0.127120473	SRUNet
0.989699676	0.944774757	0.119624596	SRUNet
0.999813196	0.952359897	0.132266494	SRUNet
1.006682491	0.957511868	0.140853113	SRUNet
0.996693724	0.950020293	0.128367155	SRUNet
0.990124231	0.945093174	0.120155289	SRUNet
0.974257965	0.933193474	0.100322457	SRUNet
0.977218636	0.935413977	0.104023295	SRUNet
0.986337304	0.942252978	0.115421629	SRUNet
0.982685854	0.93951439	0.110857317	SRUNet
0.987756344	0.943317258	0.11719543	SRUNet
0.990679799	0.945509849	0.120849749	SRUNet
0.996356313	0.949767235	0.127945391	SRUNet
0.989154015	0.944365511	0.118942518	SRUNet
0.99583802	0.949378515	0.127297525	SRUNet
0.990773693	0.94558027	0.120967116	SRUNet
0.976294401	0.927220801	0.090368002	SRUNet
0.978727975	0.936545981	0.105909969	SRUNet
0.988270949	0.943703212	0.117838687	SRUNet
0.975483663	0.934112747	0.101854579	SRUNet
0.997199145	0.950399359	0.128998931	SRUNet
1.00836901	0.958776757	0.142961262	SRUNet
1.004625142	0.955968857	0.138281428	SRUNet
0.987438686	0.943079014	0.116798357	SRUNet
1.007888714	0.958416535	0.142360892	SRUNet
0.991784009	0.946338007	0.122230012	SRUNet
0.985954968	0.941966226	0.11494371	SRUNet
0.982639168	0.939479376	0.11079896	SRUNet
0.986370364	0.942277773	0.115462955	SRUNet
0.985341878	0.941506409	0.114177348	SRUNet
0.992044995	0.946533746	0.122556243	SRUNet
0.991926888	0.946445166	0.12240861	SRUNet
0.990036552	0.945027414	0.12004569	SRUNet
0.995243258	0.948932444	0.126554073	SRUNet
1.004287755	0.955715816	0.137859694	SRUNet
1.00139465	0.953545987	0.134243312	SRUNet
0.972181224	0.931635918	0.09772653	SRUNet
0.969352946	0.92201471	0.081691183	SRUNet
1.001211839	0.953408879	0.134014799	SRUNet
0.973597456	0.932698092	0.09949682	SRUNet
0.987302815	0.942977111	0.116628519	SRUNet
0.975958644	0.934468983	0.102448305	SRUNet
0.978376235	0.928782176	0.092970293	SRUNet
0.996497553	0.949873165	0.128121941	SRUNet
0.999109862	0.951832396	0.131387327	SRUNet
0.983081875	0.939811406	0.111352344	SRUNet
0.968907492	0.921680619	0.081134366	SRUNet
0.983445067	0.9400838	0.111806333	SRUNet
0.994701648	0.948526236	0.12587706	SRUNet
0.972253061	0.931689796	0.097816326	SRUNet
0.992200319	0.946650239	0.122750399	SRUNet
0.989816282	0.944862211	0.119770352	SRUNet
0.996951498	0.950213623	0.128689372	SRUNet
0.991434964	0.946076223	0.121793706	SRUNet
0.978323173	0.93624238	0.105403966	SRUNet
1.004358858	0.955769144	0.137948573	SRUNet
0.988097645	0.943573234	0.117622056	SRUNet
0.989672346	0.944754259	0.119590432	SRUNet
0.978800784	0.936600588	0.106000981	SRUNet
0.984680613	0.94101046	0.113350766	SRUNet
0.979382367	0.937036776	0.106727959	SRUNet
0.987924647	0.943443485	0.117405809	SRUNet
1.010540502	0.960405376	0.145675627	SRUNet
0.973537186	0.93265289	0.099421483	SRUNet
0.970637263	0.930477947	0.095796579	SRUNet
1.007654044	0.958240533	0.142067555	SRUNet
0.987488116	0.943116087	0.116860145	SRUNet
0.981971127	0.938978345	0.109963909	SRUNet
1.002478856	0.954359142	0.13559857	SRUNet
0.982732614	0.93954946	0.110915767	SRUNet
1.011912117	0.961434087	0.147390146	SRUNet
0.99813511	0.951101333	0.130168888	SRUNet
0.984145063	0.940608797	0.112681329	SRUNet
1.015887699	0.964415774	0.152359623	SRUNet
0.982731421	0.939548566	0.110914276	SRUNet
0.998905144	0.951678858	0.131131431	SRUNet
0.993591511	0.947693633	0.124489389	SRUNet
1.005620895	0.956715672	0.139526119	SRUNet
1.008738134	0.959053601	0.143422668	SRUNet
0.99038405	0.945288037	0.120480062	SRUNet
0.980958986	0.938219239	0.108698732	SRUNet
0.995519666	0.949139749	0.126899582	SRUNet
0.981867416	0.938900562	0.109834269	SRUNet
1.014160647	0.963120485	0.150200809	SRUNet
0.991638424	0.946228818	0.12204803	SRUNet
0.985616141	0.941712106	0.114520177	SRUNet
0.992216164	0.946662123	0.122770205	SRUNet
0.973834485	0.932875863	0.099793106	SRUNet
0.978340632	0.936255474	0.105425789	SRUNet
1.004404967	0.955803725	0.138006209	SRUNet
0.982117269	0.939087951	0.110146586	SRUNet
0.977437068	0.935577801	0.104296335	SRUNet
0.996439833	0.949829875	0.128049791	SRUNet
1.00422845	0.955671337	0.137785562	SRUNet
0.99862744	0.95147058	0.1307843	SRUNet
1.001952572	0.953964429	0.134940715	SRUNet
0.980918459	0.938188844	0.108648074	SRUNet
0.972938272	0.932203704	0.09867284	SRUNet
1.008016004	0.958512003	0.142520005	SRUNet
0.986127842	0.942095881	0.115159802	SRUNet
0.986990004	0.942742503	0.116237505	SRUNet
1.00593833	0.956953747	0.139922912	SRUNet
0.99667476	0.95000607	0.12834345	SRUNet
0.995470653	0.94910299	0.126838317	SRUNet
1.015980028	0.964485021	0.152475035	SRUNet
0.982277781	0.939208336	0.110347227	SRUNet
1.001134082	0.953350561	0.133917602	SRUNet
0.990684157	0.945513118	0.120855197	SRUNet
0.993223107	0.947417331	0.124028884	SRUNet
1.008341621	0.958756216	0.142927026	SRUNet
0.996094029	0.949570522	0.127617536	SRUNet
0.996459553	0.949844665	0.128074441	SRUNet
1.002870088	0.954652566	0.13608761	SRUNet
0.985620567	0.941715425	0.114525709	SRUNet
0.979929484	0.937447113	0.107411855	SRUNet
0.97746229	0.935596717	0.104327862	SRUNet
0.976403721	0.927302791	0.090504651	SRUNet
1.014674486	0.963505864	0.150843107	SRUNet
0.9767615	0.935071125	0.103451875	SRUNet
0.987344957	0.943008717	0.116681196	SRUNet
0.98667824	0.94250868	0.115847801	SRUNet
0.99368888	0.94776666	0.1246111	SRUNet
0.999788847	0.952341635	0.132236058	SRUNet
1.000325682	0.952744261	0.132907102	SRUNet
0.983003071	0.939752303	0.111253838	SRUNet
0.987994539	0.943495905	0.117493174	SRUNet
0.993390959	0.94754322	0.124238699	SRUNet
0.987015706	0.94276178	0.116269633	SRUNet
1.009288147	0.95946611	0.144110184	SRUNet
0.995891699	0.949418775	0.127364624	SRUNet
0.998818533	0.9516139	0.131023167	SRUNet
0.997954575	0.950965931	0.129943219	SRUNet
1.004081686	0.955561265	0.137602108	SRUNet
0.992172259	0.946629194	0.122715323	SRUNet
0.974438017	0.933328512	0.100547521	SRUNet
0.994796255	0.948597192	0.125995319	SRUNet
0.982183717	0.939137788	0.110229647	SRUNet
0.9836566	0.94024245	0.11207075	SRUNet
0.997036368	0.950277276	0.12879546	SRUNet
1.004859397	0.956144548	0.138574246	SRUNet
0.990255259	0.945191444	0.120319074	SRUNet
0.993705996	0.947779497	0.124632495	SRUNet
1.010426579	0.960319935	0.145533224	SRUNet
0.992889038	0.947166779	0.123611298	SRUNet
1.021220197	0.968415148	0.159025247	SRUNet
0.996786116	0.950089587	0.128482645	SRUNet
0.978870847	0.929153135	0.093588559	SRUNet
0.999040099	0.951780075	0.131300124	SRUNet
0.994573901	0.948430425	0.125717376	SRUNet
1.005477033	0.956607775	0.139346291	SRUNet
0.998078176	0.951058632	0.13009772	SRUNet
0.988338528	0.943753896	0.11792316	SRUNet
0.975308421	0.933981316	0.101635526	SRUNet
0.987491721	0.943118791	0.116864651	SRUNet
0.979793755	0.937345316	0.107242193	SRUNet
0.983033719	0.939775289	0.111292148	SRUNet
0.997062941	0.950297206	0.128828676	SRUNet
1.010038854	0.960029141	0.145048568	SRUNet
0.994736058	0.948552044	0.125920073	SRUNet
0.975649403	0.934237052	0.102061754	SRUNet
0.995335232	0.949001424	0.12666904	SRUNet
1.004359578	0.955769683	0.137949472	SRUNet
0.982682605	0.939511954	0.110853256	SRUNet
0.988391794	0.943793845	0.117989742	SRUNet
0.990176258	0.945132194	0.120220323	SRUNet
0.98058122	0.937935915	0.108226525	SRUNet
0.997779365	0.950834524	0.129724207	SRUNet
0.988548622	0.943911467	0.118185778	SRUNet
0.995034389	0.948775792	0.126292987	SRUNet
0.979350094	0.93701257	0.106687617	SRUNet
0.9847505	0.941062875	0.113438125	SRUNet
0.998668576	0.951501432	0.13083572	SRUNet
0.985526002	0.941644502	0.114407503	SRUNet
1.010723566	0.960542675	0.145904458	SRUNet
0.985204366	0.941403274	0.114005457	SRUNet
0.992696217	0.947022163	0.123370271	SRUNet
1.00119109	0.953393317	0.133988862	SRUNet
0.972979611	0.932234708	0.098724514	SRUNet
0.978870294	0.929152721	0.093587868	SRUNet
0.971692124	0.931269093	0.097115155	SRUNet
1.005151009	0.956363257	0.138938762	SRUNet
0.983377702	0.940033277	0.111722128	SRUNet
1.020698391	0.968023794	0.158372989	SRUNet
0.983229029	0.939921772	0.111536286	SRUNet
0.992214616	0.946660962	0.12276827	SRUNet
1.008505319	0.95887899	0.143131649	SRUNet
1.014073115	0.963054836	0.150091393	SRUNet
1.014738043	0.963553532	0.150922554	SRUNet
1.004500395	0.955875296	0.138125493	SRUNet
1.00228875	0.954216563	0.135360938	SRUNet
0.997110323	0.950332743	0.128887904	SRUNet
0.999340333	0.95200525	0.131675416	SRUNet
0.983385771	0.940039329	0.111732214	SRUNet
0.980181613	0.93763621	0.107727017	SRUNet
0.989959507	0.94496963	0.119949383	SRUNet
0.987957785	0.943468338	0.117447231	SRUNet
0.984561263	0.940920948	0.113201579	SRUNet
0.998356649	0.951267487	0.130445812	SRUNet
1.001463663	0.953597747	0.134329578	SRUNet
0.991060883	0.945795662	0.121326103	SRUNet
1.007730361	0.958297771	0.142162951	SRUNet
0.976299731	0.934724798	0.102874663	SRUNet
0.987676086	0.943257065	0.117095108	SRUNet
0.981398132	0.938548599	0.109247665	SRUNet
0.977601561	0.92820117	0.092001951	SRUNet
0.989007832	0.944255874	0.11875979	SRUNet
0.98853903	0.943904272	0.118173787	SRUNet
1.008161397	0.958621048	0.142701746	SRUNet
0.99756974	0.950677305	0.129462175	SRUNet
0.977709758	0.935782319	0.104637198	SRUNet
1.012249111	0.961686833	0.147811388	SRUNet
1.004652404	0.955989303	0.138315505	SRUNet
0.996985172	0.950238879	0.128731466	SRUNet
0.987282191	0.942961643	0.116602739	SRUNet
0.978486729	0.936365047	0.105608411	SRUNet
0.985533519	0.941650139	0.114416898	SRUNet
1.003064983	0.954798738	0.136331229	SRUNet
1.012615036	0.961961277	0.148268795	SRUNet
1.008518922	0.958889192	0.143148653	SRUNet
0.984133807	0.940600355	0.112667259	SRUNet
0.976564591	0.934923443	0.103205739	SRUNet
0.991690635	0.946267976	0.122113294	SRUNet
0.978778728	0.929084046	0.09347341	SRUNet
0.993878013	0.947908509	0.124847516	SRUNet
0.988228769	0.943671577	0.117785961	SRUNet
0.984407562	0.940805671	0.113009452	SRUNet
0.970863563	0.930647672	0.096079454	SRUNet
0.996163201	0.949622401	0.127704002	SRUNet
0.98360759	0.940205692	0.112009487	SRUNet
0.975960998	0.934470748	0.102451247	SRUNet
0.965532853	0.91914964	0.076916067	SRUNet
0.989669821	0.944752366	0.119587276	SRUNet
1.011267019	0.960950264	0.146583774	SRUNet
1.009935111	0.959951333	0.144918888	SRUNet
0.984514845	0.940886134	0.113143556	SRUNet
0.982773455	0.939580091	0.110966819	SRUNet
0.995625291	0.949218968	0.127031614	SRUNet
0.978019375	0.936014531	0.105024218	SRUNet
0.993621503	0.947716127	0.124526878	SRUNet
0.999192963	0.951894723	0.131491204	SRUNet
1.004723199	0.956042399	0.138403998	SRUNet
0.988798151	0.944098613	0.118497689	SRUNet
0.987555915	0.943166936	0.116944894	SRUNet
0.979464209	0.937098157	0.106830261	SRUNet
0.980077436	0.937558077	0.107596795	SRUNet
0.987282253	0.94296169	0.116602817	SRUNet
0.994408386	0.94830629	0.125510483	SRUNet
1.000963016	0.953222262	0.133703769	SRUNet
0.980361853	0.937771389	0.107952316	SRUNet
1.007912263	0.958434197	0.142390329	SRUNet
0.986746517	0.942559888	0.115933146	SRUNet
0.989743592	0.944807694	0.119679491	SRUNet
0.98103346	0.938275095	0.108791825	SRUNet
0.970909117	0.923181838	0.083636396	SRUNet
1.000608545	0.952956409	0.133260681	SRUNet
0.998842127	0.951631595	0.131052658	SRUNet
0.986624069	0.942468052	0.115780087	SRUNet
0.990803889	0.945602916	0.121004861	SRUNet
0.996191271	0.949643453	0.127739088	SRUNet
0.97124945	0.930937087	0.096561812	SRUNet
0.983651368	0.940238526	0.11206421	SRUNet
0.999531176	0.952148382	0.13191397	SRUNet
0.974948527	0.933711395	0.101185659	SRUNet
0.993522695	0.947642021	0.124403369	SRUNet
0.973721018	0.932790764	0.099651273	SRUNet
0.99559716	0.94919787	0.12699645	SRUNet
0.989572302	0.944679227	0.119465378	SRUNet
0.970618418	0.930463814	0.095773023	SRUNet
1.003976872	0.955482654	0.13747109	SRUNet
0.981184901	0.938388676	0.108981126	SRUNet
0.980276971	0.937707728	0.107846213	SRUNet
0.99240683	0.946805123	0.123008538	SRUNet
1.003783648	0.955337736	0.13722956	SRUNet
0.977810138	0.935857604	0.104762673	SRUNet
0.990740158	0.945555119	0.120925198	SRUNet
0.995145798	0.948859349	0.126432248	SRUNet
0.998317267	0.95123795	0.130396584	SRUNet
0.992117299	0.946587974	0.122646623	SRUNet
0.985595666	0.941696749	0.114494582	SRUNet
0.980068917	0.937551688	0.107586147	SRUNet
0.991033727	0.945775295	0.121292158	SRUNet
0.977134332	0.935350749	0.103917915	SRUNet
0.964943794	0.918707846	0.076179743	SRUNet
0.995238718	0.948929038	0.126548397	SRUNet
1.000847218	0.953135414	0.133559023	SRUNet
0.971644811	0.923733608	0.084556013	SRUNet
0.977883232	0.935912424	0.104854039	SRUNet
0.997429851	0.950572388	0.129287314	SRUNet
1.014689946	0.963517459	0.150862432	SRUNet
0.990249524	0.945187143	0.120311906	SRUNet
0.981263965	0.938447974	0.109079956	SRUNet
0.987805243	0.943353932	0.117256553	SRUNet
1.006498517	0.957373888	0.140623146	SRUNet
0.98224843	0.939186322	0.110310537	SRUNet
0.980409696	0.937807272	0.10801212	SRUNet
0.984207078	0.940655308	0.112758847	SRUNet
0.978560057	0.936420043	0.105700071	SRUNet
0.991472044	0.946104033	0.121840055	SRUNet
1.009496142	0.959622106	0.144370177	SRUNet
0.993876951	0.947907713	0.124846189	SRUNet
0.986971758	0.942728818	0.116214697	SRUNet
0.986498265	0.942373699	0.115622831	SRUNet
0.97124171	0.930931283	0.096552138	SRUNet
1.000597317	0.952947988	0.133246647	SRUNet
0.989065954	0.944299465	0.118832442	SRUNet
0.987834241	0.943375681	0.117292801	SRUNet
1.028317291	0.973737968	0.167896614	SRUNet
0.993585035	0.947688776	0.124481294	SRUNet
0.980978507	0.938233881	0.108723134	SRUNet
0.984883709	0.941162782	0.113604636	SRUNet
1.003781349	0.955336011	0.137226686	SRUNet
0.991359245	0.946019434	0.121699056	SRUNet
0.972740664	0.932055498	0.09842583	SRUNet
1.001030747	0.95327306	0.133788434	SRUNet
0.981982271	0.938986703	0.109977839	SRUNet
1.012479573	0.96185968	0.148099467	SRUNet
1.002960577	0.954720433	0.136200721	SRUNet
0.984632137	0.940974103	0.113290172	SRUNet
1.005372196	0.956529147	0.139215245	SRUNet
0.990814266	0.9456107	0.121017833	SRUNet
1.000233284	0.952674963	0.132791605	SRUNet
0.995816794	0.949362595	0.127270992	SRUNet
0.97984372	0.93738279	0.10730465	SRUNet
0.982277402	0.939208052	0.110346753	SRUNet
1.00235953	0.954269647	0.135449412	SRUNet
0.985982696	0.941987022	0.11497837	SRUNet
0.985156218	0.941367164	0.113945273	SRUNet
0.978538529	0.936403897	0.105673161	SRUNet
0.995083189	0.948812392	0.126353986	SRUNet
1.014750299	0.963562724	0.150937874	SRUNet
0.977189605	0.935392204	0.103987006	SRUNet
0.990290633	0.945217975	0.120363292	SRUNet
1.006946647	0.957709985	0.141183308	SRUNet
0.989044303	0.944283227	0.118805379	SRUNet
0.995428462	0.949071346	0.126785577	SRUNet
0.977251278	0.935438458	0.104064097	SRUNet
0.995139685	0.948854764	0.126424606	SRUNet
0.987754269	0.943315702	0.117192836	SRUNet
1.00182876	0.95387157	0.13478595	SRUNet
1.004248633	0.955686474	0.137810791	SRUNet
1.021074764	0.968306073	0.158843455	SRUNet
0.996955598	0.950216699	0.128694498	SRUNet
0.993909556	0.947932167	0.124886945	SRUNet
0.992332612	0.946749459	0.122915765	SRUNet
0.985762004	0.941821503	0.114702506	SRUNet
0.994061806	0.948046355	0.125077258	SRUNet
0.986455183	0.942341387	0.115568979	SRUNet
0.992021532	0.946516149	0.122526915	SRUNet
1.00581117	0.956858378	0.139763963	SRUNet
0.977921489	0.935941117	0.104901862	SRUNet
1.003678543	0.955258907	0.137098178	SRUNet
1.005805381	0.956854036	0.139756726	SRUNet
0.988583178	0.943937383	0.118228972	SRUNet
0.974537741	0.925903306	0.088172177	SRUNet
0.982706136	0.939529602	0.11088267	SRUNet
1.005563935	0.956672951	0.139454918	SRUNet
0.989725583	0.944794187	0.119656979	SRUNet
0.978008373	0.93600628	0.105010467	SRUNet
0.983942701	0.940457026	0.112428376	SRUNet
1.00008744	0.95256558	0.1326093	SRUNet
0.996560803	0.949920602	0.128201004	SRUNet
0.987132815	0.942849611	0.116416019	SRUNet
0.985598107	0.94169858	0.114497634	SRUNet
0.985298902	0.941474177	0.114123628	SRUNet
0.978931078	0.936698308	0.106163847	SRUNet
1.009384508	0.959538381	0.144230635	SRUNet
0.986132154	0.942099116	0.115165193	SRUNet
1.004605902	0.955954427	0.138257378	SRUNet
1.008255793	0.958691844	0.142819741	SRUNet
1.001979731	0.953984798	0.134974663	SRUNet
0.984820556	0.941115417	0.113525695	SRUNet
0.994844761	0.948633571	0.126055951	SRUNet
0.989709653	0.94478224	0.119637066	SRUNet
0.979155578	0.936866683	0.106444472	SRUNet
0.993892311	0.947919234	0.124865389	SRUNet
0.975851523	0.934388642	0.102314403	SRUNet
1.004252153	0.955689114	0.137815191	SRUNet
0.984424592	0.940818444	0.113030741	SRUNet
0.992413916	0.946810437	0.123017395	SRUNet
0.993399454	0.947549591	0.124249318	SRUNet
0.98689314	0.942669855	0.116116425	SRUNet
0.997040326	0.950280244	0.128800407	SRUNet
0.984301156	0.940725867	0.112876445	SRUNet
1.000455568	0.952841676	0.133069459	SRUNet
0.973848244	0.932886183	0.099810305	SRUNet
0.991516555	0.946137416	0.121895694	SRUNet
1.013267148	0.962450361	0.149083935	SRUNet
0.977996024	0.935997018	0.10499503	SRUNet
0.98186706	0.938900295	0.109833825	SRUNet
0.996166894	0.949625171	0.127708618	SRUNet
0.992154981	0.946616236	0.122693727	SRUNet
0.994207561	0.948155671	0.125259451	SRUNet
0.995870246	0.949402684	0.127337807	SRUNet
0.997616658	0.950712493	0.129520822	SRUNet
1.003316398	0.954987299	0.136645498	SRUNet
0.994917824	0.948688368	0.12614728	SRUNet
0.987104908	0.942828681	0.116381135	SRUNet
0.998070884	0.951053163	0.130088606	SRUNet
1.012798583	0.962098937	0.148498229	SRUNet
0.988408395	0.943806296	0.118010494	SRUNet
0.978305648	0.936229236	0.10538206	SRUNet
1.003284968	0.954963726	0.13660621	SRUNet
0.988555426	0.94391657	0.118194283	SRUNet
0.973927965	0.925445974	0.087409957	SRUNet
1.00016906	0.952626795	0.132711325	SRUNet
0.983576062	0.940182046	0.111970077	SRUNet
0.988913601	0.9441852	0.118642001	SRUNet
0.993983764	0.947987823	0.124979705	SRUNet
0.992285996	0.946714497	0.122857495	SRUNet
0.998513422	0.951385066	0.130641777	SRUNet
0.984774164	0.941080623	0.113467704	SRUNet
0.99615727	0.949617952	0.127696587	SRUNet
0.98688544	0.94266408	0.1161068	SRUNet
0.998865726	0.951649294	0.131082157	SRUNet
0.99738441	0.950538307	0.129230512	SRUNet
0.978774736	0.936581052	0.105968419	SRUNet
1.003031785	0.954773839	0.136289732	SRUNet
0.983568439	0.940176329	0.111960548	SRUNet
0.999696694	0.95227252	0.132120867	SRUNet
0.994407448	0.948305586	0.12550931	SRUNet
1.012058204	0.961543653	0.147572755	SRUNet
0.987318408	0.942988806	0.11664801	SRUNet
0.985808198	0.941856149	0.114760248	SRUNet
0.989766965	0.944825224	0.119708706	SRUNet
0.986361843	0.942271382	0.115452303	SRUNet
0.999599303	0.952199477	0.131999129	SRUNet
0.970604273	0.930453205	0.095755341	SRUNet
0.977355811	0.935516858	0.104194764	SRUNet
0.977186365	0.935389774	0.103982956	SRUNet
1.001403691	0.953552768	0.134254614	SRUNet
1.01052736	0.96039552	0.145659201	SRUNet
0.988746609	0.944059957	0.118433262	SRUNet
0.987974139	0.943480604	0.117467674	SRUNet
0.990840626	0.945630469	0.121050782	SRUNet
1.00394254	0.955456905	0.137428175	SRUNet
0.978871762	0.936653822	0.106089703	SRUNet
0.992860428	0.947145321	0.123575535	SRUNet
1.001702372	0.953776779	0.134627964	SRUNet
0.99601313	0.949509848	0.127516413	SRUNet
0.992274979	0.946706235	0.122843724	SRUNet
1.002012553	0.954009415	0.135015691	SRUNet
0.967561212	0.920670909	0.079451516	SRUNet
0.998134504	0.951100878	0.13016813	SRUNet
0.982151092	0.939113319	0.110188865	SRUNet
0.978032405	0.928524304	0.092540507	SRUNet
0.996134431	0.949600823	0.127668039	SRUNet
1.006483903	0.957362927	0.140604878	SRUNet
0.988350618	0.943762963	0.117938272	SRUNet
1.001434495	0.953575871	0.134293118	SRUNet
1.009347339	0.959510504	0.144184174	SRUNet
1.005778973	0.95683423	0.139723717	SRUNet
1.009679574	0.959759681	0.144599468	SRUNet
0.99890553	0.951679147	0.131131912	SRUNet
0.990905204	0.945678903	0.121131505	SRUNet
0.97077641	0.930582308	0.095970513	SRUNet
0.98704725	0.942785438	0.116309063	SRUNet
0.979881041	0.937410781	0.107351301	SRUNet
1.016051313	0.964538484	0.152564141	SRUNet
0.98788937	0.943417028	0.117361713	SRUNet
0.991478458	0.946108843	0.121848072	SRUNet
0.996617825	0.949963368	0.128272281	SRUNet
0.990523229	0.945392422	0.120654037	SRUNet
1.010340612	0.960255459	0.145425766	SRUNet
0.982528208	0.939396156	0.11066026	SRUNet
0.992335289	0.946751467	0.122919112	SRUNet
0.981090353	0.938317765	0.108862941	SRUNet
0.97415973	0.933119797	0.100199662	SRUNet
0.982658771	0.939494078	0.110823464	SRUNet
0.989555558	0.944666669	0.119444448	SRUNet
0.984848373	0.94113628	0.113560467	SRUNet
0.981690948	0.938768211	0.109613685	SRUNet
0.97312419	0.932343143	0.098905238	SRUNet
0.989002733	0.94425205	0.118753416	SRUNet
0.971943356	0.931457517	0.097429194	SRUNet
0.999120672	0.951840504	0.131400839	SRUNet
0.990989277	0.945741958	0.121236596	SRUNet
0.972509382	0.931882037	0.098136728	SRUNet
0.986289491	0.942217118	0.115361864	SRUNet
0.980974123	0.938230592	0.108717654	SRUNet
0.993830094	0.947872571	0.124787618	SRUNet
1.006085405	0.957064054	0.140106757	SRUNet
0.97749793	0.928123448	0.091872413	SRUNet
0.991380313	0.946035235	0.121725391	SRUNet
0.988078406	0.943558805	0.117598008	SRUNet
0.998056081	0.951042061	0.130070101	SRUNet
0.99255836	0.94691877	0.123197949	SRUNet
0.980976368	0.938232276	0.10872046	SRUNet
0.986171353	0.942128515	0.115214191	SRUNet
0.98044769	0.937835767	0.108059612	SRUNet
1.002912086	0.954684064	0.136140107	SRUNet
0.99025574	0.945191805	0.120319675	SRUNet
1.012814288	0.962110716	0.14851786	SRUNet
0.98927207	0.944454053	0.119090088	SRUNet
0.981499119	0.938624339	0.109373898	SRUNet
0.971835427	0.93137657	0.097294284	SRUNet
0.978362324	0.928771743	0.092952905	SRUNet
0.970990369	0.930742777	0.096237961	SRUNet
0.99320552	0.94740414	0.1240069	SRUNet
0.9961047	0.949578525	0.127630875	SRUNet
0.971025712	0.930769284	0.096282139	SRUNet
1.00074046	0.953055345	0.133425575	SRUNet
0.984203267	0.940652451	0.112754084	SRUNet
0.991761516	0.946321137	0.122201895	SRUNet
1.009346648	0.959509986	0.144183309	SRUNet
1.000762072	0.953071554	0.13345259	SRUNet
0.986777632	0.942583224	0.11597204	SRUNet
0.979305693	0.93697927	0.106632117	SRUNet
0.974178215	0.925633661	0.087722769	SRUNet
0.98137016	0.93852762	0.1092127	SRUNet
0.987466437	0.943099828	0.116833046	SRUNet
0.978153846	0.936115384	0.105192307	SRUNet
0.988424916	0.943818687	0.118031145	SRUNet
0.990922223	0.945691667	0.121152778	SRUNet
0.987301728	0.942976296	0.11662716	SRUNet
0.982199969	0.939149977	0.110249961	SRUNet
0.992023856	0.946517892	0.12252982	SRUNet
0.995303288	0.948977466	0.12662911	SRUNet
0.976915211	0.935186408	0.103644014	SRUNet
1.006931189	0.957698391	0.141163986	SRUNet
0.988816942	0.944112707	0.118521178	SRUNet
0.990226195	0.945169647	0.120282744	SRUNet
0.998498573	0.95137393	0.130623216	SRUNet
0.992798594	0.947098945	0.123498242	SRUNet
1.00143764	0.95357823	0.13429705	SRUNet
0.99344549	0.947584117	0.124306862	SRUNet
0.982650752	0.939488064	0.110813439	SRUNet
0.994338042	0.948253532	0.125422553	SRUNet
0.976275286	0.934706464	0.102844107	SRUNet
0.991302716	0.945977037	0.121628396	SRUNet
0.98960124	0.94470093	0.11950155	SRUNet
0.987502598	0.943126948	0.116878247	SRUNet
0.98845755	0.943843162	0.118071937	SRUNet
0.977417811	0.928063359	0.091772264	SRUNet
0.983415301	0.940061476	0.111769126	SRUNet
0.991114139	0.945835604	0.121392674	SRUNet
0.991918277	0.946438708	0.122397846	SRUNet
0.977667898	0.935750924	0.104584873	SRUNet
1.005188494	0.956391371	0.138985618	SRUNet
0.979605902	0.937204426	0.107007377	SRUNet
1.001633486	0.953725115	0.134541858	SRUNet
0.995126332	0.948844749	0.126407915	SRUNet
0.982245272	0.939183954	0.11030659	SRUNet
1.011303731	0.960977798	0.146629663	SRUNet
0.975676358	0.934257269	0.102095448	SRUNet
1.00102985	0.953272388	0.133787313	SRUNet
1.002006988	0.954005241	0.135008735	SRUNet
0.981952557	0.938964418	0.109940697	SRUNet
1.006709584	0.957532188	0.14088698	SRUNet
0.986999442	0.942749581	0.116249302	SRUNet
0.993464324	0.947598243	0.124330404	SRUNet
0.993123862	0.947342897	0.123904828	SRUNet
0.988388295	0.943791221	0.117985369	SRUNet
0.999729699	0.952297274	0.132162124	SRUNet
0.999521865	0.952141398	0.131902331	SRUNet
0.979017616	0.929263212	0.09377202	SRUNet
1.005652083	0.956739062	0.139565104	SRUNet
0.970050096	0.930037572	0.09506262	SRUNet
1.002390554	0.954292916	0.135488193	SRUNet
1.003520462	0.955140346	0.136900577	SRUNet
0.976908403	0.935181302	0.103635504	SRUNet
0.985070229	0.941302671	0.113837786	SRUNet
0.976731544	0.935048658	0.10341443	SRUNet
0.987420948	0.943065711	0.116776185	SRUNet
0.986303589	0.942227691	0.115379486	SRUNet
0.999355926	0.952016945	0.131694908	SRUNet
1.005723705	0.956792779	0.139654631	SRUNet
1.006748206	0.957561154	0.140935257	SRUNet
0.983253984	0.939940488	0.11156748	SRUNet
0.987489338	0.943117003	0.116861672	SRUNet
0.979798742	0.929849056	0.094748427	SRUNet
0.980329559	0.937747169	0.107911949	SRUNet
1.00157822	0.953683665	0.134472774	SRUNet
1.009386994	0.959540245	0.144233742	SRUNet
0.975187814	0.93389086	0.101484767	SRUNet
0.982890429	0.939667822	0.111113036	SRUNet
0.989683131	0.944762348	0.119603914	SRUNet
0.993361934	0.94752145	0.124202417	SRUNet
0.980284758	0.937713568	0.107855947	SRUNet
0.995088733	0.948816549	0.126360916	SRUNet
0.984313928	0.940735446	0.11289241	SRUNet
0.989826573	0.94486993	0.119783216	SRUNet
0.996555411	0.949916558	0.128194264	SRUNet
0.990077067	0.9450578	0.120096334	SRUNet
0.984763369	0.941072527	0.113454212	SRUNet
0.988684682	0.944013512	0.118355853	SRUNet
0.988939644	0.944204733	0.118674556	SRUNet
0.985559868	0.941669901	0.114449835	SRUNet
0.986894447	0.942670835	0.116118059	SRUNet
1.009183766	0.959387825	0.143979708	SRUNet
0.996731033	0.950048275	0.128413792	SRUNet
0.986454236	0.942340677	0.115567795	SRUNet
0.998363453	0.95127259	0.130454316	SRUNet
0.985994166	0.941995625	0.114992708	SRUNet
1.004077496	0.955558122	0.13759687	SRUNet
0.994435706	0.94832678	0.125544633	SRUNet
0.988712374	0.944034281	0.118390468	SRUNet
0.995372603	0.949029452	0.126715754	SRUNet
0.971149486	0.930862115	0.096436858	SRUNet
0.97647879	0.934859093	0.103098488	SRUNet
0.9756729	0.934254675	0.102091125	SRUNet
0.991715317	0.946286488	0.122144146	SRUNet
1.01079018	0.960592635	0.145987725	SRUNet
1.016775602	0.965081701	0.153469502	SRUNet
0.997656613	0.95074246	0.129570767	SRUNet
0.996010134	0.9495076	0.127512667	SRUNet
0.978387307	0.92879048	0.092984134	SRUNet
0.983487914	0.940115936	0.111859893	SRUNet
0.980546595	0.937909946	0.108183244	SRUNet
0.982549829	0.939412372	0.110687286	SRUNet
0.987982274	0.943486706	0.117477843	SRUNet
0.984334913	0.940751185	0.112918641	SRUNet
0.976248402	0.927186302	0.090310503	SRUNet
0.998974923	0.951731192	0.131218654	SRUNet
0.977127084	0.935345313	0.103908855	SRUNet
0.992870962	0.947153222	0.123588703	SRUNet
1.014888992	0.963666744	0.15111124	SRUNet
0.978967385	0.936725539	0.106209231	SRUNet
0.96963655	0.922227412	0.082045687	SRUNet
0.986567949	0.942425962	0.115709937	SRUNet
1.003211516	0.954908637	0.136514395	SRUNet
1.013500169	0.962625127	0.149375212	SRUNet
0.975245405	0.933934054	0.101556756	SRUNet
0.995960391	0.949470293	0.127450488	SRUNet
0.984416275	0.940812206	0.113020343	SRUNet
0.98872862	0.944046465	0.118410775	SRUNet
1.02173212	0.96879909	0.15966515	SRUNet
0.971964356	0.931473267	0.097455445	SRUNet
0.993044876	0.947283657	0.123806095	SRUNet
0.995612318	0.949209239	0.127015398	SRUNet
1.003029436	0.954772077	0.136286795	SRUNet
0.991175798	0.945881848	0.121469747	SRUNet
0.993696606	0.947772455	0.124620758	SRUNet
0.985300217	0.941475163	0.114125271	SRUNet
0.993229523	0.947422142	0.124036904	SRUNet
0.985881693	0.94191127	0.114852116	SRUNet
0.997458863	0.950594147	0.129323578	SRUNet
0.985564676	0.941673507	0.114455845	SRUNet
0.994525205	0.948393904	0.125656506	SRUNet
0.989648846	0.944736635	0.119561058	SRUNet
1.003512603	0.955134452	0.136890754	SRUNet
0.989383275	0.944537456	0.119229094	SRUNet
0.97872361	0.929042708	0.093404513	SRUNet
1.005143058	0.956357294	0.138928823	SRUNet
0.979131212	0.936848409	0.106414015	SRUNet
0.982154804	0.939116103	0.110193505	SRUNet
0.982852064	0.939639048	0.111065081	SRUNet
1.006493257	0.957369943	0.140616571	SRUNet
0.974371909	0.925778932	0.087964887	SRUNet
1.027652982	0.973239737	0.167066228	SRUNet
1.002672682	0.954504511	0.135840852	SRUNet
0.992678867	0.94700915	0.123348584	SRUNet
0.989341272	0.944505954	0.11917659	SRUNet
0.993426649	0.947569987	0.124283311	SRUNet
0.996253469	0.949690102	0.127816836	SRUNet
0.997742587	0.95080694	0.129678234	SRUNet
0.996667254	0.95000044	0.128334067	SRUNet
0.991074968	0.945806226	0.12134371	SRUNet
0.987631939	0.943223954	0.117039924	SRUNet
0.988184721	0.94363854	0.117730901	SRUNet
0.987661101	0.943245825	0.117076376	SRUNet
1.003605241	0.955203931	0.137006551	SRUNet
0.997122681	0.950342011	0.128903351	SRUNet
0.964715336	0.918536502	0.07589417	SRUNet
0.997870809	0.950903107	0.129838512	SRUNet
0.992336834	0.946752626	0.122921043	SRUNet
0.989775495	0.944831621	0.119719369	SRUNet
0.985337779	0.941503334	0.114172223	SRUNet
1.003489353	0.955117014	0.136861691	SRUNet
1.001370318	0.953527738	0.134212897	SRUNet
0.980725468	0.938044101	0.108406835	SRUNet
0.994884627	0.948663471	0.126105784	SRUNet
0.978340119	0.936255089	0.105425149	SRUNet
0.973444582	0.932583437	0.099305728	SRUNet
0.982479393	0.939359545	0.110599242	SRUNet
1.000348722	0.952761541	0.132935902	SRUNet
1.001437501	0.953578125	0.134296876	SRUNet
0.996157025	0.949617769	0.127696281	SRUNet
0.998701149	0.951525862	0.130876437	SRUNet
0.996194139	0.949645605	0.127742674	SRUNet
0.982302221	0.939226666	0.110377776	SRUNet
0.995183071	0.948887303	0.126478838	SRUNet
0.999604914	0.952203686	0.132006143	SRUNet
0.999051496	0.951788622	0.13131437	SRUNet
1.00426696	0.95570022	0.137833701	SRUNet
0.998499646	0.951374735	0.130624558	SRUNet
0.994217378	0.948163034	0.125271723	SRUNet
1.002841803	0.954631352	0.136052254	SRUNet
0.989681745	0.944761309	0.119602181	SRUNet
0.979417504	0.937063128	0.10677188	SRUNet
0.988043196	0.943532397	0.117553996	SRUNet
[truncated: 1,001 more rows]
