# Supplementary material for: Diffusion-based deep learning method for augmenting ultrastructural imaging and volume electron microscopy
Source: Nat Commun. 2024 Jun 1;15:4677. doi: 10.1038/s41467-024-49125-z (PMC11144272; doi:10.1038/s41467-024-49125-z)
Supplement: Supplementary file 21 — Source Data [file 41467_2024_49125_MOESM21_ESM.zip › source data/figure2d.csv]

Spatial_Frequency	CARE	RCAN	PSSR	Input	GT	Diffusion
0	0.99893	0.99954	0.99957	0.99963	0.9998	0.9998
0.003906	0.99819	0.99902	0.99918	0.99927	0.99968	0.99968
0.007812	0.99764	0.99862	0.99888	0.999	0.9996	0.9996
0.011719	0.99714	0.99826	0.9986	0.99876	0.99953	0.99953
0.015625	0.9969	0.99775	0.9982	0.99837	0.99938	0.99938
0.019531	0.99569	0.99559	0.99688	0.99702	0.99865	0.99865
0.023438	0.99193	0.99031	0.99413	0.99432	0.9972	0.9972
0.027344	0.98485	0.98102	0.98892	0.98918	0.99516	0.99516
0.03125	0.97572	0.96858	0.98082	0.98089	0.9921	0.9921
0.035156	0.96628	0.95522	0.97148	0.97115	0.98887	0.9889
0.039062	0.95833	0.94443	0.96271	0.9621	0.98664	0.98687
0.042969	0.95148	0.93559	0.95291	0.95164	0.98461	0.984
0.046875	0.94358	0.92512	0.94056	0.93808	0.98277	0.981
0.050781	0.93501	0.91425	0.9281	0.92502	0.98163	0.977
0.054688	0.92581	0.90302	0.91608	0.91359	0.98005	0.97
0.058594	0.91554	0.89012	0.90399	0.9032	0.97718	0.961
0.0625	0.90281	0.87614	0.89137	0.8934	0.97446	0.957
0.066406	0.88696	0.86234	0.87818	0.88427	0.97096	0.947
0.070312	0.86872	0.84629	0.8588	0.86941	0.9661	0.94
0.074219	0.84846	0.82656	0.83013	0.84331	0.96142	0.934
0.078125	0.8256	0.80309	0.79713	0.81052	0.95702	0.922
0.082031	0.80094	0.77682	0.76197	0.77475	0.95217	0.91
0.085938	0.77334	0.74693	0.72682	0.7369	0.94752	0.89
0.089844	0.73961	0.71192	0.69723	0.70141	0.94373	0.87
0.09375	0.7026	0.67287	0.67046	0.6691	0.94118	0.856
0.097656	0.66668	0.63168	0.64435	0.63932	0.94018	0.837
0.101562	0.63209	0.59093	0.62375	0.61561	0.93799	0.81
0.105469	0.60241	0.55448	0.60532	0.59437	0.93492	0.783
0.109375	0.579	0.52227	0.58977	0.57644	0.93098	0.762
0.113281	0.55445	0.4908	0.58033	0.56487	0.92234	0.745
0.117188	0.5296	0.46473	0.56979	0.55252	0.91089	0.726
0.121094	0.50558	0.44162	0.54944	0.53099	0.90116	0.706
0.125	0.47496	0.41237	0.51981	0.49965	0.89093	0.687
0.128906	0.43445	0.37412	0.48497	0.46395	0.88009	0.664
0.132812	0.39852	0.34314	0.44566	0.42486	0.87283	0.64001
0.136719	0.36747	0.31984	0.40358	0.38291	0.86619	0.61727
0.140625	0.33655	0.29833	0.36136	0.33778	0.85678	0.59724
0.144531	0.30782	0.28337	0.3191	0.29118	0.84675	0.58074
0.148438	0.28138	0.27265	0.27252	0.24279	0.83663	0.56484
0.152344	0.25212	0.25172	0.22997	0.19788	0.82391	0.54434
0.15625	0.22164	0.22481	0.19243	0.15544	0.81001	0.5227
0.160156	0.19752	0.20524	0.16059	0.12417	0.79703	0.50635
0.164062	0.18358	0.18592	0.13643	0.10752	0.78308	0.48921
0.167969	0.17761	0.16854	0.11653	0.09403	0.7708	0.4701
0.171875	0.1707	0.15289	0.09913	0.08242	0.76272	0.4485
0.175781	0.16549	0.13487	0.09179	0.07578	0.75505	0.4224
0.179688	0.16839	0.12298	0.08845	0.06996	0.74524	0.38919
0.183594	0.17117	0.1205	0.08169	0.06474	0.73727	0.35643
0.1875	0.16943	0.11909	0.07467	0.0633	0.72642	0.32638
0.191406	0.16981	0.11881	0.06288	0.0601	0.70878	0.29557
0.195312	0.17584	0.12136	0.0441	0.05306	0.68746	0.26295
0.199219	0.18241	0.11977	0.02924	0.04597	0.66465	0.23316
0.203125	0.18595	0.11784	0.02551	0.04583	0.64001	0.20907
0.207031	0.18191	0.11386	0.02779	0.05185	0.61727	0.18904
0.210938	0.16836	0.11151	0.03228	0.06001	0.59724	0.17629
0.214844	0.14899	0.11418	0.04035	0.07137	0.58074	0.16819
0.21875	0.12158	0.11172	0.04444	0.07948	0.56484	0.16428
0.222656	0.09255	0.10095	0.03653	0.07537	0.54434	0.16127
0.226562	0.07768	0.0909	0.01983	0.06278	0.5227	0.16
0.230469	0.0671	0.07871	0.00961	0.05223	0.50635	0.157132
0.234375	0.05216	0.05848	0.00301	0.04947	0.48921	0.144602
0.238281	0.04765	0.03647	-0.00319	0.04712	0.4701	0.122807
0.242188	0.05411	0.0205	-0.00633	0.04551	0.4485	0.089342
0.246094	0.05349	0.00641	-0.00668	0.05122	0.4224	0.081199
0.25	0.05318	-0.00947	-0.0137	0.05676	0.38919	0.078558
0.253906	0.0588	-0.02378	-0.02513	0.05046	0.35643	0.076093
0.257812	0.05808	-0.02694	-0.0305	0.04129	0.32638	0.078936
0.261719	0.04455	-0.02139	-0.0308	0.02977	0.29557	0.081738
0.265625	0.02968	-0.01464	-0.03452	0.01234	0.26295	0.092324
0.269531	0.01507	-0.01099	-0.04075	-0.0058	0.23316	0.10907
0.273438	-0.00582	-0.00243	-0.03782	-0.02003	0.20907	0.112858
0.277344	-0.01985	0.00972	-0.02902	-0.03241	0.18904	0.121803
0.28125	-0.01996	0.01492	-0.01958	-0.03763	0.17629	0.12839
0.285156	-0.02016	0.0138	-0.00763	-0.03712	0.16819	0.128801
0.289062	-0.02309	0.01586	0.00224	-0.04019	0.16428	0.12003
0.292969	-0.02236	0.01413	0.0021	-0.04587	0.16127	0.107132
0.296875	-0.02138	0.0039	-0.00297	-0.04603	0.15641	0.098187
0.300781	-0.02191	-0.0057	-0.00775	-0.04655	0.14832	0.085055
0.304688	-0.02256	-0.00979	-0.00995	-0.0464	0.13894	0.070345
0.308594	-0.02011	-0.01737	-0.01344	-0.03359	0.12807	0.068792
0.3125	-0.01117	-0.02694	-0.01749	-0.01276	0.11559	0.072861
0.316406	-0.00308	-0.03649	-0.01974	0.00143	0.10482	0.078384
0.320312	0.00081	-0.04293	-0.01727	0.00871	0.10165	0.084977
0.324219	0.00242	-0.04149	-0.00694	0.0158	0.10178	0.082499
0.328125	-0.002	-0.03293	0.00695	0.02094	0.09726	0.0703
0.332031	-0.01226	-0.02347	0.01726	0.02018	0.09051	0.062271
0.335938	-0.02204	-0.00849	0.02739	0.0117	0.08221	0.053695
0.339844	-0.02852	0.01008	0.03509	0.00077	0.06904	0.044614
0.34375	-0.03044	0.01922	0.03599	-0.01124	0.05743	0.04138
0.347656	-0.02932	0.01414	0.0333	-0.02295	0.04579	0.042331
0.351562	-0.0306	0.00128	0.02603	-0.03165	0.0317	0.036551
0.355469	-0.03586	-0.01778	0.01257	-0.03167	0.02279	0.031012
0.359375	-0.04248	-0.03683	0.00118	-0.02286	0.0156	0.029731
0.363281	-0.04829	-0.04741	-0.00254	-0.01298	0.00743	0.023455
0.367188	-0.05084	-0.0497	-0.00229	-0.00829	0.00442	0.008835
0.371094	-0.05098	-0.04496	-0.00139	-0.00627	0.00889	0.001582
0.375	-0.04264	-0.03859	0.00061	-0.00396	0.01315	-0.000004
0.378906	-0.02725	-0.0359	-0.00089	-0.00577	0.0141	0.00122
0.382812	-0.01699	-0.03008	-0.00876	-0.00714	0.01071	0.009865
0.386719	-0.01458	-0.01767	-0.01606	-0.0063	0.01324	0.019855
0.390625	-0.00871	-0.00778	-0.0187	-0.0084	0.01787	0.021641
0.394531	-0.00083	-0.0027	-0.01632	-0.01237	0.02028	0.023637
0.398438	0.00125	-0.00096	-0.00843	-0.01106	0.02599	0.027651
0.402344	0.00384	-0.00267	-0.00257	-0.01104	0.03318	0.026506
0.40625	0.01144	-0.00377	-0.00265	-0.01408	0.02765	0.027581
0.410156	0.01614	-0.00597	-0.00678	-0.01317	0.01671	0.035017
0.414062	0.01755	-0.00834	-0.01222	-0.01482	0.01071	0.039696
0.417969	0.02188	-0.00934	-0.01836	-0.02189	0.00516	0.040997
0.421875	0.02524	-0.01211	-0.02457	-0.02359	0.00102	0.044102
0.425781	0.02155	-0.01751	-0.02576	-0.01943	0.00587	0.044101
0.429688	0.01822	-0.01567	-0.02184	-0.01737	0.01457	0.036981
0.433594	0.0179	-0.00459	-0.02177	-0.01732	0.01565	0.028801
0.4375	0.01291	0.00818	-0.02351	-0.02143	0.0125	0.023473
0.441406	0.00369	0.01896	-0.01816	-0.02768	0.01117	0.020135
0.445312	-0.00089	0.02951	-0.01077	-0.02319	0.00719	0.020845
0.449219	-0.0022	0.03433	-0.01132	-0.01027	0.00042	0.023004
0.453125	-0.00691	0.02382	-0.01685	0.00174	-0.0008	0.025117
0.457031	-0.00902	0.00481	-0.02255	0.01291	-0.00048	0.025768
0.460938	-0.00878	-0.01137	-0.02852	0.02004	-0.0033	0.022455
0.464844	-0.01013	-0.0225	-0.03353	0.0172	-0.00505	0.015404
0.46875	-0.00906	-0.03483	-0.03309	0.00784	-0.00652	0.012195
0.472656	-0.00123	-0.04244	-0.02459	-0.00449	-0.01215	0.01194
0.476562	0.01004	-0.04171	-0.01485	-0.01446	-0.01569	0.009093
0.480469	0.02121	-0.04089	-0.00792	-0.02244	-0.01722	0.007828
0.484375	0.02467	-0.03964	-0.00201	-0.02769	-0.02025	0.010411
0.488281	0.02688	-0.03706	0.0036	-0.03188	-0.02313	0.01239
0.492188	0.02763	-0.03307	0.00857	-0.03449	-0.02476	0.014662
